# Supplementary material for: Highly-efficient RuNi single-atom alloy catalysts toward chemoselective hydrogenation of nitroarenes
Source: Nat Commun. 2022 Jun 8;13:3188. doi: 10.1038/s41467-022-30536-9 (PMC9178046; doi:10.1038/s41467-022-30536-9)
Supplement: Supplementary file 2 — Source data [file 41467_2022_30536_MOESM2_ESM.zip]

Archive with 7 entries (6 files):
- Source data/
- Source data/Fig. 1(b,c1,c2,c3,c4,c5,c6,c7,c8).xlsx
- Source data/Fig. 2(a,b,c,d,e,f).xlsx
- Source data/Fig. 4(a,b,c,d,e,f,g).xlsx
- Source data/Fig. 5(b,c,d,e).xlsx
- Source data/Fig. 6(a,b,c,d,e,f).xlsx
- Source data/Fig. 7.xlsx
