# Supplementary material for: Highly-efficient RuNi single-atom alloy catalysts toward chemoselective hydrogenation of nitroarenes
Source: Nat Commun. 2022 Jun 8;13:3188. doi: 10.1038/s41467-022-30536-9 (PMC9178046; doi:10.1038/s41467-022-30536-9)
Supplement: Supplementary file 2 — Source data [file 41467_2022_30536_MOESM2_ESM.zip › Source data/Fig. 1(b,c1,c2,c3,c4,c5,c6,c7,c8).xlsx]

## Sheet: Fig. 1b
Ni/Al2O3		0.1% RuNi		0.2% RuNi		0.4% RuNi		0.6% RuNi		0.8% RuNi		1% RuNi		2% RuNi
2 Theta (deg.)	Intensity(a.u.)	2 Theta (deg.)	Intensity(a.u.)	2 Theta (deg.)	Intensity(a.u.)	2 Theta (deg.)	Intensity(a.u.)	2 Theta (deg.)	Intensity(a.u.)	2 Theta (deg.)	Intensity(a.u.)	2 Theta (deg.)	Intensity(a.u.)	2 Theta (deg.)	Intensity(a.u.)
10.0024	151	10	83	10	129	10	151	10	84	10	92	10	86	10	99
10.0229	173	10.0205	81	10.0205	114	10.0205	141	10.0205	77	10.0205	81	10.0205	81	10.0205	131
10.0434	166	10.041	82	10.041	103	10.041	131	10.041	95	10.041	82	10.041	84	10.041	102
10.0639	139	10.0614	93	10.0614	119	10.0614	139	10.0614	76	10.0614	90	10.0614	112	10.0614	116
10.0843	172	10.0819	91	10.0819	112	10.0819	167	10.0819	77	10.0819	99	10.0819	101	10.0819	115
10.1048	149	10.1024	92	10.1024	105	10.1024	135	10.1024	79	10.1024	107	10.1024	96	10.1024	113
10.1253	144	10.1228	82	10.1228	126	10.1228	146	10.1228	97	10.1228	102	10.1228	91	10.1228	97
10.1458	183	10.1433	104	10.1433	112	10.1433	165	10.1433	78	10.1433	84	10.1433	88	10.1433	113
10.1662	183	10.1638	77	10.1638	112	10.1638	157	10.1638	80	10.1638	96	10.1638	110	10.1638	114
10.1867	171	10.1843	86	10.1843	110	10.1843	148	10.1843	95	10.1843	82	10.1843	93	10.1843	111
10.2072	166	10.2048	87	10.2048	107	10.2048	171	10.2048	99	10.2048	91	10.2048	108	10.2048	101
10.2277	178	10.2252	96	10.2252	116	10.2252	152	10.2252	77	10.2252	103	10.2252	109	10.2252	105
10.2481	165	10.2457	71	10.2457	131	10.2457	161	10.2457	103	10.2457	80	10.2457	80	10.2457	99
10.2686	157	10.2662	84	10.2662	92	10.2662	170	10.2662	83	10.2662	101	10.2662	103	10.2662	114
10.2891	145	10.2866	100	10.2866	128	10.2866	143	10.2866	96	10.2866	84	10.2866	91	10.2866	111
10.3096	145	10.3071	99	10.3071	132	10.3071	150	10.3071	69	10.3071	87	10.3071	81	10.3071	126
10.33	153	10.3276	91	10.3276	120	10.3276	136	10.3276	82	10.3276	100	10.3276	94	10.3276	105
10.3505	165	10.3481	80	10.3481	119	10.3481	156	10.3481	86	10.3481	91	10.3481	87	10.3481	104
10.371	151	10.3686	97	10.3686	111	10.3686	119	10.3686	90	10.3686	94	10.3686	88	10.3686	104
10.3915	171	10.389	77	10.389	111	10.389	141	10.389	74	10.389	76	10.389	87	10.389	125
10.4119	164	10.4095	89	10.4095	125	10.4095	171	10.4095	88	10.4095	76	10.4095	97	10.4095	113
10.4324	156	10.43	77	10.43	104	10.43	182	10.43	90	10.43	94	10.43	100	10.43	125
10.4529	144	10.4505	75	10.4505	135	10.4505	161	10.4505	102	10.4505	82	10.4505	105	10.4505	105
10.4734	157	10.4709	82	10.4709	102	10.4709	156	10.4709	64	10.4709	80	10.4709	100	10.4709	116
10.4938	173	10.4914	76	10.4914	113	10.4914	163	10.4914	98	10.4914	80	10.4914	103	10.4914	116
10.5143	189	10.5119	87	10.5119	128	10.5119	140	10.5119	93	10.5119	86	10.5119	95	10.5119	111
10.5348	147	10.5323	80	10.5323	110	10.5323	127	10.5323	92	10.5323	82	10.5323	98	10.5323	110
10.5553	156	10.5528	101	10.5528	125	10.5528	164	10.5528	87	10.5528	82	10.5528	98	10.5528	104
10.5757	161	10.5733	78	10.5733	121	10.5733	136	10.5733	99	10.5733	73	10.5733	89	10.5733	91
10.5962	173	10.5938	93	10.5938	135	10.5938	131	10.5938	79	10.5938	71	10.5938	105	10.5938	118
10.6167	144	10.6143	79	10.6143	105	10.6143	146	10.6143	93	10.6143	82	10.6143	83	10.6143	108
10.6372	178	10.6347	104	10.6347	113	10.6347	148	10.6347	79	10.6347	77	10.6347	98	10.6347	113
10.6576	190	10.6552	77	10.6552	101	10.6552	147	10.6552	88	10.6552	83	10.6552	75	10.6552	104
10.6781	158	10.6757	86	10.6757	119	10.6757	158	10.6757	85	10.6757	68	10.6757	102	10.6757	100
10.6986	184	10.6961	69	10.6961	103	10.6961	131	10.6961	82	10.6961	88	10.6961	97	10.6961	113
10.7191	171	10.7166	88	10.7166	98	10.7166	131	10.7166	91	10.7166	75	10.7166	103	10.7166	121
10.7395	184	10.7371	83	10.7371	90	10.7371	149	10.7371	107	10.7371	82	10.7371	96	10.7371	81
10.76	148	10.7576	87	10.7576	123	10.7576	138	10.7576	81	10.7576	77	10.7576	105	10.7576	109
10.7805	157	10.7781	81	10.7781	112	10.7781	136	10.7781	89	10.7781	82	10.7781	82	10.7781	103
10.801	171	10.7985	89	10.7985	112	10.7985	149	10.7985	82	10.7985	92	10.7985	94	10.7985	117
10.8214	143	10.819	76	10.819	109	10.819	152	10.819	81	10.819	102	10.819	80	10.819	107
10.8419	149	10.8395	99	10.8395	111	10.8395	126	10.8395	57	10.8395	91	10.8395	103	10.8395	109
10.8624	157	10.8599	83	10.8599	118	10.8599	147	10.8599	66	10.8599	101	10.8599	88	10.8599	103
10.8829	159	10.8804	77	10.8804	122	10.8804	131	10.8804	83	10.8804	79	10.8804	92	10.8804	83
10.9033	179	10.9009	95	10.9009	119	10.9009	145	10.9009	87	10.9009	86	10.9009	89	10.9009	99
10.9238	151	10.9214	67	10.9214	115	10.9214	155	10.9214	63	10.9214	77	10.9214	105	10.9214	96
10.9443	162	10.9419	82	10.9419	114	10.9419	153	10.9419	95	10.9419	87	10.9419	101	10.9419	114
10.9648	166	10.9623	89	10.9623	108	10.9623	161	10.9623	79	10.9623	90	10.9623	100	10.9623	106
10.9852	160	10.9828	90	10.9828	114	10.9828	159	10.9828	98	10.9828	84	10.9828	97	10.9828	120
11.0057	160	11.0033	87	11.0033	100	11.0033	140	11.0033	92	11.0033	78	11.0033	73	11.0033	90
11.0262	177	11.0237	80	11.0237	106	11.0237	129	11.0237	83	11.0237	90	11.0237	84	11.0237	100
11.0467	175	11.0442	93	11.0442	119	11.0442	135	11.0442	67	11.0442	74	11.0442	93	11.0442	110
11.0671	167	11.0647	101	11.0647	109	11.0647	138	11.0647	74	11.0647	85	11.0647	85	11.0647	100
11.0876	186	11.0852	82	11.0852	85	11.0852	145	11.0852	73	11.0852	76	11.0852	76	11.0852	123
11.1081	170	11.1057	87	11.1057	105	11.1057	143	11.1057	69	11.1057	96	11.1057	82	11.1057	92
11.1286	188	11.1261	89	11.1261	111	11.1261	175	11.1261	67	11.1261	78	11.1261	80	11.1261	112
11.149	143	11.1466	95	11.1466	121	11.1466	138	11.1466	77	11.1466	70	11.1466	81	11.1466	103
11.1695	170	11.1671	86	11.1671	126	11.1671	148	11.1671	88	11.1671	95	11.1671	96	11.1671	100
11.19	197	11.1875	74	11.1875	99	11.1875	163	11.1875	72	11.1875	78	11.1875	93	11.1875	104
11.2105	168	11.208	89	11.208	122	11.208	164	11.208	84	11.208	90	11.208	90	11.208	120
11.2309	144	11.2285	74	11.2285	100	11.2285	149	11.2285	94	11.2285	82	11.2285	91	11.2285	96
11.2514	154	11.249	92	11.249	127	11.249	133	11.249	79	11.249	75	11.249	95	11.249	116
11.2719	156	11.2695	81	11.2695	109	11.2695	167	11.2695	71	11.2695	74	11.2695	94	11.2695	102
11.2924	182	11.2899	104	11.2899	123	11.2899	144	11.2899	88	11.2899	77	11.2899	94	11.2899	120
11.3128	145	11.3104	79	11.3104	121	11.3104	176	11.3104	74	11.3104	90	11.3104	84	11.3104	105
11.3333	172	11.3309	103	11.3309	128	11.3309	156	11.3309	80	11.3309	80	11.3309	86	11.3309	120
11.3538	168	11.3514	93	11.3514	121	11.3514	163	11.3514	71	11.3514	94	11.3514	84	11.3514	120
11.3743	152	11.3718	76	11.3718	122	11.3718	160	11.3718	97	11.3718	87	11.3718	81	11.3718	104
11.3947	163	11.3923	103	11.3923	126	11.3923	151	11.3923	83	11.3923	76	11.3923	96	11.3923	110
11.4152	181	11.4128	85	11.4128	113	11.4128	166	11.4128	94	11.4128	85	11.4128	120	11.4128	104
11.4357	160	11.4332	90	11.4332	107	11.4332	145	11.4332	76	11.4332	76	11.4332	101	11.4332	94
11.4562	200	11.4537	77	11.4537	117	11.4537	149	11.4537	84	11.4537	88	11.4537	93	11.4537	132
11.4766	177	11.4742	105	11.4742	128	11.4742	141	11.4742	72	11.4742	81	11.4742	91	11.4742	117
11.4971	173	11.4947	95	11.4947	133	11.4947	170	11.4947	74	11.4947	82	11.4947	69	11.4947	96
11.5176	159	11.5152	90	11.5152	121	11.5152	146	11.5152	84	11.5152	75	11.5152	80	11.5152	114
11.5381	185	11.5356	87	11.5356	120	11.5356	157	11.5356	77	11.5356	97	11.5356	87	11.5356	108
11.5585	163	11.5561	86	11.5561	141	11.5561	135	11.5561	108	11.5561	63	11.5561	95	11.5561	104
11.579	181	11.5766	96	11.5766	112	11.5766	144	11.5766	83	11.5766	112	11.5766	90	11.5766	98
11.5995	141	11.597	81	11.597	117	11.597	166	11.597	79	11.597	75	11.597	90	11.597	119
11.6199	169	11.6175	97	11.6175	104	11.6175	162	11.6175	96	11.6175	85	11.6175	99	11.6175	110
11.6404	155	11.638	72	11.638	133	11.638	152	11.638	65	11.638	90	11.638	81	11.638	90
11.6609	169	11.6585	90	11.6585	92	11.6585	147	11.6585	83	11.6585	77	11.6585	104	11.6585	93
11.6814	155	11.679	101	11.679	119	11.679	153	11.679	69	11.679	69	11.679	88	11.679	104
11.7019	176	11.6994	81	11.6994	119	11.6994	140	11.6994	83	11.6994	93	11.6994	75	11.6994	114
11.7223	169	11.7199	76	11.7199	103	11.7199	131	11.7199	77	11.7199	85	11.7199	87	11.7199	110
11.7428	171	11.7404	88	11.7404	101	11.7404	140	11.7404	82	11.7404	83	11.7404	86	11.7404	126
11.7633	176	11.7608	77	11.7608	104	11.7608	168	11.7608	79	11.7608	77	11.7608	88	11.7608	121
11.7837	149	11.7813	103	11.7813	122	11.7813	121	11.7813	79	11.7813	86	11.7813	88	11.7813	96
11.8042	180	11.8018	90	11.8018	124	11.8018	139	11.8018	89	11.8018	87	11.8018	83	11.8018	110
11.8247	154	11.8223	90	11.8223	115	11.8223	144	11.8223	70	11.8223	79	11.8223	75	11.8223	102
11.8452	184	11.8428	94	11.8428	132	11.8428	143	11.8428	62	11.8428	87	11.8428	102	11.8428	131
11.8657	179	11.8632	95	11.8632	131	11.8632	168	11.8632	86	11.8632	89	11.8632	97	11.8632	100
11.8861	190	11.8837	88	11.8837	97	11.8837	162	11.8837	71	11.8837	69	11.8837	84	11.8837	100
11.9066	169	11.9042	71	11.9042	105	11.9042	161	11.9042	90	11.9042	89	11.9042	92	11.9042	130
11.9271	169	11.9246	82	11.9246	107	11.9246	146	11.9246	88	11.9246	88	11.9246	82	11.9246	107
11.9475	181	11.9451	86	11.9451	111	11.9451	156	11.9451	91	11.9451	76	11.9451	89	11.9451	101
11.968	177	11.9656	79	11.9656	108	11.9656	157	11.9656	71	11.9656	81	11.9656	89	11.9656	123
11.9885	168	11.9861	79	11.9861	100	11.9861	149	11.9861	80	11.9861	95	11.9861	82	11.9861	102
12.009	174	12.0065	73	12.0065	131	12.0065	173	12.0065	71	12.0065	77	12.0065	79	12.0065	92
12.0295	179	12.027	88	12.027	115	12.027	138	12.027	84	12.027	86	12.027	96	12.027	105
12.0499	179	12.0475	78	12.0475	122	12.0475	135	12.0475	76	12.0475	84	12.0475	80	12.0475	111
12.0704	192	12.068	89	12.068	126	12.068	139	12.068	94	12.068	86	12.068	72	12.068	110
12.0909	162	12.0884	114	12.0884	117	12.0884	133	12.0884	90	12.0884	80	12.0884	86	12.0884	98
12.1113	183	12.1089	75	12.1089	127	12.1089	140	12.1089	89	12.1089	90	12.1089	86	12.1089	103
12.1318	182	12.1294	83	12.1294	111	12.1294	145	12.1294	84	12.1294	81	12.1294	75	12.1294	101
12.1523	170	12.1499	118	12.1499	131	12.1499	151	12.1499	72	12.1499	103	12.1499	89	12.1499	123
12.1728	180	12.1703	90	12.1703	130	12.1703	145	12.1703	88	12.1703	83	12.1703	94	12.1703	96
12.1933	191	12.1908	95	12.1908	119	12.1908	143	12.1908	84	12.1908	82	12.1908	96	12.1908	106
12.2137	176	12.2113	85	12.2113	101	12.2113	147	12.2113	78	12.2113	78	12.2113	80	12.2113	126
12.2342	170	12.2318	74	12.2318	118	12.2318	158	12.2318	67	12.2318	76	12.2318	90	12.2318	104
12.2547	181	12.2523	77	12.2523	126	12.2523	135	12.2523	77	12.2523	78	12.2523	96	12.2523	105
12.2752	179	12.2727	75	12.2727	115	12.2727	147	12.2727	81	12.2727	80	12.2727	94	12.2727	121
12.2956	151	12.2932	70	12.2932	130	12.2932	132	12.2932	90	12.2932	70	12.2932	76	12.2932	104
12.3161	208	12.3137	69	12.3137	89	12.3137	163	12.3137	67	12.3137	82	12.3137	103	12.3137	107
12.3366	188	12.3341	78	12.3341	116	12.3341	165	12.3341	84	12.3341	79	12.3341	100	12.3341	103
12.357	191	12.3546	80	12.3546	124	12.3546	164	12.3546	85	12.3546	62	12.3546	87	12.3546	106
12.3775	172	12.3751	100	12.3751	120	12.3751	144	12.3751	96	12.3751	89	12.3751	92	12.3751	82
12.398	184	12.3956	91	12.3956	98	12.3956	166	12.3956	89	12.3956	77	12.3956	98	12.3956	106
12.4185	193	12.416	90	12.416	100	12.416	167	12.416	78	12.416	74	12.416	81	12.416	108
12.439	162	12.4365	77	12.4365	115	12.4365	166	12.4365	82	12.4365	88	12.4365	84	12.4365	90
12.4594	185	12.457	88	12.457	109	12.457	159	12.457	92	12.457	89	12.457	84	12.457	94
12.4799	181	12.4775	92	12.4775	109	12.4775	151	12.4775	79	12.4775	78	12.4775	82	12.4775	107
12.5004	209	12.4979	102	12.4979	117	12.4979	141	12.4979	77	12.4979	84	12.4979	97	12.4979	95
12.5208	169	12.5184	88	12.5184	117	12.5184	169	12.5184	100	12.5184	82	12.5184	101	12.5184	97
12.5413	168	12.5389	108	12.5389	118	12.5389	150	12.5389	80	12.5389	85	12.5389	89	12.5389	107
12.5618	182	12.5594	81	12.5594	136	12.5594	151	12.5594	83	12.5594	78	12.5594	79	12.5594	114
12.5823	138	12.5798	102	12.5798	118	12.5798	135	12.5798	89	12.5798	80	12.5798	99	12.5798	97
12.6028	176	12.6003	88	12.6003	108	12.6003	155	12.6003	79	12.6003	74	12.6003	96	12.6003	115
12.6232	181	12.6208	84	12.6208	122	12.6208	167	12.6208	80	12.6208	63	12.6208	88	12.6208	99
12.6437	171	12.6413	95	12.6413	125	12.6413	137	12.6413	90	12.6413	78	12.6413	77	12.6413	138
12.6642	169	12.6617	81	12.6617	123	12.6617	128	12.6617	81	12.6617	89	12.6617	86	12.6617	95
12.6846	169	12.6822	72	12.6822	116	12.6822	145	12.6822	78	12.6822	57	12.6822	80	12.6822	105
12.7051	168	12.7027	75	12.7027	118	12.7027	161	12.7027	63	12.7027	79	12.7027	92	12.7027	118
12.7256	155	12.7232	77	12.7232	112	12.7232	140	12.7232	75	12.7232	88	12.7232	79	12.7232	115
12.7461	188	12.7436	79	12.7436	122	12.7436	128	12.7436	79	12.7436	74	12.7436	99	12.7436	103
12.7666	190	12.7641	81	12.7641	130	12.7641	147	12.7641	74	12.7641	81	12.7641	84	12.7641	96
12.787	171	12.7846	77	12.7846	107	12.7846	155	12.7846	95	12.7846	83	12.7846	90	12.7846	103
12.8075	205	12.8051	68	12.8051	117	12.8051	121	12.8051	83	12.8051	92	12.8051	83	12.8051	107
12.828	203	12.8255	91	12.8255	125	12.8255	138	12.8255	72	12.8255	79	12.8255	76	12.8255	105
12.8484	202	12.846	79	12.846	118	12.846	143	12.846	95	12.846	80	12.846	86	12.846	108
12.8689	166	12.8665	98	12.8665	115	12.8665	139	12.8665	95	12.8665	89	12.8665	79	12.8665	107
12.8894	206	12.887	100	12.887	135	12.887	158	12.887	79	12.887	80	12.887	81	12.887	87
12.9099	181	12.9074	82	12.9074	123	12.9074	160	12.9074	68	12.9074	80	12.9074	90	12.9074	115
12.9304	181	12.9279	83	12.9279	149	12.9279	131	12.9279	80	12.9279	78	12.9279	82	12.9279	112
12.9508	170	12.9484	87	12.9484	112	12.9484	138	12.9484	89	12.9484	78	12.9484	88	12.9484	118
12.9713	178	12.9689	77	12.9689	105	12.9689	138	12.9689	85	12.9689	89	12.9689	80	12.9689	108
12.9918	166	12.9893	96	12.9893	102	12.9893	157	12.9893	86	12.9893	87	12.9893	86	12.9893	114
13.0122	196	13.0098	75	13.0098	111	13.0098	132	13.0098	80	13.0098	75	13.0098	88	13.0098	103
13.0327	184	13.0303	105	13.0303	125	13.0303	135	13.0303	64	13.0303	87	13.0303	85	13.0303	101
13.0532	157	13.0508	81	13.0508	116	13.0508	168	13.0508	89	13.0508	91	13.0508	73	13.0508	127
13.0737	181	13.0712	71	13.0712	111	13.0712	141	13.0712	72	13.0712	83	13.0712	89	13.0712	88
13.0942	171	13.0917	90	13.0917	102	13.0917	128	13.0917	80	13.0917	82	13.0917	74	13.0917	124
13.1146	183	13.1122	98	13.1122	104	13.1122	153	13.1122	86	13.1122	79	13.1122	75	13.1122	84
13.1351	174	13.1327	87	13.1327	82	13.1327	128	13.1327	86	13.1327	87	13.1327	72	13.1327	92
13.1556	161	13.1531	105	13.1531	103	13.1531	152	13.1531	94	13.1531	91	13.1531	83	13.1531	112
13.1761	172	13.1736	76	13.1736	114	13.1736	165	13.1736	95	13.1736	86	13.1736	103	13.1736	110
13.1965	177	13.1941	82	13.1941	124	13.1941	144	13.1941	92	13.1941	86	13.1941	89	13.1941	116
13.217	198	13.2146	96	13.2146	126	13.2146	152	13.2146	74	13.2146	62	13.2146	94	13.2146	94
13.2375	181	13.235	90	13.235	118	13.235	141	13.235	75	13.235	70	13.235	98	13.235	105
13.2579	191	13.2555	72	13.2555	117	13.2555	114	13.2555	75	13.2555	101	13.2555	96	13.2555	97
13.2784	179	13.276	77	13.276	139	13.276	153	13.276	75	13.276	92	13.276	80	13.276	112
13.2989	181	13.2965	84	13.2965	125	13.2965	138	13.2965	83	13.2965	91	13.2965	91	13.2965	119
13.3194	181	13.3169	83	13.3169	127	13.3169	152	13.3169	84	13.3169	74	13.3169	93	13.3169	108
13.3399	158	13.3374	81	13.3374	119	13.3374	171	13.3374	94	13.3374	71	13.3374	100	13.3374	95
13.3603	169	13.3579	69	13.3579	119	13.3579	162	13.3579	77	13.3579	68	13.3579	89	13.3579	83
13.3808	165	13.3784	90	13.3784	130	13.3784	164	13.3784	81	13.3784	81	13.3784	86	13.3784	109
13.4013	173	13.3988	86	13.3988	124	13.3988	152	13.3988	77	13.3988	66	13.3988	90	13.3988	104
13.4217	176	13.4193	72	13.4193	114	13.4193	146	13.4193	68	13.4193	75	13.4193	81	13.4193	119
13.4422	168	13.4398	75	13.4398	127	13.4398	173	13.4398	97	13.4398	84	13.4398	87	13.4398	97
13.4627	163	13.4603	59	13.4603	126	13.4603	127	13.4603	76	13.4603	80	13.4603	89	13.4603	125
13.4832	177	13.4807	87	13.4807	119	13.4807	165	13.4807	77	13.4807	76	13.4807	98	13.4807	105
13.5037	180	13.5012	76	13.5012	108	13.5012	151	13.5012	68	13.5012	77	13.5012	92	13.5012	108
13.5241	155	13.5217	97	13.5217	126	13.5217	128	13.5217	90	13.5217	86	13.5217	94	13.5217	99
13.5446	177	13.5422	84	13.5422	104	13.5422	165	13.5422	78	13.5422	95	13.5422	91	13.5422	103
13.5651	162	13.5626	85	13.5626	136	13.5626	144	13.5626	96	13.5626	102	13.5626	81	13.5626	103
13.5855	170	13.5831	83	13.5831	137	13.5831	171	13.5831	86	13.5831	73	13.5831	88	13.5831	94
13.606	195	13.6036	100	13.6036	115	13.6036	140	13.6036	100	13.6036	77	13.6036	103	13.6036	118
13.6265	153	13.6241	82	13.6241	103	13.6241	151	13.6241	76	13.6241	94	13.6241	73	13.6241	93
13.647	178	13.6445	64	13.6445	118	13.6445	121	13.6445	103	13.6445	98	13.6445	92	13.6445	112
13.6675	168	13.665	76	13.665	106	13.665	142	13.665	73	13.665	96	13.665	80	13.665	111
13.6879	160	13.6855	76	13.6855	111	13.6855	150	13.6855	72	13.6855	75	13.6855	85	13.6855	77
13.7084	169	13.706	99	13.706	117	13.706	143	13.706	69	13.706	101	13.706	80	13.706	105
13.7289	168	13.7264	75	13.7264	115	13.7264	173	13.7264	77	13.7264	73	13.7264	90	13.7264	114
13.7493	159	13.7469	86	13.7469	109	13.7469	125	13.7469	99	13.7469	57	13.7469	67	13.7469	105
13.7698	202	13.7674	87	13.7674	98	13.7674	126	13.7674	70	13.7674	71	13.7674	101	13.7674	99
13.7903	197	13.7879	83	13.7879	120	13.7879	141	13.7879	74	13.7879	78	13.7879	88	13.7879	103
13.8108	143	13.8083	73	13.8083	95	13.8083	146	13.8083	76	13.8083	67	13.8083	81	13.8083	105
13.8313	169	13.8288	78	13.8288	127	13.8288	155	13.8288	84	13.8288	93	13.8288	78	13.8288	118
13.8517	193	13.8493	84	13.8493	108	13.8493	153	13.8493	88	13.8493	86	13.8493	99	13.8493	84
13.8722	180	13.8698	92	13.8698	110	13.8698	139	13.8698	93	13.8698	93	13.8698	82	13.8698	107
13.8927	178	13.8902	77	13.8902	131	13.8902	151	13.8902	79	13.8902	84	13.8902	86	13.8902	113
13.9131	174	13.9107	75	13.9107	115	13.9107	115	13.9107	81	13.9107	87	13.9107	108	13.9107	96
13.9336	181	13.9312	94	13.9312	122	13.9312	141	13.9312	78	13.9312	68	13.9312	79	13.9312	111
13.9541	166	13.9517	107	13.9517	124	13.9517	164	13.9517	81	13.9517	80	13.9517	86	13.9517	104
13.9746	174	13.9721	76	13.9721	115	13.9721	142	13.9721	73	13.9721	69	13.9721	86	13.9721	118
13.9951	166	13.9926	97	13.9926	121	13.9926	133	13.9926	87	13.9926	72	13.9926	87	13.9926	109
14.0155	162	14.0131	81	14.0131	98	14.0131	128	14.0131	105	14.0131	95	14.0131	83	14.0131	118
14.036	182	14.0336	93	14.0336	109	14.0336	146	14.0336	73	14.0336	75	14.0336	96	14.0336	119
14.0565	164	14.054	83	14.054	115	14.054	136	14.054	97	14.054	81	14.054	82	14.054	99
14.077	193	14.0745	101	14.0745	133	14.0745	138	14.0745	82	14.0745	84	14.0745	79	14.0745	104
14.0974	177	14.095	69	14.095	114	14.095	149	14.095	72	14.095	79	14.095	86	14.095	95
14.1179	184	14.1155	80	14.1155	112	14.1155	161	14.1155	83	14.1155	73	14.1155	100	14.1155	109
14.1384	225	14.1359	82	14.1359	119	14.1359	162	14.1359	91	14.1359	72	14.1359	76	14.1359	87
14.1588	182	14.1564	86	14.1564	133	14.1564	130	14.1564	69	14.1564	84	14.1564	91	14.1564	93
14.1793	176	14.1769	91	14.1769	147	14.1769	151	14.1769	105	14.1769	64	14.1769	81	14.1769	93
14.1998	186	14.1974	87	14.1974	123	14.1974	156	14.1974	87	14.1974	93	14.1974	93	14.1974	94
14.2203	166	14.2178	77	14.2178	129	14.2178	133	14.2178	76	14.2178	92	14.2178	89	14.2178	92
14.2408	163	14.2383	80	14.2383	112	14.2383	141	14.2383	72	14.2383	93	14.2383	84	14.2383	111
14.2612	178	14.2588	90	14.2588	103	14.2588	153	14.2588	68	14.2588	75	14.2588	74	14.2588	91
14.2817	143	14.2793	78	14.2793	127	14.2793	144	14.2793	73	14.2793	88	14.2793	99	14.2793	115
14.3022	167	14.2997	83	14.2997	110	14.2997	143	14.2997	77	14.2997	86	14.2997	90	14.2997	92
14.3226	183	14.3202	86	14.3202	96	14.3202	138	14.3202	77	14.3202	69	14.3202	95	14.3202	115
14.3431	186	14.3407	80	14.3407	114	14.3407	134	14.3407	54	14.3407	81	14.3407	85	14.3407	102
14.3636	170	14.3612	78	14.3612	128	14.3612	151	14.3612	90	14.3612	67	14.3612	81	14.3612	94
14.3841	146	14.3816	86	14.3816	135	14.3816	144	14.3816	66	14.3816	83	14.3816	86	14.3816	107
14.4046	158	14.4021	82	14.4021	121	14.4021	141	14.4021	66	14.4021	87	14.4021	94	14.4021	109
14.425	171	14.4226	74	14.4226	99	14.4226	174	14.4226	70	14.4226	88	14.4226	92	14.4226	136
14.4455	161	14.4431	84	14.4431	136	14.4431	111	14.4431	81	14.4431	74	14.4431	88	14.4431	83
14.466	174	14.4635	75	14.4635	127	14.4635	146	14.4635	80	14.4635	94	14.4635	86	14.4635	109
14.4864	175	14.484	71	14.484	112	14.484	134	14.484	84	14.484	86	14.484	84	14.484	110
14.5069	182	14.5045	93	14.5045	125	14.5045	155	14.5045	80	14.5045	88	14.5045	86	14.5045	114
14.5274	187	14.525	91	14.525	114	14.525	154	14.525	92	14.525	86	14.525	78	14.525	98
14.5479	162	14.5454	98	14.5454	118	14.5454	136	14.5454	81	14.5454	92	14.5454	83	14.5454	117
14.5684	153	14.5659	80	14.5659	124	14.5659	148	14.5659	86	14.5659	70	14.5659	79	14.5659	93
14.5888	169	14.5864	102	14.5864	108	14.5864	143	14.5864	79	14.5864	72	14.5864	88	14.5864	104
14.6093	160	14.6069	78	14.6069	120	14.6069	127	14.6069	84	14.6069	82	14.6069	96	14.6069	109
14.6298	167	14.6273	85	14.6273	113	14.6273	149	14.6273	100	14.6273	78	14.6273	81	14.6273	92
14.6502	157	14.6478	75	14.6478	112	14.6478	140	14.6478	67	14.6478	69	14.6478	84	14.6478	91
14.6707	161	14.6683	92	14.6683	126	14.6683	128	14.6683	86	14.6683	71	14.6683	75	14.6683	76
14.6912	165	14.6888	84	14.6888	108	14.6888	132	14.6888	72	14.6888	84	14.6888	94	14.6888	104
14.7117	177	14.7092	90	14.7092	101	14.7092	141	14.7092	85	14.7092	84	14.7092	94	14.7092	109
14.7322	189	14.7297	86	14.7297	118	14.7297	150	14.7297	96	14.7297	88	14.7297	78	14.7297	113
14.7526	172	14.7502	81	14.7502	89	14.7502	144	14.7502	61	14.7502	74	14.7502	111	14.7502	97
14.7731	165	14.7707	84	14.7707	97	14.7707	145	14.7707	67	14.7707	84	14.7707	112	14.7707	97
14.7936	152	14.7911	82	14.7911	101	14.7911	142	14.7911	77	14.7911	92	14.7911	79	14.7911	109
14.814	165	14.8116	90	14.8116	133	14.8116	144	14.8116	67	14.8116	82	14.8116	72	14.8116	112
14.8345	174	14.8321	99	14.8321	100	14.8321	146	14.8321	92	14.8321	82	14.8321	87	14.8321	103
14.855	173	14.8526	91	14.8526	118	14.8526	129	14.8526	84	14.8526	90	14.8526	95	14.8526	104
14.8755	156	14.873	83	14.873	127	14.873	125	14.873	92	14.873	66	14.873	80	14.873	86
14.8959	182	14.8935	89	14.8935	111	14.8935	121	14.8935	75	14.8935	91	14.8935	81	14.8935	121
14.9164	142	14.914	97	14.914	117	14.914	136	14.914	71	14.914	95	14.914	97	14.914	116
14.9369	179	14.9345	91	14.9345	112	14.9345	121	14.9345	81	14.9345	69	14.9345	85	14.9345	96
14.9574	169	14.9549	78	14.9549	101	14.9549	131	14.9549	81	14.9549	73	14.9549	110	14.9549	108
14.9779	195	14.9754	77	14.9754	102	14.9754	130	14.9754	92	14.9754	97	14.9754	113	14.9754	92
14.9983	158	14.9959	84	14.9959	130	14.9959	163	14.9959	80	14.9959	90	14.9959	89	14.9959	100
15.0188	170	15.0164	88	15.0164	113	15.0164	131	15.0164	77	15.0164	81	15.0164	88	15.0164	101
15.0393	161	15.0368	85	15.0368	98	15.0368	153	15.0368	89	15.0368	93	15.0368	84	15.0368	117
15.0597	162	15.0573	93	15.0573	117	15.0573	126	15.0573	69	15.0573	94	15.0573	89	15.0573	108
15.0802	159	15.0778	85	15.0778	91	15.0778	119	15.0778	87	15.0778	83	15.0778	76	15.0778	87
15.1007	171	15.0983	81	15.0983	119	15.0983	132	15.0983	94	15.0983	103	15.0983	82	15.0983	94
15.1212	175	15.1187	85	15.1187	116	15.1187	136	15.1187	75	15.1187	75	15.1187	87	15.1187	93
15.1417	152	15.1392	86	15.1392	134	15.1392	142	15.1392	67	15.1392	80	15.1392	87	15.1392	120
15.1621	180	15.1597	109	15.1597	113	15.1597	133	15.1597	77	15.1597	88	15.1597	91	15.1597	112
15.1826	165	15.1802	87	15.1802	95	15.1802	123	15.1802	70	15.1802	74	15.1802	88	15.1802	105
15.2031	139	15.2006	89	15.2006	115	15.2006	126	15.2006	59	15.2006	82	15.2006	100	15.2006	99
15.2235	182	15.2211	96	15.2211	123	15.2211	144	15.2211	97	15.2211	91	15.2211	83	15.2211	103
15.244	181	15.2416	82	15.2416	100	15.2416	139	15.2416	90	15.2416	62	15.2416	69	15.2416	101
15.2645	155	15.2621	72	15.2621	91	15.2621	130	15.2621	84	15.2621	91	15.2621	83	15.2621	123
15.285	162	15.2825	79	15.2825	115	15.2825	150	15.2825	96	15.2825	78	15.2825	92	15.2825	111
15.3055	138	15.303	94	15.303	110	15.303	147	15.303	92	15.303	90	15.303	93	15.303	110
15.3259	162	15.3235	79	15.3235	109	15.3235	124	15.3235	66	15.3235	68	15.3235	98	15.3235	87
15.3464	156	15.344	86	15.344	97	15.344	121	15.344	93	15.344	86	15.344	90	15.344	104
15.3669	165	15.3644	90	15.3644	110	15.3644	132	15.3644	81	15.3644	103	15.3644	85	15.3644	80
15.3873	184	15.3849	82	15.3849	116	15.3849	129	15.3849	93	15.3849	92	15.3849	87	15.3849	106
15.4078	142	15.4054	84	15.4054	128	15.4054	123	15.4054	86	15.4054	77	15.4054	90	15.4054	97
15.4283	164	15.4259	83	15.4259	126	15.4259	132	15.4259	88	15.4259	89	15.4259	78	15.4259	99
15.4488	155	15.4463	67	15.4463	111	15.4463	146	15.4463	83	15.4463	97	15.4463	73	15.4463	92
15.4693	173	15.4668	72	15.4668	117	15.4668	125	15.4668	77	15.4668	77	15.4668	92	15.4668	82
15.4897	168	15.4873	70	15.4873	96	15.4873	129	15.4873	74	15.4873	71	15.4873	65	15.4873	97
15.5102	165	15.5078	100	15.5078	111	15.5078	145	15.5078	81	15.5078	75	15.5078	78	15.5078	103
15.5307	176	15.5282	96	15.5282	112	15.5282	141	15.5282	83	15.5282	59	15.5282	90	15.5282	99
15.5511	152	15.5487	82	15.5487	106	15.5487	121	15.5487	91	15.5487	81	15.5487	78	15.5487	92
15.5716	154	15.5692	85	15.5692	111	15.5692	123	15.5692	75	15.5692	70	15.5692	97	15.5692	113
15.5921	154	15.5897	79	15.5897	116	15.5897	129	15.5897	85	15.5897	79	15.5897	95	15.5897	103
15.6126	160	15.6101	100	15.6101	103	15.6101	149	15.6101	90	15.6101	81	15.6101	73	15.6101	119
15.6331	154	15.6306	77	15.6306	104	15.6306	139	15.6306	82	15.6306	84	15.6306	87	15.6306	124
15.6535	150	15.6511	86	15.6511	99	15.6511	118	15.6511	55	15.6511	84	15.6511	101	15.6511	94
15.674	161	15.6716	85	15.6716	132	15.6716	104	15.6716	71	15.6716	78	15.6716	84	15.6716	98
15.6945	157	15.692	86	15.692	103	15.692	131	15.692	87	15.692	96	15.692	86	15.692	104
15.7149	144	15.7125	79	15.7125	123	15.7125	145	15.7125	84	15.7125	73	15.7125	91	15.7125	102
15.7354	150	15.733	84	15.733	110	15.733	142	15.733	67	15.733	82	15.733	99	15.733	99
15.7559	146	15.7535	88	15.7535	106	15.7535	117	15.7535	73	15.7535	72	15.7535	94	15.7535	97
15.7764	166	15.7739	84	15.7739	107	15.7739	134	15.7739	85	15.7739	75	15.7739	93	15.7739	107
15.7968	144	15.7944	81	15.7944	118	15.7944	125	15.7944	70	15.7944	81	15.7944	86	15.7944	107
15.8173	168	15.8149	78	15.8149	114	15.8149	156	15.8149	86	15.8149	85	15.8149	84	15.8149	102
15.8378	150	15.8354	101	15.8354	124	15.8354	128	15.8354	68	15.8354	84	15.8354	80	15.8354	95
15.8583	149	15.8558	73	15.8558	119	15.8558	131	15.8558	75	15.8558	88	15.8558	79	15.8558	104
15.8788	155	15.8763	78	15.8763	107	15.8763	156	15.8763	75	15.8763	74	15.8763	100	15.8763	117
15.8992	156	15.8968	83	15.8968	105	15.8968	134	15.8968	73	15.8968	107	15.8968	84	15.8968	111
15.9197	150	15.9173	88	15.9173	102	15.9173	97	15.9173	84	15.9173	85	15.9173	88	15.9173	105
15.9402	147	15.9377	108	15.9377	109	15.9377	105	15.9377	87	15.9377	73	15.9377	87	15.9377	102
15.9606	163	15.9582	94	15.9582	110	15.9582	120	15.9582	82	15.9582	87	15.9582	91	15.9582	105
15.9811	165	15.9787	86	15.9787	129	15.9787	135	15.9787	75	15.9787	82	15.9787	80	15.9787	97
16.0016	138	15.9992	88	15.9992	112	15.9992	118	15.9992	77	15.9992	75	15.9992	97	15.9992	90
16.0221	160	16.0196	80	16.0196	101	16.0196	109	16.0196	74	16.0196	77	16.0196	93	16.0196	95
16.0425	156	16.0401	78	16.0401	103	16.0401	114	16.0401	82	16.0401	75	16.0401	95	16.0401	103
16.063	166	16.0606	82	16.0606	88	16.0606	154	16.0606	95	16.0606	76	16.0606	90	16.0606	98
16.0835	147	16.0811	86	16.0811	118	16.0811	127	16.0811	82	16.0811	78	16.0811	79	16.0811	97
16.104	155	16.1015	96	16.1015	111	16.1015	124	16.1015	84	16.1015	80	16.1015	76	16.1015	104
16.1244	161	16.122	91	16.122	95	16.122	126	16.122	74	16.122	97	16.122	95	16.122	96
16.1449	173	16.1425	89	16.1425	90	16.1425	131	16.1425	76	16.1425	75	16.1425	103	16.1425	98
16.1654	143	16.163	93	16.163	95	16.163	130	16.163	84	16.163	77	16.163	89	16.163	105
16.1859	137	16.1834	92	16.1834	116	16.1834	118	16.1834	86	16.1834	77	16.1834	79	16.1834	87
16.2063	148	16.2039	93	16.2039	91	16.2039	139	16.2039	91	16.2039	77	16.2039	91	16.2039	100
16.2268	166	16.2244	110	16.2244	122	16.2244	145	16.2244	93	16.2244	85	16.2244	82	16.2244	109
16.2473	155	16.2449	74	16.2449	130	16.2449	121	16.2449	84	16.2449	85	16.2449	95	16.2449	100
16.2678	129	16.2653	89	16.2653	101	16.2653	126	16.2653	68	16.2653	82	16.2653	89	16.2653	110
16.2882	157	16.2858	87	16.2858	100	16.2858	137	16.2858	80	16.2858	93	16.2858	99	16.2858	82
16.3087	164	16.3063	82	16.3063	104	16.3063	152	16.3063	90	16.3063	70	16.3063	82	16.3063	91
16.3292	122	16.3268	76	16.3268	125	16.3268	131	16.3268	73	16.3268	75	16.3268	91	16.3268	99
16.3497	144	16.3472	80	16.3472	127	16.3472	146	16.3472	75	16.3472	70	16.3472	92	16.3472	112
16.3701	151	16.3677	87	16.3677	117	16.3677	126	16.3677	87	16.3677	93	16.3677	80	16.3677	86
16.3906	142	16.3882	73	16.3882	104	16.3882	130	16.3882	94	16.3882	78	16.3882	93	16.3882	101
16.4111	157	16.4087	76	16.4087	125	16.4087	127	16.4087	103	16.4087	73	16.4087	78	16.4087	90
16.4316	140	16.4291	78	16.4291	101	16.4291	129	16.4291	100	16.4291	79	16.4291	83	16.4291	96
16.452	139	16.4496	88	16.4496	97	16.4496	130	16.4496	85	16.4496	58	16.4496	74	16.4496	89
16.4725	166	16.4701	81	16.4701	122	16.4701	120	16.4701	91	16.4701	73	16.4701	89	16.4701	94
16.493	144	16.4906	98	16.4906	109	16.4906	114	16.4906	77	16.4906	82	16.4906	87	16.4906	113
16.5135	148	16.511	84	16.511	101	16.511	111	16.511	86	16.511	100	16.511	98	16.511	94
16.5339	173	16.5315	74	16.5315	118	16.5315	122	16.5315	99	16.5315	77	16.5315	88	16.5315	91
16.5544	143	16.552	86	16.552	126	16.552	119	16.552	77	16.552	92	16.552	101	16.552	110
16.5749	130	16.5725	82	16.5725	107	16.5725	114	16.5725	84	16.5725	72	16.5725	96	16.5725	103
16.5954	140	16.5929	75	16.5929	120	16.5929	120	16.5929	84	16.5929	72	16.5929	78	16.5929	88
16.6158	175	16.6134	96	16.6134	103	16.6134	118	16.6134	86	16.6134	84	16.6134	98	16.6134	95
16.6363	155	16.6339	98	16.6339	89	16.6339	146	16.6339	67	16.6339	80	16.6339	100	16.6339	95
16.6568	171	16.6544	82	16.6544	86	16.6544	106	16.6544	96	16.6544	81	16.6544	93	16.6544	99
16.6773	151	16.6748	94	16.6748	100	16.6748	139	16.6748	91	16.6748	77	16.6748	97	16.6748	87
16.6977	156	16.6953	79	16.6953	99	16.6953	114	16.6953	89	16.6953	80	16.6953	92	16.6953	105
16.7182	142	16.7158	90	16.7158	89	16.7158	138	16.7158	89	16.7158	74	16.7158	95	16.7158	115
16.7387	155	16.7363	80	16.7363	99	16.7363	128	16.7363	95	16.7363	71	16.7363	102	16.7363	101
16.7592	164	16.7567	80	16.7567	117	16.7567	129	16.7567	114	16.7567	93	16.7567	81	16.7567	100
16.7796	125	16.7772	66	16.7772	101	16.7772	123	16.7772	83	16.7772	88	16.7772	75	16.7772	78
16.8001	129	16.7977	93	16.7977	101	16.7977	128	16.7977	74	16.7977	71	16.7977	87	16.7977	96
16.8206	153	16.8182	101	16.8182	118	16.8182	123	16.8182	89	16.8182	77	16.8182	102	16.8182	97
16.8411	145	16.8386	93	16.8386	93	16.8386	113	16.8386	85	16.8386	88	16.8386	95	16.8386	94
16.8615	145	16.8591	76	16.8591	98	16.8591	132	16.8591	82	16.8591	71	16.8591	106	16.8591	112
16.882	165	16.8796	87	16.8796	103	16.8796	110	16.8796	83	16.8796	76	16.8796	101	16.8796	97
16.9025	144	16.9001	94	16.9001	114	16.9001	109	16.9001	85	16.9001	107	16.9001	91	16.9001	108
16.923	138	16.9205	86	16.9205	99	16.9205	121	16.9205	88	16.9205	78	16.9205	94	16.9205	112
16.9434	125	16.941	97	16.941	113	16.941	114	16.941	80	16.941	86	16.941	97	16.941	118
16.9639	150	16.9615	100	16.9615	110	16.9615	130	16.9615	90	16.9615	80	16.9615	90	16.9615	92
16.9844	161	16.982	90	16.982	105	16.982	133	16.982	87	16.982	78	16.982	90	16.982	106
17.0049	156	17.0024	86	17.0024	97	17.0024	117	17.0024	93	17.0024	74	17.0024	103	17.0024	87
17.0253	142	17.0229	84	17.0229	109	17.0229	128	17.0229	89	17.0229	82	17.0229	93	17.0229	121
17.0458	161	17.0434	91	17.0434	97	17.0434	127	17.0434	79	17.0434	72	17.0434	85	17.0434	129
17.0663	157	17.0639	84	17.0639	95	17.0639	121	17.0639	72	17.0639	71	17.0639	102	17.0639	109
17.0868	132	17.0843	94	17.0843	100	17.0843	119	17.0843	88	17.0843	82	17.0843	101	17.0843	108
17.1072	164	17.1048	93	17.1048	93	17.1048	126	17.1048	74	17.1048	74	17.1048	92	17.1048	113
17.1277	164	17.1253	102	17.1253	130	17.1253	126	17.1253	83	17.1253	72	17.1253	89	17.1253	100
17.1482	140	17.1458	74	17.1458	127	17.1458	138	17.1458	84	17.1458	87	17.1458	90	17.1458	95
17.1687	151	17.1662	81	17.1662	109	17.1662	126	17.1662	98	17.1662	76	17.1662	114	17.1662	97
17.1891	147	17.1867	91	17.1867	113	17.1867	142	17.1867	96	17.1867	66	17.1867	87	17.1867	100
17.2096	160	17.2072	90	17.2072	109	17.2072	121	17.2072	79	17.2072	87	17.2072	87	17.2072	111
17.2301	146	17.2277	98	17.2277	113	17.2277	128	17.2277	86	17.2277	90	17.2277	97	17.2277	102
17.2506	157	17.2481	85	17.2481	107	17.2481	118	17.2481	98	17.2481	95	17.2481	86	17.2481	109
17.271	157	17.2686	85	17.2686	91	17.2686	115	17.2686	85	17.2686	71	17.2686	80	17.2686	114
17.2915	133	17.2891	84	17.2891	118	17.2891	123	17.2891	82	17.2891	74	17.2891	87	17.2891	81
17.312	146	17.3096	79	17.3096	118	17.3096	121	17.3096	93	17.3096	79	17.3096	86	17.3096	100
17.3325	160	17.33	74	17.33	104	17.33	118	17.33	77	17.33	92	17.33	89	17.33	108
17.3529	150	17.3505	73	17.3505	111	17.3505	131	17.3505	104	17.3505	81	17.3505	90	17.3505	98
17.3734	133	17.371	91	17.371	117	17.371	109	17.371	77	17.371	85	17.371	98	17.371	100
17.3939	156	17.3915	83	17.3915	134	17.3915	122	17.3915	94	17.3915	80	17.3915	94	17.3915	94
17.4144	154	17.4119	101	17.4119	106	17.4119	128	17.4119	89	17.4119	87	17.4119	77	17.4119	93
17.4348	144	17.4324	76	17.4324	115	17.4324	122	17.4324	86	17.4324	96	17.4324	93	17.4324	100
17.4553	145	17.4529	100	17.4529	107	17.4529	134	17.4529	76	17.4529	79	17.4529	91	17.4529	127
17.4758	152	17.4734	98	17.4734	109	17.4734	129	17.4734	97	17.4734	63	17.4734	86	17.4734	99
17.4963	150	17.4938	95	17.4938	103	17.4938	113	17.4938	99	17.4938	96	17.4938	87	17.4938	112
17.5167	163	17.5143	93	17.5143	126	17.5143	122	17.5143	76	17.5143	82	17.5143	93	17.5143	97
17.5372	141	17.5348	98	17.5348	116	17.5348	135	17.5348	89	17.5348	78	17.5348	85	17.5348	104
17.5577	138	17.5553	109	17.5553	102	17.5553	122	17.5553	86	17.5553	69	17.5553	71	17.5553	109
17.5782	143	17.5757	100	17.5757	105	17.5757	115	17.5757	74	17.5757	73	17.5757	106	17.5757	108
17.5986	154	17.5962	90	17.5962	112	17.5962	134	17.5962	97	17.5962	91	17.5962	93	17.5962	115
17.6191	141	17.6167	79	17.6167	110	17.6167	141	17.6167	79	17.6167	85	17.6167	96	17.6167	109
17.6396	148	17.6372	78	17.6372	102	17.6372	141	17.6372	85	17.6372	87	17.6372	96	17.6372	100
17.6601	140	17.6576	97	17.6576	116	17.6576	126	17.6576	84	17.6576	86	17.6576	89	17.6576	106
17.6805	132	17.6781	92	17.6781	134	17.6781	120	17.6781	81	17.6781	83	17.6781	91	17.6781	115
17.701	139	17.6986	94	17.6986	104	17.6986	128	17.6986	93	17.6986	74	17.6986	101	17.6986	104
17.7215	143	17.7191	97	17.7191	104	17.7191	146	17.7191	62	17.7191	83	17.7191	79	17.7191	103
17.742	155	17.7395	92	17.7395	111	17.7395	134	17.7395	104	17.7395	84	17.7395	75	17.7395	99
17.7624	142	17.76	87	17.76	91	17.76	146	17.76	92	17.76	115	17.76	88	17.76	113
17.7829	132	17.7805	90	17.7805	120	17.7805	148	17.7805	96	17.7805	84	17.7805	95	17.7805	106
17.8034	148	17.801	87	17.801	102	17.801	134	17.801	77	17.801	88	17.801	87	17.801	120
17.8239	159	17.8214	97	17.8214	124	17.8214	151	17.8214	105	17.8214	85	17.8214	97	17.8214	123
17.8443	144	17.8419	86	17.8419	98	17.8419	175	17.8419	76	17.8419	82	17.8419	95	17.8419	132
17.8648	159	17.8624	87	17.8624	132	17.8624	147	17.8624	92	17.8624	80	17.8624	101	17.8624	104
17.8853	118	17.8829	91	17.8829	114	17.8829	153	17.8829	85	17.8829	91	17.8829	86	17.8829	123
17.9058	140	17.9033	89	17.9033	111	17.9033	157	17.9033	96	17.9033	89	17.9033	100	17.9033	107
17.9262	148	17.9238	85	17.9238	119	17.9238	169	17.9238	85	17.9238	80	17.9238	106	17.9238	122
17.9467	133	17.9443	83	17.9443	112	17.9443	127	17.9443	68	17.9443	80	17.9443	80	17.9443	106
17.9672	138	17.9648	93	17.9648	141	17.9648	139	17.9648	85	17.9648	89	17.9648	85	17.9648	107
17.9877	142	17.9852	73	17.9852	123	17.9852	126	17.9852	92	17.9852	91	17.9852	85	17.9852	103
18.0081	134	18.0057	96	18.0057	131	18.0057	149	18.0057	73	18.0057	94	18.0057	96	18.0057	113
18.0286	143	18.0262	94	18.0262	103	18.0262	139	18.0262	78	18.0262	81	18.0262	105	18.0262	109
18.0491	170	18.0467	96	18.0467	105	18.0467	128	18.0467	107	18.0467	85	18.0467	100	18.0467	104
18.0696	157	18.0671	79	18.0671	108	18.0671	139	18.0671	104	18.0671	82	18.0671	97	18.0671	109
18.09	157	18.0876	89	18.0876	109	18.0876	116	18.0876	90	18.0876	70	18.0876	71	18.0876	87
18.1105	114	18.1081	98	18.1081	102	18.1081	114	18.1081	101	18.1081	83	18.1081	80	18.1081	119
18.131	148	18.1286	76	18.1286	93	18.1286	132	18.1286	84	18.1286	78	18.1286	83	18.1286	92
18.1515	137	18.149	82	18.149	136	18.149	142	18.149	86	18.149	94	18.149	87	18.149	82
18.1719	147	18.1695	85	18.1695	106	18.1695	140	18.1695	71	18.1695	79	18.1695	91	18.1695	87
18.1924	145	18.19	83	18.19	92	18.19	127	18.19	82	18.19	98	18.19	102	18.19	102
18.2129	116	18.2105	89	18.2105	106	18.2105	119	18.2105	86	18.2105	85	18.2105	92	18.2105	118
18.2334	133	18.2309	87	18.2309	130	18.2309	147	18.2309	85	18.2309	90	18.2309	101	18.2309	106
18.2538	132	18.2514	75	18.2514	115	18.2514	111	18.2514	91	18.2514	87	18.2514	108	18.2514	111
18.2743	147	18.2719	83	18.2719	98	18.2719	127	18.2719	109	18.2719	72	18.2719	73	18.2719	96
18.2948	134	18.2924	74	18.2924	104	18.2924	126	18.2924	85	18.2924	74	18.2924	98	18.2924	109
18.3153	132	18.3128	107	18.3128	111	18.3128	109	18.3128	98	18.3128	94	18.3128	104	18.3128	96
18.3357	133	18.3333	86	18.3333	108	18.3333	105	18.3333	110	18.3333	73	18.3333	83	18.3333	123
18.3562	128	18.3538	88	18.3538	111	18.3538	122	18.3538	88	18.3538	82	18.3538	88	18.3538	105
18.3767	129	18.3743	86	18.3743	120	18.3743	119	18.3743	81	18.3743	88	18.3743	91	18.3743	125
18.3972	141	18.3947	76	18.3947	104	18.3947	122	18.3947	79	18.3947	79	18.3947	113	18.3947	105
18.4176	144	18.4152	83	18.4152	86	18.4152	132	18.4152	84	18.4152	99	18.4152	84	18.4152	99
18.4381	128	18.4357	75	18.4357	99	18.4357	116	18.4357	84	18.4357	99	18.4357	69	18.4357	92
18.4586	150	18.4562	94	18.4562	94	18.4562	126	18.4562	104	18.4562	84	18.4562	101	18.4562	98
18.4791	155	18.4766	86	18.4766	122	18.4766	111	18.4766	81	18.4766	85	18.4766	88	18.4766	110
18.4995	143	18.4971	91	18.4971	111	18.4971	118	18.4971	93	18.4971	98	18.4971	93	18.4971	103
18.52	151	18.5176	91	18.5176	110	18.5176	123	18.5176	71	18.5176	86	18.5176	81	18.5176	108
18.5405	150	18.5381	100	18.5381	99	18.5381	122	18.5381	78	18.5381	79	18.5381	88	18.5381	102
18.561	152	18.5585	101	18.5585	108	18.5585	127	18.5585	91	18.5585	84	18.5585	83	18.5585	108
18.5814	143	18.579	96	18.579	115	18.579	117	18.579	96	18.579	91	18.579	109	18.579	98
18.6019	162	18.5995	95	18.5995	104	18.5995	106	18.5995	101	18.5995	89	18.5995	92	18.5995	96
18.6224	136	18.62	80	18.62	104	18.62	122	18.62	85	18.62	95	18.62	95	18.62	99
18.6429	144	18.6404	94	18.6404	104	18.6404	96	18.6404	95	18.6404	90	18.6404	94	18.6404	111
18.6633	170	18.6609	77	18.6609	97	18.6609	118	18.6609	86	18.6609	91	18.6609	97	18.6609	102
18.6838	126	18.6814	77	18.6814	100	18.6814	115	18.6814	91	18.6814	75	18.6814	88	18.6814	101
18.7043	136	18.7019	98	18.7019	93	18.7019	123	18.7019	69	18.7019	83	18.7019	89	18.7019	106
18.7248	126	18.7223	103	18.7223	95	18.7223	121	18.7223	95	18.7223	93	18.7223	86	18.7223	107
18.7452	144	18.7428	108	18.7428	87	18.7428	117	18.7428	94	18.7428	107	18.7428	102	18.7428	93
18.7657	145	18.7633	99	18.7633	96	18.7633	137	18.7633	84	18.7633	97	18.7633	92	18.7633	108
18.7862	127	18.7838	78	18.7838	102	18.7838	106	18.7838	76	18.7838	87	18.7838	93	18.7838	106
18.8067	123	18.8042	77	18.8042	105	18.8042	110	18.8042	73	18.8042	103	18.8042	109	18.8042	113
18.8271	162	18.8247	83	18.8247	95	18.8247	126	18.8247	103	18.8247	88	18.8247	89	18.8247	111
18.8476	134	18.8452	100	18.8452	88	18.8452	120	18.8452	93	18.8452	74	18.8452	85	18.8452	113
18.8681	133	18.8657	96	18.8657	99	18.8657	120	18.8657	93	18.8657	100	18.8657	98	18.8657	115
18.8886	123	18.8861	108	18.8861	112	18.8861	105	18.8861	106	18.8861	96	18.8861	82	18.8861	118
18.909	146	18.9066	86	18.9066	109	18.9066	113	18.9066	86	18.9066	89	18.9066	95	18.9066	113
18.9295	144	18.9271	91	18.9271	108	18.9271	111	18.9271	96	18.9271	99	18.9271	84	18.9271	123
18.95	150	18.9475	95	18.9475	96	18.9475	127	18.9475	85	18.9475	86	18.9475	100	18.9475	96
18.9705	129	18.968	84	18.968	97	18.968	127	18.968	96	18.968	92	18.968	97	18.968	103
18.9909	145	18.9885	102	18.9885	104	18.9885	115	18.9885	102	18.9885	79	18.9885	88	18.9885	130
19.0114	161	19.009	95	19.009	106	19.009	110	19.009	87	19.009	84	19.009	117	19.009	118
19.0319	136	19.0295	93	19.0295	108	19.0295	120	19.0295	93	19.0295	78	19.0295	84	19.0295	109
19.0524	136	19.0499	101	19.0499	108	19.0499	109	19.0499	86	19.0499	92	19.0499	93	19.0499	92
19.0728	131	19.0704	99	19.0704	93	19.0704	123	19.0704	87	19.0704	77	19.0704	98	19.0704	98
19.0933	156	19.0909	88	19.0909	91	19.0909	143	19.0909	97	19.0909	91	19.0909	108	19.0909	92
19.1138	142	19.1114	97	19.1114	100	19.1114	130	19.1114	80	19.1114	90	19.1114	83	19.1114	103
19.1343	136	19.1318	92	19.1318	118	19.1318	111	19.1318	94	19.1318	81	19.1318	90	19.1318	117
19.1547	133	19.1523	80	19.1523	110	19.1523	112	19.1523	93	19.1523	94	19.1523	96	19.1523	81
19.1752	132	19.1728	92	19.1728	102	19.1728	114	19.1728	86	19.1728	87	19.1728	82	19.1728	119
19.1957	135	19.1932	82	19.1932	94	19.1932	132	19.1932	93	19.1932	80	19.1932	90	19.1932	113
19.2162	113	19.2137	94	19.2137	107	19.2137	118	19.2137	98	19.2137	92	19.2137	87	19.2137	104
19.2366	150	19.2342	94	19.2342	84	19.2342	125	19.2342	115	19.2342	78	19.2342	86	19.2342	98
19.2571	140	19.2547	80	19.2547	87	19.2547	103	19.2547	98	19.2547	88	19.2547	74	19.2547	86
19.2776	132	19.2752	93	19.2752	115	19.2752	122	19.2752	87	19.2752	93	19.2752	86	19.2752	134
19.2981	120	19.2956	93	19.2956	96	19.2956	112	19.2956	108	19.2956	83	19.2956	79	19.2956	117
19.3185	147	19.3161	108	19.3161	98	19.3161	131	19.3161	83	19.3161	97	19.3161	95	19.3161	103
19.339	145	19.3366	88	19.3366	91	19.3366	98	19.3366	100	19.3366	86	19.3366	93	19.3366	104
19.3595	119	19.3571	80	19.3571	103	19.3571	97	19.3571	68	19.3571	78	19.3571	108	19.3571	102
19.38	134	19.3775	82	19.3775	103	19.3775	114	19.3775	84	19.3775	91	19.3775	99	19.3775	96
19.4004	133	19.398	83	19.398	104	19.398	114	19.398	97	19.398	77	19.398	88	19.398	96
19.4209	138	19.4185	90	19.4185	91	19.4185	128	19.4185	91	19.4185	87	19.4185	98	19.4185	100
19.4414	124	19.4389	110	19.4389	97	19.4389	133	19.4389	79	19.4389	97	19.4389	103	19.4389	94
19.4619	138	19.4594	105	19.4594	104	19.4594	123	19.4594	119	19.4594	94	19.4594	64	19.4594	118
19.4823	137	19.4799	89	19.4799	99	19.4799	122	19.4799	92	19.4799	92	19.4799	93	19.4799	118
19.5028	156	19.5004	88	19.5004	116	19.5004	132	19.5004	100	19.5004	78	19.5004	86	19.5004	108
19.5233	140	19.5208	97	19.5208	110	19.5208	117	19.5208	74	19.5208	93	19.5208	91	19.5208	105
19.5438	134	19.5413	95	19.5413	103	19.5413	86	19.5413	92	19.5413	93	19.5413	95	19.5413	113
19.5642	121	19.5618	76	19.5618	117	19.5618	95	19.5618	103	19.5618	93	19.5618	101	19.5618	95
19.5847	136	19.5823	74	19.5823	99	19.5823	105	19.5823	81	19.5823	102	19.5823	99	19.5823	114
19.6052	144	19.6028	83	19.6028	105	19.6028	125	19.6028	100	19.6028	77	19.6028	94	19.6028	117
19.6257	98	19.6232	92	19.6232	114	19.6232	119	19.6232	95	19.6232	78	19.6232	89	19.6232	132
19.6461	143	19.6437	94	19.6437	109	19.6437	104	19.6437	94	19.6437	81	19.6437	81	19.6437	112
19.6666	156	19.6642	78	19.6642	89	19.6642	140	19.6642	87	19.6642	96	19.6642	76	19.6642	128
19.6871	145	19.6847	89	19.6847	110	19.6847	143	19.6847	99	19.6847	115	19.6847	89	19.6847	103
19.7076	142	19.7051	101	19.7051	92	19.7051	113	19.7051	85	19.7051	85	19.7051	101	19.7051	106
19.728	132	19.7256	94	19.7256	99	19.7256	100	19.7256	91	19.7256	92	19.7256	97	19.7256	97
19.7485	121	19.7461	90	19.7461	116	19.7461	130	19.7461	105	19.7461	72	19.7461	102	19.7461	87
19.769	135	19.7665	97	19.7665	98	19.7665	128	19.7665	104	19.7665	86	19.7665	115	19.7665	81
19.7895	133	19.787	116	19.787	109	19.787	115	19.787	89	19.787	85	19.787	75	19.787	95
19.8099	127	19.8075	91	19.8075	84	19.8075	115	19.8075	84	19.8075	82	19.8075	87	19.8075	117
19.8304	157	19.828	85	19.828	95	19.828	102	19.828	87	19.828	77	19.828	89	19.828	107
19.8509	128	19.8484	72	19.8484	99	19.8484	105	19.8484	108	19.8484	78	19.8484	98	19.8484	109
19.8714	131	19.8689	83	19.8689	104	19.8689	126	19.8689	75	19.8689	73	19.8689	98	19.8689	102
19.8918	114	19.8894	91	19.8894	95	19.8894	140	19.8894	83	19.8894	82	19.8894	100	19.8894	105
19.9123	123	19.9099	89	19.9099	92	19.9099	111	19.9099	80	19.9099	104	19.9099	103	19.9099	88
19.9328	140	19.9304	78	19.9304	108	19.9304	135	19.9304	93	19.9304	93	19.9304	108	19.9304	105
19.9533	131	19.9508	98	19.9508	97	19.9508	129	19.9508	86	19.9508	99	19.9508	93	19.9508	121
19.9737	128	19.9713	115	19.9713	90	19.9713	103	19.9713	91	19.9713	89	19.9713	80	19.9713	119
19.9942	115	19.9918	101	19.9918	111	19.9918	119	19.9918	88	19.9918	86	19.9918	112	19.9918	108
20.0147	123	20.0123	89	20.0123	105	20.0123	119	20.0123	83	20.0123	80	20.0123	108	20.0123	102
20.0352	136	20.0327	100	20.0327	99	20.0327	104	20.0327	86	20.0327	95	20.0327	91	20.0327	103
20.0556	123	20.0532	104	20.0532	106	20.0532	115	20.0532	90	20.0532	92	20.0532	101	20.0532	106
20.0761	131	20.0737	88	20.0737	100	20.0737	123	20.0737	95	20.0737	73	20.0737	100	20.0737	108
20.0966	128	20.0941	83	20.0941	100	20.0941	97	20.0941	84	20.0941	75	20.0941	85	20.0941	110
20.1171	129	20.1146	86	20.1146	86	20.1146	114	20.1146	98	20.1146	74	20.1146	94	20.1146	113
20.1375	126	20.1351	87	20.1351	106	20.1351	140	20.1351	85	20.1351	73	20.1351	78	20.1351	104
20.158	136	20.1556	84	20.1556	83	20.1556	112	20.1556	89	20.1556	78	20.1556	96	20.1556	111
20.1785	129	20.1761	70	20.1761	104	20.1761	108	20.1761	85	20.1761	82	20.1761	75	20.1761	117
20.199	134	20.1965	81	20.1965	114	20.1965	108	20.1965	85	20.1965	86	20.1965	79	20.1965	87
20.2194	133	20.217	96	20.217	105	20.217	109	20.217	94	20.217	85	20.217	85	20.217	111
20.2399	138	20.2375	103	20.2375	103	20.2375	101	20.2375	77	20.2375	79	20.2375	109	20.2375	97
20.2604	127	20.258	96	20.258	110	20.258	94	20.258	93	20.258	74	20.258	93	20.258	114
20.2809	145	20.2784	84	20.2784	96	20.2784	121	20.2784	75	20.2784	89	20.2784	87	20.2784	94
20.3013	137	20.2989	82	20.2989	112	20.2989	130	20.2989	89	20.2989	78	20.2989	98	20.2989	105
20.3218	127	20.3194	85	20.3194	106	20.3194	110	20.3194	88	20.3194	73	20.3194	101	20.3194	104
20.3423	115	20.3398	80	20.3398	102	20.3398	125	20.3398	87	20.3398	95	20.3398	89	20.3398	113
20.3628	117	20.3603	88	20.3603	96	20.3603	106	20.3603	95	20.3603	82	20.3603	88	20.3603	107
20.3832	128	20.3808	80	20.3808	87	20.3808	123	20.3808	83	20.3808	97	20.3808	89	20.3808	99
20.4037	144	20.4013	95	20.4013	105	20.4013	109	20.4013	89	20.4013	83	20.4013	96	20.4013	99
20.4242	156	20.4217	99	20.4217	103	20.4217	118	20.4217	90	20.4217	74	20.4217	106	20.4217	94
20.4447	142	20.4422	81	20.4422	91	20.4422	131	20.4422	90	20.4422	100	20.4422	89	20.4422	98
20.4651	133	20.4627	87	20.4627	98	20.4627	117	20.4627	103	20.4627	80	20.4627	96	20.4627	108
20.4856	113	20.4832	100	20.4832	90	20.4832	120	20.4832	85	20.4832	84	20.4832	94	20.4832	85
20.5061	124	20.5037	83	20.5037	96	20.5037	120	20.5037	95	20.5037	88	20.5037	98	20.5037	119
20.5266	127	20.5241	88	20.5241	92	20.5241	120	20.5241	82	20.5241	76	20.5241	99	20.5241	111
20.547	134	20.5446	97	20.5446	104	20.5446	109	20.5446	88	20.5446	75	20.5446	97	20.5446	106
20.5675	131	20.5651	96	20.5651	92	20.5651	104	20.5651	94	20.5651	79	20.5651	89	20.5651	100
20.588	135	20.5856	92	20.5856	97	20.5856	114	20.5856	85	20.5856	75	20.5856	88	20.5856	118
20.6085	126	20.606	81	20.606	72	20.606	122	20.606	95	20.606	84	20.606	81	20.606	108
20.6289	162	20.6265	94	20.6265	100	20.6265	116	20.6265	79	20.6265	87	20.6265	94	20.6265	106
20.6494	121	20.647	80	20.647	111	20.647	124	20.647	68	20.647	88	20.647	85	20.647	110
20.6699	123	20.6674	88	20.6674	97	20.6674	110	20.6674	78	20.6674	98	20.6674	93	20.6674	111
20.6904	119	20.6879	91	20.6879	109	20.6879	107	20.6879	88	20.6879	80	20.6879	81	20.6879	109
20.7108	133	20.7084	93	20.7084	88	20.7084	96	20.7084	84	20.7084	81	20.7084	109	20.7084	123
20.7313	133	20.7289	75	20.7289	100	20.7289	108	20.7289	94	20.7289	97	20.7289	105	20.7289	87
20.7518	125	20.7493	83	20.7493	89	20.7493	133	20.7493	93	20.7493	86	20.7493	92	20.7493	104
20.7723	135	20.7698	90	20.7698	93	20.7698	104	20.7698	80	20.7698	108	20.7698	103	20.7698	113
20.7927	121	20.7903	93	20.7903	103	20.7903	117	20.7903	89	20.7903	90	20.7903	81	20.7903	111
20.8132	114	20.8108	77	20.8108	92	20.8108	107	20.8108	97	20.8108	86	20.8108	111	20.8108	111
20.8337	120	20.8313	82	20.8313	99	20.8313	115	20.8313	85	20.8313	101	20.8313	90	20.8313	104
20.8542	120	20.8517	112	20.8517	109	20.8517	113	20.8517	97	20.8517	89	20.8517	83	20.8517	118
20.8746	128	20.8722	97	20.8722	100	20.8722	111	20.8722	95	20.8722	92	20.8722	84	20.8722	101
20.8951	128	20.8927	88	20.8927	77	20.8927	127	20.8927	87	20.8927	82	20.8927	86	20.8927	111
20.9156	125	20.9132	93	20.9132	86	20.9132	102	20.9132	96	20.9132	82	20.9132	91	20.9132	96
20.9361	131	20.9336	92	20.9336	101	20.9336	101	20.9336	87	20.9336	91	20.9336	94	20.9336	99
20.9565	130	20.9541	85	20.9541	88	20.9541	119	20.9541	92	20.9541	79	20.9541	94	20.9541	109
20.977	131	20.9746	82	20.9746	101	20.9746	116	20.9746	85	20.9746	94	20.9746	81	20.9746	86
20.9975	112	20.995	96	20.995	88	20.995	120	20.995	78	20.995	97	20.995	92	20.995	112
21.018	149	21.0155	109	21.0155	95	21.0155	101	21.0155	110	21.0155	99	21.0155	100	21.0155	103
21.0384	118	21.036	96	21.036	100	21.036	93	21.036	89	21.036	79	21.036	93	21.036	99
21.0589	145	21.0565	101	21.0565	104	21.0565	122	21.0565	88	21.0565	88	21.0565	110	21.0565	114
21.0794	133	21.077	107	21.077	101	21.077	105	21.077	94	21.077	100	21.077	112	21.077	107
21.0999	121	21.0974	93	21.0974	106	21.0974	121	21.0974	101	21.0974	110	21.0974	104	21.0974	100
21.1203	136	21.1179	77	21.1179	120	21.1179	105	21.1179	101	21.1179	80	21.1179	99	21.1179	95
21.1408	115	21.1384	89	21.1384	86	21.1384	116	21.1384	94	21.1384	83	21.1384	81	21.1384	112
21.1613	115	21.1589	98	21.1589	100	21.1589	105	21.1589	88	21.1589	90	21.1589	98	21.1589	116
21.1818	115	21.1793	86	21.1793	105	21.1793	100	21.1793	96	21.1793	96	21.1793	86	21.1793	87
21.2022	149	21.1998	86	21.1998	96	21.1998	105	21.1998	92	21.1998	92	21.1998	91	21.1998	76
21.2227	133	21.2203	105	21.2203	88	21.2203	122	21.2203	103	21.2203	95	21.2203	90	21.2203	92
21.2432	122	21.2407	101	21.2407	109	21.2407	130	21.2407	78	21.2407	90	21.2407	92	21.2407	111
21.2637	124	21.2612	96	21.2612	96	21.2612	122	21.2612	92	21.2612	83	21.2612	91	21.2612	109
21.2841	132	21.2817	94	21.2817	123	21.2817	110	21.2817	91	21.2817	97	21.2817	95	21.2817	108
21.3046	137	21.3022	86	21.3022	118	21.3022	109	21.3022	98	21.3022	90	21.3022	90	21.3022	102
21.3251	118	21.3226	83	21.3226	104	21.3226	119	21.3226	71	21.3226	96	21.3226	102	21.3226	116
21.3456	129	21.3431	83	21.3431	101	21.3431	103	21.3431	103	21.3431	96	21.3431	92	21.3431	101
21.366	130	21.3636	84	21.3636	88	21.3636	125	21.3636	98	21.3636	87	21.3636	98	21.3636	116
21.3865	125	21.3841	96	21.3841	90	21.3841	122	21.3841	84	21.3841	99	21.3841	77	21.3841	100
21.407	136	21.4046	89	21.4046	101	21.4046	107	21.4046	70	21.4046	82	21.4046	110	21.4046	108
21.4275	134	21.425	99	21.425	108	21.425	134	21.425	97	21.425	101	21.425	99	21.425	101
21.4479	146	21.4455	75	21.4455	83	21.4455	97	21.4455	89	21.4455	91	21.4455	96	21.4455	103
21.4684	105	21.466	93	21.466	102	21.466	122	21.466	86	21.466	100	21.466	98	21.466	99
21.4889	115	21.4865	76	21.4865	114	21.4865	85	21.4865	79	21.4865	90	21.4865	80	21.4865	93
21.5094	134	21.5069	83	21.5069	88	21.5069	120	21.5069	97	21.5069	96	21.5069	90	21.5069	120
21.5298	127	21.5274	90	21.5274	116	21.5274	137	21.5274	81	21.5274	95	21.5274	85	21.5274	91
21.5503	138	21.5479	105	21.5479	99	21.5479	99	21.5479	115	21.5479	81	21.5479	98	21.5479	101
21.5708	123	21.5683	86	21.5683	95	21.5683	118	21.5683	93	21.5683	87	21.5683	102	21.5683	89
21.5913	140	21.5888	92	21.5888	120	21.5888	106	21.5888	112	21.5888	74	21.5888	93	21.5888	96
21.6117	109	21.6093	95	21.6093	91	21.6093	107	21.6093	81	21.6093	93	21.6093	79	21.6093	111
21.6322	128	21.6298	108	21.6298	100	21.6298	116	21.6298	100	21.6298	89	21.6298	87	21.6298	122
21.6527	127	21.6502	67	21.6502	94	21.6502	98	21.6502	93	21.6502	83	21.6502	96	21.6502	102
21.6732	134	21.6707	85	21.6707	88	21.6707	100	21.6707	88	21.6707	86	21.6707	87	21.6707	103
21.6936	116	21.6912	87	21.6912	89	21.6912	119	21.6912	117	21.6912	88	21.6912	90	21.6912	114
21.7141	115	21.7117	90	21.7117	105	21.7117	116	21.7117	93	21.7117	93	21.7117	77	21.7117	105
21.7346	119	21.7322	89	21.7322	103	21.7322	137	21.7322	114	21.7322	79	21.7322	95	21.7322	97
21.7551	126	21.7526	95	21.7526	97	21.7526	100	21.7526	87	21.7526	84	21.7526	97	21.7526	110
21.7755	133	21.7731	89	21.7731	110	21.7731	110	21.7731	105	21.7731	82	21.7731	113	21.7731	105
21.796	119	21.7936	84	21.7936	99	21.7936	92	21.7936	94	21.7936	83	21.7936	98	21.7936	118
21.8165	117	21.8141	95	21.8141	90	21.8141	115	21.8141	80	21.8141	92	21.8141	81	21.8141	86
21.837	116	21.8345	97	21.8345	76	21.8345	97	21.8345	107	21.8345	99	21.8345	98	21.8345	104
21.8574	151	21.855	83	21.855	96	21.855	99	21.855	92	21.855	79	21.855	87	21.855	113
21.8779	122	21.8755	80	21.8755	81	21.8755	107	21.8755	80	21.8755	91	21.8755	91	21.8755	119
21.8984	119	21.8959	80	21.8959	98	21.8959	86	21.8959	93	21.8959	67	21.8959	110	21.8959	91
21.9189	133	21.9164	80	21.9164	107	21.9164	116	21.9164	101	21.9164	78	21.9164	81	21.9164	110
21.9393	108	21.9369	96	21.9369	106	21.9369	103	21.9369	93	21.9369	86	21.9369	112	21.9369	97
21.9598	126	21.9574	92	21.9574	92	21.9574	120	21.9574	94	21.9574	74	21.9574	104	21.9574	94
21.9803	148	21.9779	83	21.9779	97	21.9779	97	21.9779	99	21.9779	99	21.9779	92	21.9779	111
22.0008	135	21.9983	96	21.9983	89	21.9983	98	21.9983	102	21.9983	84	21.9983	105	21.9983	97
22.0212	142	22.0188	74	22.0188	97	22.0188	110	22.0188	83	22.0188	73	22.0188	104	22.0188	104
22.0417	115	22.0393	75	22.0393	110	22.0393	99	22.0393	97	22.0393	90	22.0393	96	22.0393	95
22.0622	110	22.0598	87	22.0598	81	22.0598	118	22.0598	95	22.0598	82	22.0598	107	22.0598	110
22.0827	126	22.0802	81	22.0802	114	22.0802	129	22.0802	82	22.0802	105	22.0802	94	22.0802	98
22.1031	129	22.1007	91	22.1007	103	22.1007	105	22.1007	113	22.1007	91	22.1007	82	22.1007	111
22.1236	111	22.1212	103	22.1212	93	22.1212	104	22.1212	95	22.1212	91	22.1212	88	22.1212	117
22.1441	129	22.1416	109	22.1416	107	22.1416	116	22.1416	97	22.1416	101	22.1416	94	22.1416	103
22.1646	136	22.1621	100	22.1621	91	22.1621	123	22.1621	89	22.1621	85	22.1621	84	22.1621	95
22.185	120	22.1826	83	22.1826	84	22.1826	107	22.1826	79	22.1826	81	22.1826	97	22.1826	112
22.2055	119	22.2031	78	22.2031	108	22.2031	108	22.2031	96	22.2031	94	22.2031	97	22.2031	97
22.226	125	22.2235	111	22.2235	95	22.2235	120	22.2235	79	22.2235	89	22.2235	90	22.2235	93
22.2465	130	22.244	93	22.244	111	22.244	121	22.244	100	22.244	87	22.244	98	22.244	89
22.2669	139	22.2645	97	22.2645	94	22.2645	121	22.2645	67	22.2645	90	22.2645	109	22.2645	115
22.2874	127	22.285	85	22.285	88	22.285	107	22.285	69	22.285	100	22.285	89	22.285	100
22.3079	127	22.3055	86	22.3055	94	22.3055	102	22.3055	87	22.3055	96	22.3055	100	22.3055	95
22.3284	139	22.3259	111	22.3259	101	22.3259	117	22.3259	86	22.3259	84	22.3259	97	22.3259	119
22.3488	122	22.3464	96	22.3464	105	22.3464	112	22.3464	91	22.3464	91	22.3464	120	22.3464	93
22.3693	118	22.3669	101	22.3669	95	22.3669	89	22.3669	94	22.3669	108	22.3669	97	22.3669	98
22.3898	123	22.3874	96	22.3874	109	22.3874	110	22.3874	88	22.3874	89	22.3874	85	22.3874	96
22.4103	127	22.4078	83	22.4078	96	22.4078	115	22.4078	112	22.4078	94	22.4078	102	22.4078	117
22.4307	125	22.4283	82	22.4283	114	22.4283	119	22.4283	84	22.4283	86	22.4283	78	22.4283	100
22.4512	134	22.4488	78	22.4488	105	22.4488	104	22.4488	101	22.4488	88	22.4488	104	22.4488	115
22.4717	116	22.4692	97	22.4692	92	22.4692	107	22.4692	88	22.4692	78	22.4692	86	22.4692	115
22.4922	130	22.4897	86	22.4897	98	22.4897	105	22.4897	85	22.4897	85	22.4897	104	22.4897	105
22.5126	135	22.5102	87	22.5102	87	22.5102	119	22.5102	90	22.5102	96	22.5102	111	22.5102	105
22.5331	124	22.5307	96	22.5307	103	22.5307	128	22.5307	112	22.5307	94	22.5307	107	22.5307	95
22.5536	143	22.5511	110	22.5511	114	22.5511	120	22.5511	84	22.5511	87	22.5511	87	22.5511	106
22.5741	136	22.5716	90	22.5716	113	22.5716	122	22.5716	85	22.5716	82	22.5716	96	22.5716	103
22.5945	127	22.5921	98	22.5921	95	22.5921	121	22.5921	104	22.5921	99	22.5921	86	22.5921	106
22.615	127	22.6126	103	22.6126	104	22.6126	97	22.6126	95	22.6126	90	22.6126	107	22.6126	110
22.6355	112	22.6331	86	22.6331	105	22.6331	105	22.6331	87	22.6331	88	22.6331	102	22.6331	113
22.656	122	22.6535	98	22.6535	96	22.6535	104	22.6535	84	22.6535	97	22.6535	112	22.6535	100
22.6764	103	22.674	95	22.674	86	22.674	110	22.674	93	22.674	86	22.674	112	22.674	105
22.6969	127	22.6945	92	22.6945	112	22.6945	129	22.6945	88	22.6945	99	22.6945	96	22.6945	93
22.7174	122	22.715	92	22.715	119	22.715	119	22.715	102	22.715	87	22.715	94	22.715	107
22.7379	130	22.7354	75	22.7354	90	22.7354	99	22.7354	80	22.7354	80	22.7354	82	22.7354	107
22.7583	144	22.7559	76	22.7559	84	22.7559	97	22.7559	91	22.7559	86	22.7559	82	22.7559	104
22.7788	137	22.7764	87	22.7764	101	22.7764	119	22.7764	99	22.7764	91	22.7764	90	22.7764	100
22.7993	104	22.7968	98	22.7968	86	22.7968	112	22.7968	96	22.7968	89	22.7968	93	22.7968	99
22.8197	148	22.8173	95	22.8173	78	22.8173	138	22.8173	72	22.8173	91	22.8173	94	22.8173	120
22.8402	117	22.8378	86	22.8378	93	22.8378	115	22.8378	88	22.8378	86	22.8378	85	22.8378	86
22.8607	105	22.8583	91	22.8583	94	22.8583	129	22.8583	92	22.8583	94	22.8583	93	22.8583	119
22.8812	106	22.8787	73	22.8787	93	22.8787	110	22.8787	99	22.8787	89	22.8787	107	22.8787	109
22.9017	132	22.8992	95	22.8992	101	22.8992	94	22.8992	96	22.8992	75	22.8992	95	22.8992	112
22.9221	120	22.9197	92	22.9197	102	22.9197	95	22.9197	100	22.9197	89	22.9197	90	22.9197	83
22.9426	123	22.9402	89	22.9402	95	22.9402	110	22.9402	87	22.9402	86	22.9402	89	22.9402	95
22.9631	109	22.9607	95	22.9607	89	22.9607	115	22.9607	83	22.9607	78	22.9607	109	22.9607	105
22.9836	145	22.9811	85	22.9811	103	22.9811	105	22.9811	83	22.9811	86	22.9811	95	22.9811	124
23.004	119	23.0016	99	23.0016	102	23.0016	136	23.0016	93	23.0016	101	23.0016	103	23.0016	105
23.0245	117	23.0221	86	23.0221	101	23.0221	101	23.0221	85	23.0221	73	23.0221	92	23.0221	88
23.045	128	23.0425	94	23.0425	97	23.0425	128	23.0425	83	23.0425	91	23.0425	109	23.0425	100
23.0654	135	23.063	94	23.063	101	23.063	119	23.063	83	23.063	85	23.063	84	23.063	89
23.0859	112	23.0835	109	23.0835	109	23.0835	125	23.0835	105	23.0835	94	23.0835	98	23.0835	121
23.1064	126	23.104	93	23.104	98	23.104	113	23.104	91	23.104	95	23.104	91	23.104	113
23.1269	127	23.1244	69	23.1244	98	23.1244	131	23.1244	86	23.1244	103	23.1244	97	23.1244	109
23.1473	123	23.1449	89	23.1449	123	23.1449	101	23.1449	87	23.1449	95	23.1449	77	23.1449	136
23.1678	115	23.1654	105	23.1654	103	23.1654	124	23.1654	97	23.1654	82	23.1654	106	23.1654	91
23.1883	118	23.1859	97	23.1859	93	23.1859	107	23.1859	96	23.1859	76	23.1859	101	23.1859	98
23.2088	139	23.2063	77	23.2063	93	23.2063	99	23.2063	85	23.2063	92	23.2063	98	23.2063	109
23.2293	136	23.2268	90	23.2268	104	23.2268	114	23.2268	85	23.2268	104	23.2268	87	23.2268	92
23.2497	112	23.2473	92	23.2473	107	23.2473	130	23.2473	101	23.2473	101	23.2473	102	23.2473	112
23.2702	116	23.2678	82	23.2678	87	23.2678	123	23.2678	97	23.2678	89	23.2678	90	23.2678	117
23.2907	141	23.2882	92	23.2882	95	23.2882	119	23.2882	94	23.2882	88	23.2882	101	23.2882	110
23.3112	136	23.3087	98	23.3087	94	23.3087	114	23.3087	92	23.3087	87	23.3087	115	23.3087	103
23.3316	126	23.3292	104	23.3292	105	23.3292	98	23.3292	103	23.3292	93	23.3292	96	23.3292	106
23.3521	121	23.3497	104	23.3497	92	23.3497	113	23.3497	99	23.3497	94	23.3497	88	23.3497	123
23.3726	119	23.3701	86	23.3701	96	23.3701	121	23.3701	82	23.3701	84	23.3701	111	23.3701	108
23.393	132	23.3906	75	23.3906	87	23.3906	111	23.3906	87	23.3906	92	23.3906	83	23.3906	120
23.4135	120	23.4111	87	23.4111	77	23.4111	102	23.4111	88	23.4111	86	23.4111	97	23.4111	110
23.434	106	23.4316	88	23.4316	110	23.4316	113	23.4316	79	23.4316	93	23.4316	101	23.4316	96
23.4545	114	23.452	106	23.452	107	23.452	120	23.452	96	23.452	89	23.452	88	23.452	103
23.4749	130	23.4725	82	23.4725	90	23.4725	120	23.4725	69	23.4725	90	23.4725	105	23.4725	127
23.4954	128	23.493	99	23.493	109	23.493	118	23.493	93	23.493	94	23.493	84	23.493	95
23.5159	147	23.5135	94	23.5135	83	23.5135	120	23.5135	91	23.5135	101	23.5135	106	23.5135	117
23.5364	158	23.5339	104	23.5339	98	23.5339	101	23.5339	98	23.5339	92	23.5339	98	23.5339	88
23.5569	116	23.5544	99	23.5544	97	23.5544	115	23.5544	81	23.5544	78	23.5544	94	23.5544	99
23.5773	106	23.5749	91	23.5749	110	23.5749	116	23.5749	86	23.5749	86	23.5749	92	23.5749	99
23.5978	118	23.5954	91	23.5954	110	23.5954	106	23.5954	86	23.5954	85	23.5954	113	23.5954	113
23.6183	124	23.6158	94	23.6158	98	23.6158	106	23.6158	95	23.6158	78	23.6158	89	23.6158	116
23.6388	132	23.6363	87	23.6363	99	23.6363	107	23.6363	103	23.6363	75	23.6363	100	23.6363	98
23.6592	113	23.6568	90	23.6568	96	23.6568	100	23.6568	83	23.6568	79	23.6568	91	23.6568	107
23.6797	144	23.6773	87	23.6773	104	23.6773	112	23.6773	93	23.6773	78	23.6773	94	23.6773	112
23.7002	139	23.6977	110	23.6977	98	23.6977	112	23.6977	95	23.6977	88	23.6977	86	23.6977	96
23.7206	117	23.7182	88	23.7182	103	23.7182	110	23.7182	88	23.7182	102	23.7182	86	23.7182	83
23.7411	146	23.7387	97	23.7387	98	23.7387	103	23.7387	92	23.7387	98	23.7387	101	23.7387	106
23.7616	115	23.7592	94	23.7592	106	23.7592	105	23.7592	102	23.7592	83	23.7592	91	23.7592	83
23.7821	118	23.7796	91	23.7796	88	23.7796	95	23.7796	96	23.7796	76	23.7796	104	23.7796	92
23.8026	135	23.8001	90	23.8001	97	23.8001	94	23.8001	101	23.8001	85	23.8001	105	23.8001	100
23.823	117	23.8206	117	23.8206	101	23.8206	140	23.8206	85	23.8206	95	23.8206	98	23.8206	93
23.8435	120	23.8411	88	23.8411	101	23.8411	125	23.8411	82	23.8411	92	23.8411	102	23.8411	124
23.864	115	23.8615	95	23.8615	107	23.8615	119	23.8615	95	23.8615	101	23.8615	95	23.8615	92
23.8845	135	23.882	103	23.882	99	23.882	110	23.882	100	23.882	95	23.882	104	23.882	100
23.9049	116	23.9025	82	23.9025	117	23.9025	119	23.9025	92	23.9025	83	23.9025	97	23.9025	104
23.9254	110	23.923	93	23.923	88	23.923	105	23.923	95	23.923	89	23.923	102	23.923	99
23.9459	133	23.9434	84	23.9434	90	23.9434	100	23.9434	69	23.9434	88	23.9434	73	23.9434	83
23.9663	124	23.9639	91	23.9639	101	23.9639	127	23.9639	88	23.9639	91	23.9639	99	23.9639	99
23.9868	114	23.9844	97	23.9844	83	23.9844	133	23.9844	100	23.9844	84	23.9844	97	23.9844	119
24.0073	152	24.0049	86	24.0049	83	24.0049	119	24.0049	90	24.0049	100	24.0049	93	24.0049	106
24.0278	117	24.0253	84	24.0253	101	24.0253	109	24.0253	92	24.0253	92	24.0253	93	24.0253	119
24.0482	142	24.0458	92	24.0458	109	24.0458	102	24.0458	96	24.0458	83	24.0458	99	24.0458	101
24.0687	124	24.0663	97	24.0663	104	24.0663	122	24.0663	95	24.0663	99	24.0663	89	24.0663	107
24.0892	125	24.0868	100	24.0868	115	24.0868	120	24.0868	87	24.0868	103	24.0868	102	24.0868	97
24.1097	114	24.1072	89	24.1072	99	24.1072	111	24.1072	91	24.1072	73	24.1072	95	24.1072	97
24.1302	124	24.1277	94	24.1277	106	24.1277	91	24.1277	103	24.1277	91	24.1277	106	24.1277	96
24.1506	113	24.1482	83	24.1482	105	24.1482	107	24.1482	98	24.1482	71	24.1482	85	24.1482	93
24.1711	115	24.1687	86	24.1687	82	24.1687	122	24.1687	86	24.1687	86	24.1687	84	24.1687	98
24.1916	114	24.1891	102	24.1891	79	24.1891	113	24.1891	98	24.1891	80	24.1891	75	24.1891	101
24.2121	116	24.2096	83	24.2096	101	24.2096	123	24.2096	84	24.2096	98	24.2096	89	24.2096	98
24.2325	126	24.2301	80	24.2301	98	24.2301	94	24.2301	99	24.2301	78	24.2301	86	24.2301	109
24.253	135	24.2506	105	24.2506	104	24.2506	118	24.2506	87	24.2506	88	24.2506	86	24.2506	97
24.2735	119	24.271	104	24.271	103	24.271	122	24.271	107	24.271	74	24.271	98	24.271	116
24.2939	124	24.2915	85	24.2915	103	24.2915	92	24.2915	96	24.2915	91	24.2915	98	24.2915	96
24.3144	109	24.312	94	24.312	94	24.312	116	24.312	94	24.312	108	24.312	87	24.312	111
24.3349	124	24.3325	86	24.3325	92	24.3325	119	24.3325	89	24.3325	102	24.3325	93	24.3325	97
24.3554	118	24.3529	99	24.3529	96	24.3529	106	24.3529	104	24.3529	95	24.3529	114	24.3529	103
24.3758	129	24.3734	104	24.3734	100	24.3734	128	24.3734	80	24.3734	95	24.3734	104	24.3734	90
24.3963	142	24.3939	90	24.3939	111	24.3939	117	24.3939	75	24.3939	92	24.3939	93	24.3939	102
24.4168	137	24.4144	96	24.4144	105	24.4144	110	24.4144	97	24.4144	91	24.4144	84	24.4144	117
24.4373	133	24.4348	87	24.4348	88	24.4348	118	24.4348	95	24.4348	99	24.4348	82	24.4348	105
24.4578	130	24.4553	90	24.4553	104	24.4553	118	24.4553	118	24.4553	78	24.4553	104	24.4553	124
24.4782	127	24.4758	82	24.4758	90	24.4758	107	24.4758	117	24.4758	94	24.4758	86	24.4758	104
24.4987	110	24.4963	91	24.4963	109	24.4963	102	24.4963	87	24.4963	60	24.4963	103	24.4963	113
24.5192	124	24.5167	103	24.5167	88	24.5167	123	24.5167	112	24.5167	78	24.5167	107	24.5167	91
24.5397	136	24.5372	92	24.5372	107	24.5372	112	24.5372	104	24.5372	86	24.5372	102	24.5372	94
24.5601	147	24.5577	115	24.5577	100	24.5577	117	24.5577	110	24.5577	85	24.5577	93	24.5577	109
24.5806	114	24.5782	98	24.5782	91	24.5782	107	24.5782	100	24.5782	83	24.5782	90	24.5782	109
24.6011	127	24.5986	90	24.5986	93	24.5986	100	24.5986	105	24.5986	78	24.5986	103	24.5986	119
24.6215	137	24.6191	98	24.6191	88	24.6191	104	24.6191	87	24.6191	108	24.6191	87	24.6191	104
24.642	138	24.6396	80	24.6396	90	24.6396	114	24.6396	104	24.6396	100	24.6396	93	24.6396	118
24.6625	122	24.6601	92	24.6601	99	24.6601	106	24.6601	96	24.6601	89	24.6601	96	24.6601	105
24.683	132	24.6805	104	24.6805	90	24.6805	120	24.6805	102	24.6805	87	24.6805	112	24.6805	115
24.7035	148	24.701	85	24.701	108	24.701	112	24.701	98	24.701	81	24.701	98	24.701	113
24.7239	122	24.7215	90	24.7215	101	24.7215	110	24.7215	87	24.7215	75	24.7215	97	24.7215	102
24.7444	126	24.742	82	24.742	77	24.742	105	24.742	81	24.742	86	24.742	86	24.742	95
24.7649	121	24.7624	94	24.7624	102	24.7624	105	24.7624	101	24.7624	92	24.7624	88	24.7624	118
24.7854	133	24.7829	70	24.7829	92	24.7829	122	24.7829	93	24.7829	85	24.7829	96	24.7829	96
24.8058	116	24.8034	97	24.8034	100	24.8034	101	24.8034	117	24.8034	84	24.8034	98	24.8034	117
24.8263	116	24.8239	103	24.8239	85	24.8239	108	24.8239	85	24.8239	85	24.8239	80	24.8239	90
24.8468	137	24.8443	107	24.8443	96	24.8443	103	24.8443	102	24.8443	98	24.8443	111	24.8443	99
24.8672	117	24.8648	90	24.8648	111	24.8648	111	24.8648	84	24.8648	87	24.8648	99	24.8648	96
24.8877	124	24.8853	101	24.8853	104	24.8853	106	24.8853	89	24.8853	87	24.8853	115	24.8853	108
24.9082	121	24.9058	79	24.9058	104	24.9058	109	24.9058	102	24.9058	89	24.9058	110	24.9058	88
24.9287	117	24.9262	89	24.9262	89	24.9262	110	24.9262	87	24.9262	94	24.9262	110	24.9262	121
24.9491	114	24.9467	111	24.9467	85	24.9467	112	24.9467	97	24.9467	115	24.9467	115	24.9467	120
24.9696	131	24.9672	88	24.9672	92	24.9672	111	24.9672	99	24.9672	77	24.9672	91	24.9672	102
24.9901	141	24.9877	106	24.9877	111	24.9877	115	24.9877	108	24.9877	86	24.9877	98	24.9877	126
25.0106	133	25.0081	113	25.0081	103	25.0081	124	25.0081	105	25.0081	95	25.0081	98	25.0081	106
25.0311	117	25.0286	96	25.0286	98	25.0286	111	25.0286	104	25.0286	88	25.0286	87	25.0286	105
25.0515	119	25.0491	118	25.0491	98	25.0491	103	25.0491	95	25.0491	98	25.0491	102	25.0491	120
25.072	117	25.0696	80	25.0696	95	25.0696	111	25.0696	103	25.0696	91	25.0696	81	25.0696	120
25.0925	113	25.09	100	25.09	109	25.09	108	25.09	110	25.09	87	25.09	90	25.09	95
25.113	126	25.1105	104	25.1105	101	25.1105	110	25.1105	101	25.1105	87	25.1105	102	25.1105	115
25.1334	126	25.131	85	25.131	108	25.131	122	25.131	110	25.131	89	25.131	109	25.131	109
25.1539	127	25.1515	103	25.1515	115	25.1515	124	25.1515	92	25.1515	79	25.1515	83	25.1515	108
25.1744	139	25.1719	95	25.1719	102	25.1719	107	25.1719	105	25.1719	102	25.1719	94	25.1719	121
25.1948	126	25.1924	91	25.1924	109	25.1924	112	25.1924	94	25.1924	92	25.1924	81	25.1924	115
25.2153	117	25.2129	114	25.2129	95	25.2129	119	25.2129	87	25.2129	85	25.2129	95	25.2129	117
25.2358	124	25.2334	92	25.2334	102	25.2334	129	25.2334	115	25.2334	79	25.2334	85	25.2334	96
25.2563	122	25.2538	90	25.2538	88	25.2538	119	25.2538	82	25.2538	87	25.2538	86	25.2538	96
25.2767	124	25.2743	100	25.2743	86	25.2743	114	25.2743	113	25.2743	87	25.2743	93	25.2743	101
25.2972	126	25.2948	113	25.2948	100	25.2948	126	25.2948	107	25.2948	99	25.2948	84	25.2948	114
25.3177	144	25.3153	107	25.3153	103	25.3153	90	25.3153	92	25.3153	71	25.3153	93	25.3153	89
25.3382	133	25.3357	109	25.3357	96	25.3357	107	25.3357	96	25.3357	87	25.3357	84	25.3357	124
25.3587	136	25.3562	99	25.3562	102	25.3562	107	25.3562	95	25.3562	86	25.3562	83	25.3562	96
25.3791	124	25.3767	101	25.3767	105	25.3767	120	25.3767	104	25.3767	90	25.3767	80	25.3767	137
25.3996	143	25.3972	104	25.3972	101	25.3972	121	25.3972	87	25.3972	93	25.3972	85	25.3972	101
25.4201	141	25.4176	92	25.4176	96	25.4176	126	25.4176	103	25.4176	97	25.4176	94	25.4176	115
25.4406	139	25.4381	93	25.4381	100	25.4381	109	25.4381	102	25.4381	84	25.4381	96	25.4381	102
25.461	116	25.4586	81	25.4586	97	25.4586	115	25.4586	86	25.4586	65	25.4586	84	25.4586	105
25.4815	139	25.4791	101	25.4791	105	25.4791	115	25.4791	92	25.4791	81	25.4791	83	25.4791	90
25.502	122	25.4995	116	25.4995	100	25.4995	118	25.4995	100	25.4995	79	25.4995	106	25.4995	97
25.5224	121	25.52	77	25.52	105	25.52	122	25.52	110	25.52	82	25.52	102	25.52	107
25.5429	130	25.5405	92	25.5405	99	25.5405	108	25.5405	97	25.5405	98	25.5405	118	25.5405	99
25.5634	125	25.561	96	25.561	90	25.561	119	25.561	100	25.561	94	25.561	83	25.561	108
25.5839	137	25.5814	90	25.5814	89	25.5814	113	25.5814	107	25.5814	85	25.5814	121	25.5814	93
25.6044	129	25.6019	87	25.6019	96	25.6019	128	25.6019	102	25.6019	85	25.6019	118	25.6019	104
25.6248	131	25.6224	87	25.6224	98	25.6224	123	25.6224	114	25.6224	105	25.6224	102	25.6224	102
25.6453	144	25.6429	105	25.6429	97	25.6429	121	25.6429	69	25.6429	85	25.6429	100	25.6429	91
25.6658	124	25.6633	108	25.6633	106	25.6633	108	25.6633	94	25.6633	97	25.6633	93	25.6633	123
25.6863	134	25.6838	111	25.6838	96	25.6838	111	25.6838	87	25.6838	86	25.6838	100	25.6838	95
25.7067	112	25.7043	98	25.7043	99	25.7043	118	25.7043	91	25.7043	82	25.7043	107	25.7043	89
25.7272	146	25.7248	101	25.7248	81	25.7248	114	25.7248	121	25.7248	82	25.7248	87	25.7248	103
25.7477	125	25.7452	102	25.7452	86	25.7452	120	25.7452	89	25.7452	88	25.7452	102	25.7452	117
25.7681	131	25.7657	89	25.7657	92	25.7657	114	25.7657	108	25.7657	101	25.7657	92	25.7657	104
25.7886	127	25.7862	93	25.7862	88	25.7862	104	25.7862	97	25.7862	92	25.7862	102	25.7862	90
25.8091	131	25.8067	81	25.8067	99	25.8067	122	25.8067	109	25.8067	94	25.8067	89	25.8067	121
25.8296	134	25.8271	113	25.8271	98	25.8271	129	25.8271	88	25.8271	93	25.8271	93	25.8271	89
25.85	116	25.8476	90	25.8476	113	25.8476	110	25.8476	98	25.8476	90	25.8476	87	25.8476	119
25.8705	136	25.8681	102	25.8681	119	25.8681	115	25.8681	82	25.8681	94	25.8681	104	25.8681	115
25.891	125	25.8886	103	25.8886	105	25.8886	111	25.8886	105	25.8886	91	25.8886	94	25.8886	113
25.9115	122	25.909	99	25.909	111	25.909	130	25.909	103	25.909	90	25.909	86	25.909	117
25.932	119	25.9295	83	25.9295	106	25.9295	124	25.9295	101	25.9295	106	25.9295	114	25.9295	112
25.9524	115	25.95	111	25.95	103	25.95	128	25.95	102	25.95	82	25.95	121	25.95	124
25.9729	137	25.9705	109	25.9705	102	25.9705	112	25.9705	109	25.9705	94	25.9705	130	25.9705	97
25.9934	145	25.9909	87	25.9909	100	25.9909	133	25.9909	81	25.9909	95	25.9909	101	25.9909	117
26.0139	134	26.0114	97	26.0114	101	26.0114	102	26.0114	94	26.0114	101	26.0114	101	26.0114	118
26.0343	134	26.0319	82	26.0319	111	26.0319	127	26.0319	84	26.0319	92	26.0319	108	26.0319	122
26.0548	121	26.0524	102	26.0524	103	26.0524	104	26.0524	86	26.0524	93	26.0524	100	26.0524	122
26.0753	113	26.0728	101	26.0728	101	26.0728	107	26.0728	92	26.0728	86	26.0728	107	26.0728	114
26.0957	133	26.0933	100	26.0933	106	26.0933	95	26.0933	102	26.0933	97	26.0933	94	26.0933	117
26.1162	134	26.1138	104	26.1138	90	26.1138	104	26.1138	89	26.1138	95	26.1138	102	26.1138	97
26.1367	138	26.1343	101	26.1343	91	26.1343	112	26.1343	96	26.1343	73	26.1343	93	26.1343	123
26.1572	141	26.1547	83	26.1547	93	26.1547	119	26.1547	78	26.1547	85	26.1547	96	26.1547	115
26.1776	132	26.1752	94	26.1752	88	26.1752	93	26.1752	98	26.1752	80	26.1752	96	26.1752	96
26.1981	143	26.1957	99	26.1957	93	26.1957	111	26.1957	96	26.1957	88	26.1957	100	26.1957	87
26.2186	135	26.2162	114	26.2162	86	26.2162	119	26.2162	96	26.2162	89	26.2162	99	26.2162	107
26.2391	128	26.2366	90	26.2366	109	26.2366	110	26.2366	92	26.2366	90	26.2366	80	26.2366	99
26.2596	120	26.2571	98	26.2571	98	26.2571	128	26.2571	92	26.2571	90	26.2571	104	26.2571	124
26.28	128	26.2776	84	26.2776	113	26.2776	116	26.2776	85	26.2776	111	26.2776	98	26.2776	98
26.3005	140	26.2981	94	26.2981	102	26.2981	128	26.2981	110	26.2981	69	26.2981	100	26.2981	120
26.321	139	26.3185	110	26.3185	106	26.3185	127	26.3185	90	26.3185	91	26.3185	99	26.3185	112
26.3414	146	26.339	114	26.339	99	26.339	121	26.339	102	26.339	102	26.339	87	26.339	112
26.3619	142	26.3595	112	26.3595	119	26.3595	115	26.3595	86	26.3595	95	26.3595	90	26.3595	115
26.3824	124	26.38	100	26.38	105	26.38	98	26.38	91	26.38	89	26.38	106	26.38	121
26.4029	128	26.4004	104	26.4004	109	26.4004	116	26.4004	85	26.4004	90	26.4004	103	26.4004	92
26.4233	122	26.4209	79	26.4209	92	26.4209	124	26.4209	98	26.4209	107	26.4209	84	26.4209	103
26.4438	137	26.4414	85	26.4414	101	26.4414	114	26.4414	92	26.4414	106	26.4414	105	26.4414	104
26.4643	122	26.4619	94	26.4619	77	26.4619	114	26.4619	91	26.4619	103	26.4619	98	26.4619	103
26.4848	125	26.4823	90	26.4823	109	26.4823	128	26.4823	101	26.4823	90	26.4823	110	26.4823	100
26.5053	134	26.5028	87	26.5028	105	26.5028	101	26.5028	88	26.5028	82	26.5028	108	26.5028	118
26.5257	136	26.5233	74	26.5233	83	26.5233	131	26.5233	113	26.5233	96	26.5233	97	26.5233	100
26.5462	128	26.5438	103	26.5438	94	26.5438	109	26.5438	108	26.5438	77	26.5438	94	26.5438	105
26.5667	143	26.5642	111	26.5642	105	26.5642	128	26.5642	120	26.5642	110	26.5642	104	26.5642	105
26.5872	125	26.5847	80	26.5847	79	26.5847	122	26.5847	109	26.5847	106	26.5847	89	26.5847	116
26.6076	135	26.6052	98	26.6052	122	26.6052	114	26.6052	84	26.6052	101	26.6052	98	26.6052	125
26.6281	126	26.6257	89	26.6257	95	26.6257	115	26.6257	74	26.6257	103	26.6257	82	26.6257	93
26.6486	139	26.6461	88	26.6461	88	26.6461	99	26.6461	93	26.6461	104	26.6461	105	26.6461	114
26.669	148	26.6666	87	26.6666	105	26.6666	125	26.6666	114	26.6666	110	26.6666	92	26.6666	81
26.6895	123	26.6871	94	26.6871	91	26.6871	110	26.6871	111	26.6871	101	26.6871	114	26.6871	100
26.71	130	26.7076	108	26.7076	91	26.7076	125	26.7076	87	26.7076	120	26.7076	111	26.7076	88
26.7305	134	26.728	111	26.728	106	26.728	124	26.728	96	26.728	94	26.728	98	26.728	118
26.7509	134	26.7485	111	26.7485	117	26.7485	127	26.7485	103	26.7485	106	26.7485	83	26.7485	128
26.7714	140	26.769	91	26.769	96	26.769	109	26.769	96	26.769	82	26.769	100	26.769	93
26.7919	131	26.7895	87	26.7895	99	26.7895	118	26.7895	98	26.7895	84	26.7895	96	26.7895	87
26.8124	137	26.8099	103	26.8099	120	26.8099	119	26.8099	109	26.8099	92	26.8099	106	26.8099	121
26.8328	127	26.8304	89	26.8304	96	26.8304	117	26.8304	85	26.8304	103	26.8304	95	26.8304	118
26.8533	128	26.8509	103	26.8509	88	26.8509	102	26.8509	100	26.8509	92	26.8509	102	26.8509	106
26.8738	139	26.8714	102	26.8714	118	26.8714	117	26.8714	102	26.8714	75	26.8714	103	26.8714	92
26.8943	146	26.8918	103	26.8918	94	26.8918	118	26.8918	107	26.8918	94	26.8918	92	26.8918	118
26.9148	119	26.9123	102	26.9123	103	26.9123	96	26.9123	88	26.9123	81	26.9123	94	26.9123	118
26.9352	111	26.9328	94	26.9328	102	26.9328	92	26.9328	95	26.9328	98	26.9328	105	26.9328	97
26.9557	116	26.9533	106	26.9533	122	26.9533	113	26.9533	97	26.9533	97	26.9533	81	26.9533	108
26.9762	151	26.9737	112	26.9737	97	26.9737	117	26.9737	89	26.9737	86	26.9737	116	26.9737	112
26.9966	123	26.9942	78	26.9942	106	26.9942	126	26.9942	92	26.9942	100	26.9942	96	26.9942	102
27.0171	122	27.0147	86	27.0147	110	27.0147	111	27.0147	98	27.0147	96	27.0147	86	27.0147	125
27.0376	121	27.0352	97	27.0352	89	27.0352	103	27.0352	102	27.0352	102	27.0352	96	27.0352	100
27.0581	130	27.0556	96	27.0556	95	27.0556	127	27.0556	101	27.0556	91	27.0556	111	27.0556	105
27.0785	141	27.0761	79	27.0761	101	27.0761	87	27.0761	85	27.0761	89	27.0761	90	27.0761	108
27.099	104	27.0966	115	27.0966	93	27.0966	113	27.0966	96	27.0966	103	27.0966	100	27.0966	123
27.1195	155	27.1171	98	27.1171	95	27.1171	125	27.1171	114	27.1171	77	27.1171	95	27.1171	115
27.14	145	27.1375	90	27.1375	109	27.1375	138	27.1375	81	27.1375	86	27.1375	97	27.1375	110
27.1604	116	27.158	102	27.158	101	27.158	126	27.158	96	27.158	112	27.158	97	27.158	109
27.1809	135	27.1785	108	27.1785	86	27.1785	110	27.1785	89	27.1785	87	27.1785	90	27.1785	112
27.2014	153	27.199	90	27.199	97	27.199	112	27.199	87	27.199	98	27.199	112	27.199	101
27.2219	121	27.2194	99	27.2194	95	27.2194	113	27.2194	104	27.2194	91	27.2194	99	27.2194	108
27.2423	157	27.2399	88	27.2399	89	27.2399	139	27.2399	94	27.2399	117	27.2399	88	27.2399	97
27.2628	139	27.2604	103	27.2604	89	27.2604	130	27.2604	95	27.2604	112	27.2604	103	27.2604	118
27.2833	145	27.2809	95	27.2809	86	27.2809	125	27.2809	87	27.2809	105	27.2809	129	27.2809	116
27.3038	131	27.3013	103	27.3013	105	27.3013	111	27.3013	96	27.3013	107	27.3013	91	27.3013	114
27.3242	121	27.3218	100	27.3218	97	27.3218	107	27.3218	98	27.3218	86	27.3218	108	27.3218	110
27.3447	152	27.3423	104	27.3423	112	27.3423	113	27.3423	110	27.3423	96	27.3423	92	27.3423	103
27.3652	136	27.3628	112	27.3628	86	27.3628	123	27.3628	110	27.3628	96	27.3628	108	27.3628	115
27.3857	152	27.3832	86	27.3832	72	27.3832	116	27.3832	115	27.3832	101	27.3832	118	27.3832	114
27.4061	149	27.4037	99	27.4037	87	27.4037	127	27.4037	101	27.4037	110	27.4037	100	27.4037	119
27.4266	127	27.4242	106	27.4242	130	27.4242	111	27.4242	95	27.4242	88	27.4242	99	27.4242	111
27.4471	133	27.4447	116	27.4447	102	27.4447	123	27.4447	104	27.4447	100	27.4447	98	27.4447	107
27.4676	141	27.4651	106	27.4651	92	27.4651	114	27.4651	99	27.4651	121	27.4651	119	27.4651	94
27.488	123	27.4856	103	27.4856	104	27.4856	128	27.4856	89	27.4856	109	27.4856	116	27.4856	97
27.5085	131	27.5061	101	27.5061	111	27.5061	110	27.5061	106	27.5061	88	27.5061	99	27.5061	102
27.529	156	27.5266	110	27.5266	100	27.5266	110	27.5266	95	27.5266	91	27.5266	99	27.5266	99
27.5495	147	27.547	101	27.547	105	27.547	146	27.547	96	27.547	97	27.547	97	27.547	106
27.5699	139	27.5675	89	27.5675	91	27.5675	115	27.5675	92	27.5675	97	27.5675	101	27.5675	101
27.5904	144	27.588	109	27.588	88	27.588	103	27.588	111	27.588	94	27.588	108	27.588	103
27.6109	109	27.6085	87	27.6085	93	27.6085	124	27.6085	104	27.6085	91	27.6085	115	27.6085	115
27.6314	148	27.6289	101	27.6289	111	27.6289	119	27.6289	124	27.6289	89	27.6289	103	27.6289	119
27.6518	154	27.6494	96	27.6494	107	27.6494	143	27.6494	83	27.6494	96	27.6494	98	27.6494	113
27.6723	138	27.6699	98	27.6699	100	27.6699	112	27.6699	83	27.6699	103	27.6699	87	27.6699	117
27.6928	142	27.6904	96	27.6904	105	27.6904	115	27.6904	103	27.6904	97	27.6904	92	27.6904	89
27.7133	124	27.7108	88	27.7108	112	27.7108	136	27.7108	86	27.7108	94	27.7108	106	27.7108	122
27.7337	138	27.7313	94	27.7313	100	27.7313	137	27.7313	92	27.7313	110	27.7313	125	27.7313	113
27.7542	155	27.7518	75	27.7518	107	27.7518	106	27.7518	102	27.7518	93	27.7518	96	27.7518	100
27.7747	133	27.7723	106	27.7723	96	27.7723	120	27.7723	105	27.7723	80	27.7723	112	27.7723	115
27.7952	146	27.7927	98	27.7927	110	27.7927	140	27.7927	107	27.7927	104	27.7927	87	27.7927	121
27.8156	128	27.8132	102	27.8132	98	27.8132	121	27.8132	121	27.8132	103	27.8132	96	27.8132	133
27.8361	140	27.8337	104	27.8337	101	27.8337	136	27.8337	83	27.8337	90	27.8337	117	27.8337	116
27.8566	120	27.8542	87	27.8542	99	27.8542	135	27.8542	117	27.8542	86	27.8542	103	27.8542	119
27.8771	147	27.8746	101	27.8746	109	27.8746	119	27.8746	103	27.8746	73	27.8746	101	27.8746	92
27.8975	143	27.8951	116	27.8951	106	27.8951	118	27.8951	112	27.8951	112	27.8951	91	27.8951	106
27.918	131	27.9156	94	27.9156	102	27.9156	124	27.9156	95	27.9156	94	27.9156	120	27.9156	109
27.9385	143	27.9361	110	27.9361	116	27.9361	125	27.9361	92	27.9361	110	27.9361	88	27.9361	102
27.959	144	27.9565	108	27.9565	94	27.9565	125	27.9565	83	27.9565	75	27.9565	118	27.9565	106
27.9794	151	27.977	91	27.977	114	27.977	139	27.977	123	27.977	101	27.977	121	27.977	111
27.9999	121	27.9975	94	27.9975	103	27.9975	110	27.9975	87	27.9975	91	27.9975	108	27.9975	113
28.0204	148	28.018	98	28.018	106	28.018	122	28.018	89	28.018	88	28.018	95	28.018	123
28.0409	152	28.0384	104	28.0384	107	28.0384	127	28.0384	87	28.0384	83	28.0384	95	28.0384	119
28.0613	139	28.0589	98	28.0589	101	28.0589	123	28.0589	106	28.0589	91	28.0589	109	28.0589	116
28.0818	125	28.0794	94	28.0794	131	28.0794	114	28.0794	103	28.0794	88	28.0794	103	28.0794	122
28.1023	138	28.0999	92	28.0999	108	28.0999	112	28.0999	102	28.0999	92	28.0999	91	28.0999	119
28.1228	135	28.1203	91	28.1203	122	28.1203	119	28.1203	107	28.1203	95	28.1203	92	28.1203	107
28.1432	157	28.1408	88	28.1408	89	28.1408	136	28.1408	106	28.1408	110	28.1408	111	28.1408	108
28.1637	129	28.1613	97	28.1613	115	28.1613	130	28.1613	103	28.1613	99	28.1613	106	28.1613	100
28.1842	140	28.1818	99	28.1818	99	28.1818	122	28.1818	105	28.1818	114	28.1818	115	28.1818	123
28.2047	136	28.2022	93	28.2022	111	28.2022	127	28.2022	108	28.2022	97	28.2022	108	28.2022	115
28.2251	137	28.2227	89	28.2227	94	28.2227	115	28.2227	107	28.2227	110	28.2227	93	28.2227	118
28.2456	146	28.2432	82	28.2432	105	28.2432	117	28.2432	107	28.2432	108	28.2432	107	28.2432	111
28.2661	120	28.2637	97	28.2637	109	28.2637	109	28.2637	111	28.2637	116	28.2637	112	28.2637	125
28.2866	164	28.2841	80	28.2841	102	28.2841	125	28.2841	107	28.2841	99	28.2841	113	28.2841	118
28.307	153	28.3046	93	28.3046	130	28.3046	136	28.3046	105	28.3046	102	28.3046	85	28.3046	104
28.3275	166	28.3251	98	28.3251	119	28.3251	107	28.3251	113	28.3251	88	28.3251	120	28.3251	112
28.348	148	28.3456	111	28.3456	115	28.3456	120	28.3456	97	28.3456	96	28.3456	111	28.3456	95
28.3685	125	28.366	97	28.366	105	28.366	123	28.366	121	28.366	81	28.366	89	28.366	125
28.3889	119	28.3865	99	28.3865	119	28.3865	136	28.3865	96	28.3865	94	28.3865	89	28.3865	116
28.4094	179	28.407	87	28.407	122	28.407	107	28.407	111	28.407	101	28.407	99	28.407	113
28.4299	139	28.4275	96	28.4275	118	28.4275	116	28.4275	93	28.4275	114	28.4275	104	28.4275	109
28.4504	146	28.4479	94	28.4479	95	28.4479	107	28.4479	112	28.4479	93	28.4479	96	28.4479	117
28.4708	147	28.4684	110	28.4684	89	28.4684	154	28.4684	92	28.4684	90	28.4684	120	28.4684	100
28.4913	155	28.4889	98	28.4889	101	28.4889	115	28.4889	102	28.4889	79	28.4889	111	28.4889	97
28.5118	135	28.5094	81	28.5094	97	28.5094	118	28.5094	106	28.5094	94	28.5094	111	28.5094	112
28.5323	141	28.5298	102	28.5298	107	28.5298	114	28.5298	88	28.5298	98	28.5298	98	28.5298	112
28.5527	143	28.5503	87	28.5503	108	28.5503	120	28.5503	109	28.5503	90	28.5503	100	28.5503	118
28.5732	156	28.5708	102	28.5708	93	28.5708	113	28.5708	115	28.5708	94	28.5708	111	28.5708	83
28.5937	125	28.5913	103	28.5913	110	28.5913	127	28.5913	96	28.5913	108	28.5913	103	28.5913	116
28.6142	153	28.6117	104	28.6117	120	28.6117	125	28.6117	93	28.6117	111	28.6117	102	28.6117	115
28.6346	151	28.6322	96	28.6322	109	28.6322	118	28.6322	96	28.6322	101	28.6322	117	28.6322	117
28.6551	149	28.6527	107	28.6527	121	28.6527	109	28.6527	101	28.6527	111	28.6527	106	28.6527	113
28.6756	144	28.6732	102	28.6732	121	28.6732	121	28.6732	90	28.6732	96	28.6732	108	28.6732	126
28.6961	156	28.6936	93	28.6936	88	28.6936	113	28.6936	97	28.6936	104	28.6936	87	28.6936	120
28.7165	127	28.7141	90	28.7141	94	28.7141	104	28.7141	119	28.7141	103	28.7141	101	28.7141	115
28.737	129	28.7346	101	28.7346	102	28.7346	116	28.7346	88	28.7346	97	28.7346	97	28.7346	126
28.7575	155	28.7551	95	28.7551	104	28.7551	123	28.7551	102	28.7551	103	28.7551	92	28.7551	133
28.778	146	28.7755	95	28.7755	95	28.7755	144	28.7755	93	28.7755	114	28.7755	101	28.7755	113
28.7984	136	28.796	99	28.796	108	28.796	118	28.796	112	28.796	106	28.796	100	28.796	114
28.8189	144	28.8165	111	28.8165	88	28.8165	134	28.8165	97	28.8165	74	28.8165	117	28.8165	118
28.8394	142	28.837	93	28.837	108	28.837	98	28.837	89	28.837	103	28.837	101	28.837	106
28.8599	154	28.8574	90	28.8574	113	28.8574	102	28.8574	111	28.8574	104	28.8574	100	28.8574	118
28.8803	146	28.8779	106	28.8779	113	28.8779	121	28.8779	123	28.8779	99	28.8779	103	28.8779	114
28.9008	114	28.8984	101	28.8984	120	28.8984	125	28.8984	114	28.8984	91	28.8984	101	28.8984	127
28.9213	158	28.9189	108	28.9189	90	28.9189	116	28.9189	114	28.9189	111	28.9189	110	28.9189	114
28.9418	137	28.9393	112	28.9393	114	28.9393	130	28.9393	109	28.9393	94	28.9393	112	28.9393	122
28.9622	165	28.9598	98	28.9598	82	28.9598	110	28.9598	104	28.9598	99	28.9598	90	28.9598	107
28.9827	135	28.9803	106	28.9803	116	28.9803	129	28.9803	110	28.9803	92	28.9803	116	28.9803	115
29.0032	134	29.0008	98	29.0008	92	29.0008	112	29.0008	113	29.0008	106	29.0008	100	29.0008	103
29.0237	140	29.0212	98	29.0212	102	29.0212	115	29.0212	123	29.0212	115	29.0212	98	29.0212	109
29.0441	148	29.0417	80	29.0417	124	29.0417	139	29.0417	117	29.0417	106	29.0417	126	29.0417	114
29.0646	162	29.0622	106	29.0622	113	29.0622	111	29.0622	94	29.0622	107	29.0622	122	29.0622	111
29.0851	132	29.0827	94	29.0827	108	29.0827	126	29.0827	91	29.0827	112	29.0827	101	29.0827	127
29.1056	147	29.1031	125	29.1031	102	29.1031	124	29.1031	111	29.1031	104	29.1031	102	29.1031	110
29.126	160	29.1236	87	29.1236	101	29.1236	135	29.1236	101	29.1236	87	29.1236	112	29.1236	113
29.1465	151	29.1441	103	29.1441	119	29.1441	111	29.1441	103	29.1441	82	29.1441	97	29.1441	129
29.167	146	29.1646	105	29.1646	112	29.1646	125	29.1646	98	29.1646	107	29.1646	91	29.1646	102
29.1875	155	29.185	98	29.185	102	29.185	126	29.185	116	29.185	97	29.185	102	29.185	108
29.2079	162	29.2055	103	29.2055	92	29.2055	104	29.2055	106	29.2055	87	29.2055	91	29.2055	103
29.2284	133	29.226	115	29.226	118	29.226	129	29.226	115	29.226	98	29.226	105	29.226	113
29.2489	142	29.2465	98	29.2465	105	29.2465	115	29.2465	121	29.2465	100	29.2465	98	29.2465	112
29.2694	153	29.2669	78	29.2669	92	29.2669	116	29.2669	110	29.2669	106	29.2669	105	29.2669	102
29.2898	142	29.2874	107	29.2874	105	29.2874	109	29.2874	113	29.2874	96	29.2874	91	29.2874	113
29.3103	165	29.3079	113	29.3079	117	29.3079	129	29.3079	107	29.3079	102	29.3079	89	29.3079	118
29.3308	146	29.3284	108	29.3284	110	29.3284	138	29.3284	112	29.3284	96	29.3284	103	29.3284	116
29.3513	158	29.3488	102	29.3488	107	29.3488	124	29.3488	125	29.3488	93	29.3488	116	29.3488	117
29.3717	125	29.3693	103	29.3693	106	29.3693	125	29.3693	109	29.3693	91	29.3693	109	29.3693	124
29.3922	159	29.3898	118	29.3898	111	29.3898	110	29.3898	115	29.3898	90	29.3898	110	29.3898	112
29.4127	142	29.4103	130	29.4103	121	29.4103	109	29.4103	117	29.4103	105	29.4103	88	29.4103	118
29.4332	147	29.4307	93	29.4307	107	29.4307	129	29.4307	109	29.4307	97	29.4307	112	29.4307	128
29.4536	140	29.4512	102	29.4512	134	29.4512	106	29.4512	109	29.4512	93	29.4512	115	29.4512	127
29.4741	142	29.4717	103	29.4717	111	29.4717	120	29.4717	115	29.4717	88	29.4717	91	29.4717	102
29.4946	157	29.4922	84	29.4922	136	29.4922	115	29.4922	108	29.4922	103	29.4922	113	29.4922	132
29.5151	134	29.5126	113	29.5126	108	29.5126	142	29.5126	106	29.5126	112	29.5126	105	29.5126	124
29.5355	163	29.5331	128	29.5331	90	29.5331	131	29.5331	103	29.5331	93	29.5331	121	29.5331	94
29.556	149	29.5536	91	29.5536	94	29.5536	138	29.5536	117	29.5536	102	29.5536	110	29.5536	107
29.5765	122	29.5741	97	29.5741	115	29.5741	136	29.5741	120	29.5741	96	29.5741	98	29.5741	129
29.597	133	29.5945	100	29.5945	112	29.5945	131	29.5945	122	29.5945	96	29.5945	121	29.5945	113
29.6174	154	29.615	101	29.615	118	29.615	147	29.615	97	29.615	89	29.615	114	29.615	102
29.6379	143	29.6355	113	29.6355	101	29.6355	122	29.6355	113	29.6355	95	29.6355	96	29.6355	116
29.6584	160	29.656	105	29.656	101	29.656	119	29.656	110	29.656	94	29.656	93	29.656	100
29.6789	139	29.6764	97	29.6764	100	29.6764	121	29.6764	106	29.6764	111	29.6764	101	29.6764	124
29.6993	152	29.6969	119	29.6969	89	29.6969	133	29.6969	93	29.6969	108	29.6969	117	29.6969	99
29.7198	131	29.7174	97	29.7174	114	29.7174	113	29.7174	106	29.7174	103	29.7174	102	29.7174	124
29.7403	160	29.7379	98	29.7379	100	29.7379	128	29.7379	122	29.7379	105	29.7379	116	29.7379	106
29.7608	144	29.7583	127	29.7583	108	29.7583	144	29.7583	101	29.7583	91	29.7583	99	29.7583	93
29.7812	153	29.7788	118	29.7788	95	29.7788	114	29.7788	106	29.7788	114	29.7788	117	29.7788	105
29.8017	145	29.7993	111	29.7993	119	29.7993	123	29.7993	142	29.7993	111	29.7993	91	29.7993	125
29.8222	150	29.8197	126	29.8197	130	29.8197	114	29.8197	111	29.8197	89	29.8197	95	29.8197	109
29.8427	151	29.8402	101	29.8402	100	29.8402	154	29.8402	117	29.8402	105	29.8402	104	29.8402	123
29.8631	155	29.8607	107	29.8607	118	29.8607	146	29.8607	110	29.8607	113	29.8607	93	29.8607	130
29.8836	132	29.8812	95	29.8812	98	29.8812	112	29.8812	110	29.8812	106	29.8812	116	29.8812	111
29.9041	150	29.9017	92	29.9017	139	29.9017	126	29.9017	120	29.9017	105	29.9017	108	29.9017	128
29.9246	125	29.9221	114	29.9221	115	29.9221	136	29.9221	101	29.9221	95	29.9221	101	29.9221	113
29.945	144	29.9426	103	29.9426	114	29.9426	117	29.9426	101	29.9426	84	29.9426	99	29.9426	128
29.9655	151	29.9631	93	29.9631	106	29.9631	132	29.9631	109	29.9631	99	29.9631	96	29.9631	108
29.986	122	29.9836	84	29.9836	98	29.9836	121	29.9836	119	29.9836	122	29.9836	125	29.9836	134
30.0065	140	30.004	119	30.004	119	30.004	144	30.004	124	30.004	108	30.004	107	30.004	113
30.0269	126	30.0245	105	30.0245	102	30.0245	97	30.0245	120	30.0245	94	30.0245	94	30.0245	135
30.0474	138	30.045	117	30.045	102	30.045	135	30.045	126	30.045	101	30.045	109	30.045	105
30.0679	167	30.0654	127	30.0654	133	30.0654	120	30.0654	107	30.0654	93	30.0654	110	30.0654	129
30.0884	141	30.0859	101	30.0859	108	30.0859	111	30.0859	102	30.0859	86	30.0859	131	30.0859	114
30.1088	159	30.1064	88	30.1064	146	30.1064	120	30.1064	90	30.1064	102	30.1064	107	30.1064	123
30.1293	147	30.1269	91	30.1269	86	30.1269	113	30.1269	111	30.1269	98	30.1269	99	30.1269	109
30.1498	136	30.1473	92	30.1473	93	30.1473	156	30.1473	116	30.1473	103	30.1473	111	30.1473	106
30.1703	155	30.1678	102	30.1678	115	30.1678	129	30.1678	103	30.1678	99	30.1678	125	30.1678	101
30.1907	157	30.1883	125	30.1883	96	30.1883	118	30.1883	110	30.1883	101	30.1883	113	30.1883	134
30.2112	150	30.2088	97	30.2088	109	30.2088	122	30.2088	99	30.2088	106	30.2088	115	30.2088	120
30.2317	159	30.2293	109	30.2293	113	30.2293	143	30.2293	104	30.2293	102	30.2293	92	30.2293	118
30.2522	139	30.2497	88	30.2497	117	30.2497	114	30.2497	95	30.2497	112	30.2497	117	30.2497	110
30.2726	144	30.2702	108	30.2702	113	30.2702	137	30.2702	102	30.2702	119	30.2702	112	30.2702	126
30.2931	138	30.2907	108	30.2907	110	30.2907	102	30.2907	132	30.2907	97	30.2907	114	30.2907	102
30.3136	162	30.3112	130	30.3112	105	30.3112	123	30.3112	104	30.3112	103	30.3112	103	30.3112	105
30.3341	144	30.3316	102	30.3316	102	30.3316	133	30.3316	116	30.3316	127	30.3316	109	30.3316	121
30.3545	153	30.3521	112	30.3521	122	30.3521	136	30.3521	104	30.3521	109	30.3521	116	30.3521	110
30.375	148	30.3726	101	30.3726	102	30.3726	143	30.3726	92	30.3726	105	30.3726	113	30.3726	126
30.3955	165	30.393	78	30.393	106	30.393	134	30.393	127	30.393	101	30.393	105	30.393	117
30.416	140	30.4135	96	30.4135	121	30.4135	100	30.4135	107	30.4135	96	30.4135	124	30.4135	127
30.4364	141	30.434	104	30.434	94	30.434	115	30.434	104	30.434	102	30.434	102	30.434	132
30.4569	156	30.4545	131	30.4545	111	30.4545	107	30.4545	96	30.4545	113	30.4545	122	30.4545	111
30.4774	166	30.4749	105	30.4749	131	30.4749	126	30.4749	105	30.4749	124	30.4749	112	30.4749	132
30.4979	126	30.4954	112	30.4954	121	30.4954	117	30.4954	121	30.4954	96	30.4954	111	30.4954	107
30.5183	143	30.5159	119	30.5159	95	30.5159	120	30.5159	110	30.5159	96	30.5159	124	30.5159	116
30.5388	155	30.5364	98	30.5364	103	30.5364	140	30.5364	104	30.5364	83	30.5364	103	30.5364	112
30.5593	158	30.5569	91	30.5569	111	30.5569	141	30.5569	107	30.5569	106	30.5569	100	30.5569	124
30.5798	129	30.5773	101	30.5773	120	30.5773	140	30.5773	102	30.5773	118	30.5773	113	30.5773	116
30.6002	133	30.5978	97	30.5978	102	30.5978	127	30.5978	120	30.5978	93	30.5978	105	30.5978	128
30.6207	140	30.6183	108	30.6183	92	30.6183	133	30.6183	111	30.6183	101	30.6183	98	30.6183	139
30.6412	159	30.6388	110	30.6388	99	30.6388	138	30.6388	122	30.6388	101	30.6388	103	30.6388	120
30.6617	133	30.6592	95	30.6592	132	30.6592	121	30.6592	101	30.6592	115	30.6592	124	30.6592	109
30.6821	145	30.6797	101	30.6797	109	30.6797	157	30.6797	134	30.6797	108	30.6797	111	30.6797	120
30.7026	162	30.7002	102	30.7002	109	30.7002	142	30.7002	129	30.7002	113	30.7002	104	30.7002	133
30.7231	146	30.7206	95	30.7206	97	30.7206	120	30.7206	118	30.7206	132	30.7206	123	30.7206	112
30.7436	155	30.7411	102	30.7411	113	30.7411	129	30.7411	120	30.7411	100	30.7411	127	30.7411	126
30.764	150	30.7616	94	30.7616	106	30.7616	144	30.7616	101	30.7616	106	30.7616	111	30.7616	141
30.7845	137	30.7821	110	30.7821	102	30.7821	125	30.7821	99	30.7821	92	30.7821	126	30.7821	124
30.805	169	30.8026	101	30.8026	127	30.8026	143	30.8026	92	30.8026	98	30.8026	113	30.8026	129
30.8255	144	30.823	113	30.823	100	30.823	138	30.823	104	30.823	87	30.823	121	30.823	115
30.8459	143	30.8435	103	30.8435	101	30.8435	128	30.8435	119	30.8435	109	30.8435	130	30.8435	122
30.8664	163	30.864	114	30.864	130	30.864	125	30.864	125	30.864	106	30.864	107	30.864	127
30.8869	152	30.8845	111	30.8845	117	30.8845	154	30.8845	127	30.8845	107	30.8845	99	30.8845	105
30.9074	144	30.9049	107	30.9049	130	30.9049	120	30.9049	119	30.9049	112	30.9049	102	30.9049	118
30.9278	145	30.9254	109	30.9254	114	30.9254	138	30.9254	109	30.9254	99	30.9254	122	30.9254	143
30.9483	136	30.9459	105	30.9459	107	30.9459	136	30.9459	120	30.9459	125	30.9459	97	30.9459	118
30.9688	149	30.9663	107	30.9663	118	30.9663	149	30.9663	98	30.9663	106	30.9663	124	30.9663	122
30.9893	153	30.9868	98	30.9868	114	30.9868	132	30.9868	109	30.9868	120	30.9868	121	30.9868	111
31.0097	159	31.0073	102	31.0073	135	31.0073	136	31.0073	112	31.0073	115	31.0073	126	31.0073	106
31.0302	160	31.0278	120	31.0278	121	31.0278	128	31.0278	117	31.0278	94	31.0278	125	31.0278	113
31.0507	140	31.0482	99	31.0482	121	31.0482	132	31.0482	118	31.0482	98	31.0482	102	31.0482	128
31.0712	160	31.0687	130	31.0687	116	31.0687	134	31.0687	103	31.0687	120	31.0687	98	31.0687	111
31.0916	155	31.0892	107	31.0892	103	31.0892	147	31.0892	131	31.0892	108	31.0892	116	31.0892	114
31.1121	144	31.1097	106	31.1097	104	31.1097	120	31.1097	131	31.1097	108	31.1097	96	31.1097	108
31.1326	139	31.1302	93	31.1302	97	31.1302	133	31.1302	115	31.1302	96	31.1302	111	31.1302	116
31.1531	128	31.1506	101	31.1506	118	31.1506	111	31.1506	113	31.1506	120	31.1506	111	31.1506	133
31.1735	169	31.1711	112	31.1711	115	31.1711	128	31.1711	106	31.1711	111	31.1711	89	31.1711	127
31.194	146	31.1916	102	31.1916	116	31.1916	139	31.1916	123	31.1916	103	31.1916	120	31.1916	119
31.2145	155	31.2121	107	31.2121	121	31.2121	125	31.2121	114	31.2121	127	31.2121	117	31.2121	156
31.235	146	31.2325	114	31.2325	107	31.2325	122	31.2325	114	31.2325	107	31.2325	115	31.2325	131
31.2554	138	31.253	107	31.253	120	31.253	141	31.253	105	31.253	117	31.253	112	31.253	126
31.2759	158	31.2735	107	31.2735	127	31.2735	108	31.2735	109	31.2735	105	31.2735	128	31.2735	122
31.2964	146	31.2939	109	31.2939	124	31.2939	129	31.2939	118	31.2939	93	31.2939	118	31.2939	127
31.3169	127	31.3144	117	31.3144	111	31.3144	128	31.3144	93	31.3144	107	31.3144	120	31.3144	116
31.3373	155	31.3349	91	31.3349	113	31.3349	133	31.3349	100	31.3349	106	31.3349	135	31.3349	107
31.3578	134	31.3554	120	31.3554	108	31.3554	135	31.3554	116	31.3554	101	31.3554	113	31.3554	129
31.3783	140	31.3758	106	31.3758	116	31.3758	152	31.3758	108	31.3758	115	31.3758	110	31.3758	126
31.3988	162	31.3963	111	31.3963	109	31.3963	101	31.3963	111	31.3963	98	31.3963	139	31.3963	127
31.4192	172	31.4168	113	31.4168	113	31.4168	128	31.4168	104	31.4168	107	31.4168	110	31.4168	149
31.4397	152	31.4373	97	31.4373	120	31.4373	118	31.4373	127	31.4373	110	31.4373	125	31.4373	145
31.4602	135	31.4578	118	31.4578	123	31.4578	115	31.4578	120	31.4578	99	31.4578	115	31.4578	141
31.4807	147	31.4782	110	31.4782	120	31.4782	134	31.4782	119	31.4782	95	31.4782	129	31.4782	133
31.5011	176	31.4987	122	31.4987	112	31.4987	126	31.4987	114	31.4987	107	31.4987	113	31.4987	126
31.5216	149	31.5192	109	31.5192	106	31.5192	122	31.5192	115	31.5192	107	31.5192	99	31.5192	123
31.5421	157	31.5397	118	31.5397	130	31.5397	130	31.5397	123	31.5397	112	31.5397	119	31.5397	125
31.5626	131	31.5601	89	31.5601	116	31.5601	135	31.5601	124	31.5601	101	31.5601	111	31.5601	127
31.583	142	31.5806	113	31.5806	119	31.5806	119	31.5806	99	31.5806	105	31.5806	122	31.5806	124
31.6035	151	31.6011	105	31.6011	106	31.6011	120	31.6011	127	31.6011	108	31.6011	110	31.6011	122
31.624	149	31.6215	119	31.6215	121	31.6215	104	31.6215	120	31.6215	100	31.6215	120	31.6215	115
31.6445	166	31.642	100	31.642	104	31.642	137	31.642	112	31.642	108	31.642	108	31.642	139
31.6649	164	31.6625	100	31.6625	106	31.6625	123	31.6625	116	31.6625	114	31.6625	123	31.6625	131
31.6854	159	31.683	106	31.683	100	31.683	130	31.683	118	31.683	107	31.683	115	31.683	113
31.7059	171	31.7035	117	31.7035	116	31.7035	134	31.7035	110	31.7035	130	31.7035	106	31.7035	118
31.7264	155	31.7239	118	31.7239	123	31.7239	123	31.7239	112	31.7239	112	31.7239	131	31.7239	134
31.7468	162	31.7444	108	31.7444	105	31.7444	130	31.7444	115	31.7444	127	31.7444	111	31.7444	121
31.7673	144	31.7649	106	31.7649	102	31.7649	149	31.7649	105	31.7649	110	31.7649	107	31.7649	156
31.7878	154	31.7854	101	31.7854	113	31.7854	116	31.7854	116	31.7854	118	31.7854	109	31.7854	152
31.8083	147	31.8058	103	31.8058	123	31.8058	141	31.8058	121	31.8058	112	31.8058	125	31.8058	107
31.8287	146	31.8263	111	31.8263	122	31.8263	116	31.8263	122	31.8263	105	31.8263	103	31.8263	137
31.8492	165	31.8468	120	31.8468	123	31.8468	137	31.8468	104	31.8468	106	31.8468	123	31.8468	124
31.8697	166	31.8672	98	31.8672	137	31.8672	126	31.8672	105	31.8672	117	31.8672	106	31.8672	121
31.8902	159	31.8877	107	31.8877	123	31.8877	135	31.8877	116	31.8877	113	31.8877	107	31.8877	125
31.9106	161	31.9082	104	31.9082	106	31.9082	148	31.9082	125	31.9082	95	31.9082	118	31.9082	137
31.9311	153	31.9287	111	31.9287	112	31.9287	133	31.9287	112	31.9287	119	31.9287	114	31.9287	136
31.9516	157	31.9491	115	31.9491	141	31.9491	142	31.9491	93	31.9491	115	31.9491	86	31.9491	131
31.9721	160	31.9696	102	31.9696	112	31.9696	132	31.9696	120	31.9696	98	31.9696	116	31.9696	129
31.9925	148	31.9901	118	31.9901	111	31.9901	144	31.9901	97	31.9901	112	31.9901	119	31.9901	127
32.013	157	32.0106	111	32.0106	113	32.0106	142	32.0106	100	32.0106	107	32.0106	102	32.0106	110
32.0335	157	32.0311	101	32.0311	126	32.0311	136	32.0311	107	32.0311	126	32.0311	135	32.0311	129
32.054	132	32.0515	120	32.0515	109	32.0515	144	32.0515	114	32.0515	121	32.0515	140	32.0515	98
32.0744	182	32.072	99	32.072	113	32.072	143	32.072	129	32.072	101	32.072	137	32.072	116
32.0949	175	32.0925	108	32.0925	131	32.0925	148	32.0925	143	32.0925	117	32.0925	132	32.0925	138
32.1154	172	32.1129	123	32.1129	118	32.1129	124	32.1129	111	32.1129	92	32.1129	132	32.1129	147
32.1359	158	32.1334	104	32.1334	111	32.1334	127	32.1334	115	32.1334	114	32.1334	99	32.1334	131
32.1563	151	32.1539	102	32.1539	126	32.1539	126	32.1539	120	32.1539	99	32.1539	123	32.1539	124
32.1768	167	32.1744	113	32.1744	121	32.1744	135	32.1744	121	32.1744	109	32.1744	132	32.1744	128
32.1973	147	32.1949	133	32.1949	129	32.1949	125	32.1949	121	32.1949	109	32.1949	121	32.1949	120
32.2178	135	32.2153	119	32.2153	109	32.2153	140	32.2153	137	32.2153	128	32.2153	115	32.2153	132
32.2382	145	32.2358	120	32.2358	123	32.2358	154	32.2358	100	32.2358	109	32.2358	126	32.2358	148
32.2587	148	32.2563	107	32.2563	119	32.2563	135	32.2563	124	32.2563	126	32.2563	131	32.2563	127
32.2792	166	32.2767	110	32.2767	95	32.2767	119	32.2767	118	32.2767	123	32.2767	106	32.2767	144
32.2997	138	32.2972	121	32.2972	130	32.2972	127	32.2972	138	32.2972	112	32.2972	98	32.2972	122
32.3201	143	32.3177	104	32.3177	139	32.3177	141	32.3177	133	32.3177	106	32.3177	99	32.3177	145
32.3406	175	32.3382	98	32.3382	108	32.3382	140	32.3382	105	32.3382	115	32.3382	106	32.3382	133
32.3611	148	32.3586	126	32.3586	116	32.3586	123	32.3586	111	32.3586	119	32.3586	106	32.3586	145
32.3816	180	32.3791	110	32.3791	140	32.3791	133	32.3791	115	32.3791	95	32.3791	107	32.3791	111
32.402	137	32.3996	112	32.3996	115	32.3996	147	32.3996	134	32.3996	111	32.3996	110	32.3996	135
32.4225	164	32.4201	120	32.4201	116	32.4201	144	32.4201	118	32.4201	110	32.4201	111	32.4201	126
32.443	153	32.4406	116	32.4406	136	32.4406	143	32.4406	119	32.4406	116	32.4406	113	32.4406	126
32.4635	168	32.461	114	32.461	96	32.461	135	32.461	119	32.461	125	32.461	115	32.461	137
32.4839	149	32.4815	137	32.4815	108	32.4815	108	32.4815	134	32.4815	130	32.4815	109	32.4815	116
32.5044	151	32.502	114	32.502	118	32.502	133	32.502	132	32.502	116	32.502	120	32.502	141
32.5249	150	32.5224	111	32.5224	126	32.5224	132	32.5224	113	32.5224	112	32.5224	107	32.5224	124
32.5454	167	32.5429	104	32.5429	115	32.5429	133	32.5429	123	32.5429	114	32.5429	97	32.5429	129
32.5658	150	32.5634	117	32.5634	127	32.5634	117	32.5634	153	32.5634	126	32.5634	113	32.5634	132
32.5863	168	32.5839	103	32.5839	87	32.5839	132	32.5839	121	32.5839	95	32.5839	137	32.5839	141
32.6068	125	32.6043	98	32.6043	123	32.6043	122	32.6043	111	32.6043	120	32.6043	134	32.6043	127
32.6273	142	32.6248	96	32.6248	114	32.6248	116	32.6248	92	32.6248	117	32.6248	129	32.6248	118
32.6477	152	32.6453	122	32.6453	113	32.6453	137	32.6453	111	32.6453	125	32.6453	121	32.6453	115
32.6682	183	32.6658	116	32.6658	113	32.6658	125	32.6658	115	32.6658	117	32.6658	118	32.6658	132
32.6887	158	32.6863	97	32.6863	129	32.6863	156	32.6863	125	32.6863	99	32.6863	128	32.6863	131
32.7092	157	32.7067	104	32.7067	101	32.7067	112	32.7067	118	32.7067	112	32.7067	100	32.7067	135
32.7296	165	32.7272	109	32.7272	114	32.7272	125	32.7272	147	32.7272	124	32.7272	137	32.7272	119
32.7501	161	32.7477	110	32.7477	123	32.7477	151	32.7477	117	32.7477	108	32.7477	128	32.7477	128
32.7706	153	32.7681	116	32.7681	108	32.7681	130	32.7681	120	32.7681	101	32.7681	127	32.7681	143
32.7911	129	32.7886	110	32.7886	119	32.7886	144	32.7886	136	32.7886	114	32.7886	134	32.7886	132
32.8115	164	32.8091	115	32.8091	132	32.8091	126	32.8091	99	32.8091	120	32.8091	131	32.8091	134
32.832	155	32.8296	114	32.8296	120	32.8296	141	32.8296	126	32.8296	108	32.8296	132	32.8296	134
32.8525	136	32.8501	101	32.8501	121	32.8501	152	32.8501	109	32.8501	108	32.8501	116	32.8501	136
32.873	148	32.8705	135	32.8705	110	32.8705	159	32.8705	134	32.8705	113	32.8705	116	32.8705	126
32.8934	135	32.891	118	32.891	108	32.891	131	32.891	107	32.891	138	32.891	122	32.891	120
32.9139	148	32.9115	119	32.9115	115	32.9115	128	32.9115	116	32.9115	115	32.9115	132	32.9115	142
32.9344	154	32.932	99	32.932	119	32.932	136	32.932	110	32.932	122	32.932	144	32.932	138
32.9549	171	32.9524	101	32.9524	113	32.9524	145	32.9524	136	32.9524	110	32.9524	120	32.9524	124
32.9753	162	32.9729	106	32.9729	133	32.9729	140	32.9729	121	32.9729	121	32.9729	125	32.9729	121
32.9958	167	32.9934	107	32.9934	122	32.9934	146	32.9934	128	32.9934	96	32.9934	130	32.9934	149
33.0163	160	33.0138	128	33.0138	131	33.0138	136	33.0138	132	33.0138	128	33.0138	108	33.0138	128
33.0368	160	33.0343	133	33.0343	133	33.0343	138	33.0343	121	33.0343	108	33.0343	125	33.0343	138
33.0572	148	33.0548	110	33.0548	124	33.0548	141	33.0548	116	33.0548	108	33.0548	158	33.0548	127
33.0777	137	33.0753	142	33.0753	107	33.0753	140	33.0753	112	33.0753	113	33.0753	128	33.0753	123
33.0982	156	33.0958	111	33.0958	124	33.0958	141	33.0958	117	33.0958	118	33.0958	124	33.0958	117
33.1187	130	33.1162	122	33.1162	113	33.1162	135	33.1162	122	33.1162	100	33.1162	137	33.1162	134
33.1391	155	33.1367	117	33.1367	105	33.1367	127	33.1367	137	33.1367	109	33.1367	140	33.1367	124
33.1596	159	33.1572	107	33.1572	129	33.1572	141	33.1572	130	33.1572	108	33.1572	145	33.1572	128
33.1801	163	33.1776	122	33.1776	121	33.1776	142	33.1776	132	33.1776	120	33.1776	116	33.1776	155
33.2006	166	33.1981	112	33.1981	117	33.1981	132	33.1981	118	33.1981	135	33.1981	127	33.1981	117
33.221	147	33.2186	109	33.2186	137	33.2186	144	33.2186	133	33.2186	115	33.2186	138	33.2186	143
33.2415	165	33.2391	116	33.2391	124	33.2391	157	33.2391	141	33.2391	136	33.2391	127	33.2391	128
33.262	154	33.2595	113	33.2595	127	33.2595	136	33.2595	131	33.2595	126	33.2595	131	33.2595	148
33.2824	166	33.28	122	33.28	105	33.28	138	33.28	126	33.28	143	33.28	140	33.28	131
33.3029	160	33.3005	164	33.3005	119	33.3005	153	33.3005	126	33.3005	124	33.3005	133	33.3005	140
33.3234	167	33.321	99	33.321	120	33.321	137	33.321	139	33.321	121	33.321	126	33.321	140
33.3439	164	33.3415	107	33.3415	126	33.3415	156	33.3415	127	33.3415	110	33.3415	153	33.3415	137
33.3644	190	33.3619	115	33.3619	130	33.3619	154	33.3619	115	33.3619	133	33.3619	131	33.3619	159
33.3848	152	33.3824	129	33.3824	117	33.3824	117	33.3824	134	33.3824	133	33.3824	131	33.3824	132
33.4053	136	33.4029	120	33.4029	124	33.4029	144	33.4029	113	33.4029	120	33.4029	135	33.4029	150
33.4258	172	33.4233	108	33.4233	145	33.4233	119	33.4233	127	33.4233	121	33.4233	132	33.4233	145
33.4463	158	33.4438	136	33.4438	126	33.4438	143	33.4438	120	33.4438	110	33.4438	135	33.4438	149
33.4667	144	33.4643	130	33.4643	132	33.4643	153	33.4643	134	33.4643	120	33.4643	153	33.4643	126
33.4872	152	33.4848	125	33.4848	113	33.4848	142	33.4848	129	33.4848	128	33.4848	150	33.4848	128
33.5077	156	33.5052	124	33.5052	122	33.5052	158	33.5052	124	33.5052	126	33.5052	122	33.5052	129
33.5281	159	33.5257	125	33.5257	115	33.5257	140	33.5257	132	33.5257	108	33.5257	111	33.5257	127
33.5486	168	33.5462	118	33.5462	119	33.5462	177	33.5462	137	33.5462	111	33.5462	116	33.5462	115
33.5691	177	33.5667	118	33.5667	120	33.5667	140	33.5667	117	33.5667	107	33.5667	105	33.5667	137
33.5896	145	33.5872	102	33.5872	116	33.5872	150	33.5872	128	33.5872	122	33.5872	143	33.5872	140
33.6101	175	33.6076	154	33.6076	122	33.6076	148	33.6076	123	33.6076	135	33.6076	125	33.6076	139
33.6305	165	33.6281	114	33.6281	126	33.6281	145	33.6281	124	33.6281	120	33.6281	120	33.6281	138
33.651	184	33.6486	132	33.6486	157	33.6486	141	33.6486	131	33.6486	129	33.6486	142	33.6486	135
33.6715	160	33.669	134	33.669	145	33.669	142	33.669	164	33.669	111	33.669	129	33.669	147
33.6919	141	33.6895	119	33.6895	130	33.6895	139	33.6895	136	33.6895	128	33.6895	117	33.6895	118
33.7124	155	33.71	127	33.71	111	33.71	131	33.71	140	33.71	136	33.71	117	33.71	163
33.7329	150	33.7305	120	33.7305	134	33.7305	147	33.7305	132	33.7305	125	33.7305	118	33.7305	156
33.7534	183	33.751	130	33.751	135	33.751	131	33.751	144	33.751	110	33.751	124	33.751	140
33.7739	149	33.7714	136	33.7714	122	33.7714	159	33.7714	129	33.7714	137	33.7714	130	33.7714	121
33.7943	139	33.7919	123	33.7919	134	33.7919	141	33.7919	137	33.7919	106	33.7919	146	33.7919	146
33.8148	150	33.8124	109	33.8124	130	33.8124	154	33.8124	121	33.8124	120	33.8124	139	33.8124	149
33.8353	170	33.8328	121	33.8328	132	33.8328	128	33.8328	116	33.8328	106	33.8328	121	33.8328	127
33.8558	155	33.8533	118	33.8533	117	33.8533	137	33.8533	130	33.8533	134	33.8533	121	33.8533	143
33.8762	166	33.8738	110	33.8738	126	33.8738	146	33.8738	142	33.8738	131	33.8738	132	33.8738	137
33.8967	171	33.8943	132	33.8943	126	33.8943	139	33.8943	136	33.8943	117	33.8943	139	33.8943	149
33.9172	166	33.9147	129	33.9147	122	33.9147	118	33.9147	129	33.9147	130	33.9147	114	33.9147	122
33.9376	170	33.9352	128	33.9352	120	33.9352	145	33.9352	125	33.9352	147	33.9352	123	33.9352	140
33.9581	147	33.9557	134	33.9557	119	33.9557	143	33.9557	120	33.9557	114	33.9557	164	33.9557	153
33.9786	162	33.9762	124	33.9762	151	33.9762	164	33.9762	131	33.9762	126	33.9762	128	33.9762	149
33.9991	162	33.9967	115	33.9967	113	33.9967	136	33.9967	141	33.9967	119	33.9967	153	33.9967	146
34.0196	165	34.0171	134	34.0171	149	34.0171	120	34.0171	131	34.0171	128	34.0171	149	34.0171	135
34.04	152	34.0376	128	34.0376	133	34.0376	158	34.0376	127	34.0376	146	34.0376	109	34.0376	161
34.0605	157	34.0581	125	34.0581	115	34.0581	139	34.0581	122	34.0581	127	34.0581	138	34.0581	122
34.081	145	34.0785	120	34.0785	134	34.0785	149	34.0785	148	34.0785	125	34.0785	136	34.0785	159
34.1014	149	34.099	100	34.099	149	34.099	170	34.099	130	34.099	126	34.099	146	34.099	132
34.1219	145	34.1195	121	34.1195	126	34.1195	156	34.1195	146	34.1195	107	34.1195	134	34.1195	132
34.1424	157	34.14	157	34.14	136	34.14	163	34.14	115	34.14	133	34.14	147	34.14	155
34.1629	133	34.1604	123	34.1604	128	34.1604	139	34.1604	130	34.1604	130	34.1604	149	34.1604	141
34.1833	146	34.1809	137	34.1809	135	34.1809	139	34.1809	141	34.1809	119	34.1809	132	34.1809	148
34.2038	165	34.2014	132	34.2014	123	34.2014	150	34.2014	115	34.2014	116	34.2014	129	34.2014	176
34.2243	160	34.2219	119	34.2219	118	34.2219	153	34.2219	148	34.2219	128	34.2219	144	34.2219	158
34.2448	176	34.2423	123	34.2423	120	34.2423	148	34.2423	132	34.2423	138	34.2423	131	34.2423	149
34.2653	155	34.2628	110	34.2628	116	34.2628	161	34.2628	147	34.2628	125	34.2628	155	34.2628	162
34.2857	149	34.2833	123	34.2833	169	34.2833	143	34.2833	126	34.2833	119	34.2833	143	34.2833	165
34.3062	175	34.3038	131	34.3038	113	34.3038	168	34.3038	129	34.3038	102	34.3038	143	34.3038	154
34.3267	154	34.3242	123	34.3242	147	34.3242	157	34.3242	141	34.3242	111	34.3242	156	34.3242	139
34.3471	156	34.3447	137	34.3447	163	34.3447	153	34.3447	137	34.3447	144	34.3447	141	34.3447	161
34.3676	156	34.3652	138	34.3652	131	34.3652	175	34.3652	124	34.3652	130	34.3652	137	34.3652	172
34.3881	196	34.3857	120	34.3857	137	34.3857	158	34.3857	164	34.3857	118	34.3857	150	34.3857	131
34.4086	150	34.4061	120	34.4061	134	34.4061	168	34.4061	151	34.4061	143	34.4061	170	34.4061	153
34.429	162	34.4266	156	34.4266	136	34.4266	156	34.4266	156	34.4266	141	34.4266	149	34.4266	159
34.4495	145	34.4471	116	34.4471	130	34.4471	154	34.4471	141	34.4471	136	34.4471	126	34.4471	139
34.47	155	34.4676	120	34.4676	137	34.4676	152	34.4676	123	34.4676	137	34.4676	150	34.4676	141
34.4905	160	34.488	121	34.488	129	34.488	149	34.488	128	34.488	119	34.488	137	34.488	167
34.511	158	34.5085	134	34.5085	137	34.5085	156	34.5085	145	34.5085	116	34.5085	130	34.5085	128
34.5314	128	34.529	133	34.529	115	34.529	136	34.529	153	34.529	132	34.529	153	34.529	151
34.5519	148	34.5495	121	34.5495	160	34.5495	160	34.5495	135	34.5495	114	34.5495	146	34.5495	152
34.5724	173	34.5699	149	34.5699	133	34.5699	173	34.5699	137	34.5699	134	34.5699	133	34.5699	147
34.5928	182	34.5904	145	34.5904	138	34.5904	165	34.5904	148	34.5904	120	34.5904	138	34.5904	153
34.6133	164	34.6109	139	34.6109	147	34.6109	156	34.6109	125	34.6109	141	34.6109	143	34.6109	154
34.6338	158	34.6314	103	34.6314	151	34.6314	149	34.6314	130	34.6314	140	34.6314	138	34.6314	178
34.6543	165	34.6518	135	34.6518	148	34.6518	177	34.6518	133	34.6518	138	34.6518	132	34.6518	138
34.6748	153	34.6723	129	34.6723	133	34.6723	160	34.6723	149	34.6723	140	34.6723	184	34.6723	146
34.6952	171	34.6928	148	34.6928	131	34.6928	159	34.6928	142	34.6928	151	34.6928	147	34.6928	130
34.7157	186	34.7133	128	34.7133	136	34.7133	140	34.7133	122	34.7133	142	34.7133	141	34.7133	167
34.7362	153	34.7337	123	34.7337	147	34.7337	153	34.7337	135	34.7337	140	34.7337	140	34.7337	145
34.7567	162	34.7542	126	34.7542	138	34.7542	165	34.7542	138	34.7542	127	34.7542	150	34.7542	166
34.7771	159	34.7747	126	34.7747	150	34.7747	145	34.7747	141	34.7747	146	34.7747	149	34.7747	165
34.7976	159	34.7952	118	34.7952	148	34.7952	162	34.7952	145	34.7952	128	34.7952	156	34.7952	159
34.8181	148	34.8156	138	34.8156	134	34.8156	141	34.8156	145	34.8156	153	34.8156	137	34.8156	129
34.8385	172	34.8361	147	34.8361	155	34.8361	146	34.8361	149	34.8361	144	34.8361	121	34.8361	150
34.859	170	34.8566	118	34.8566	124	34.8566	161	34.8566	151	34.8566	120	34.8566	145	34.8566	157
34.8795	187	34.8771	143	34.8771	128	34.8771	145	34.8771	151	34.8771	143	34.8771	140	34.8771	162
34.9	193	34.8975	143	34.8975	133	34.8975	181	34.8975	158	34.8975	134	34.8975	151	34.8975	171
34.9205	161	34.918	143	34.918	142	34.918	135	34.918	144	34.918	132	34.918	151	34.918	161
34.9409	162	34.9385	126	34.9385	136	34.9385	142	34.9385	130	34.9385	134	34.9385	157	34.9385	143
34.9614	160	34.959	131	34.959	133	34.959	160	34.959	164	34.959	134	34.959	181	34.959	156
34.9819	174	34.9794	137	34.9794	142	34.9794	156	34.9794	150	34.9794	121	34.9794	144	34.9794	182
35.0023	167	34.9999	144	34.9999	160	34.9999	132	34.9999	150	34.9999	160	34.9999	157	34.9999	166
35.0228	165	35.0204	133	35.0204	118	35.0204	158	35.0204	168	35.0204	134	35.0204	153	35.0204	167
35.0433	161	35.0409	130	35.0409	155	35.0409	173	35.0409	144	35.0409	148	35.0409	163	35.0409	169
35.0638	184	35.0613	129	35.0613	141	35.0613	167	35.0613	161	35.0613	137	35.0613	159	35.0613	171
35.0842	162	35.0818	144	35.0818	157	35.0818	158	35.0818	147	35.0818	123	35.0818	123	35.0818	167
35.1047	176	35.1023	143	35.1023	168	35.1023	170	35.1023	149	35.1023	160	35.1023	149	35.1023	173
35.1252	175	35.1228	129	35.1228	157	35.1228	156	35.1228	135	35.1228	129	35.1228	157	35.1228	175
35.1457	158	35.1432	133	35.1432	148	35.1432	186	35.1432	136	35.1432	140	35.1432	161	35.1432	185
35.1662	183	35.1637	141	35.1637	159	35.1637	143	35.1637	148	35.1637	147	35.1637	160	35.1637	155
35.1866	161	35.1842	135	35.1842	160	35.1842	173	35.1842	143	35.1842	158	35.1842	151	35.1842	178
35.2071	172	35.2047	128	35.2047	114	35.2047	162	35.2047	163	35.2047	139	35.2047	169	35.2047	166
35.2276	171	35.2251	125	35.2251	148	35.2251	153	35.2251	141	35.2251	175	35.2251	149	35.2251	166
35.248	186	35.2456	139	35.2456	137	35.2456	162	35.2456	155	35.2456	159	35.2456	164	35.2456	167
35.2685	171	35.2661	132	35.2661	152	35.2661	182	35.2661	163	35.2661	155	35.2661	157	35.2661	159
35.289	164	35.2866	129	35.2866	141	35.2866	170	35.2866	140	35.2866	169	35.2866	162	35.2866	166
35.3095	168	35.307	132	35.307	132	35.307	192	35.307	172	35.307	146	35.307	146	35.307	168
35.3299	171	35.3275	130	35.3275	136	35.3275	176	35.3275	145	35.3275	142	35.3275	129	35.3275	178
35.3504	174	35.348	134	35.348	145	35.348	182	35.348	145	35.348	152	35.348	151	35.348	149
35.3709	171	35.3685	127	35.3685	144	35.3685	172	35.3685	160	35.3685	162	35.3685	157	35.3685	165
35.3914	168	35.3889	135	35.3889	129	35.3889	162	35.3889	164	35.3889	158	35.3889	162	35.3889	156
35.4119	178	35.4094	140	35.4094	147	35.4094	195	35.4094	145	35.4094	155	35.4094	168	35.4094	160
35.4323	164	35.4299	140	35.4299	147	35.4299	150	35.4299	128	35.4299	133	35.4299	152	35.4299	168
35.4528	179	35.4504	129	35.4504	142	35.4504	151	35.4504	167	35.4504	145	35.4504	147	35.4504	158
35.4733	178	35.4708	141	35.4708	130	35.4708	183	35.4708	156	35.4708	154	35.4708	195	35.4708	187
35.4937	179	35.4913	120	35.4913	147	35.4913	181	35.4913	149	35.4913	127	35.4913	158	35.4913	166
35.5142	161	35.5118	133	35.5118	143	35.5118	170	35.5118	157	35.5118	125	35.5118	171	35.5118	186
35.5347	164	35.5323	145	35.5323	130	35.5323	175	35.5323	156	35.5323	140	35.5323	161	35.5323	182
35.5552	172	35.5527	126	35.5527	150	35.5527	181	35.5527	153	35.5527	142	35.5527	143	35.5527	158
35.5757	177	35.5732	132	35.5732	153	35.5732	165	35.5732	168	35.5732	145	35.5732	149	35.5732	171
35.5961	188	35.5937	163	35.5937	146	35.5937	176	35.5937	177	35.5937	140	35.5937	141	35.5937	173
35.6166	175	35.6142	147	35.6142	180	35.6142	180	35.6142	170	35.6142	164	35.6142	151	35.6142	176
35.6371	162	35.6346	125	35.6346	147	35.6346	162	35.6346	152	35.6346	159	35.6346	194	35.6346	157
35.6576	153	35.6551	132	35.6551	159	35.6551	153	35.6551	157	35.6551	154	35.6551	181	35.6551	151
35.678	198	35.6756	141	35.6756	147	35.6756	190	35.6756	172	35.6756	177	35.6756	166	35.6756	201
35.6985	169	35.6961	146	35.6961	174	35.6961	180	35.6961	142	35.6961	167	35.6961	145	35.6961	152
35.719	158	35.7165	146	35.7165	175	35.7165	178	35.7165	168	35.7165	141	35.7165	141	35.7165	168
35.7394	169	35.737	129	35.737	170	35.737	174	35.737	146	35.737	152	35.737	171	35.737	172
35.7599	191	35.7575	125	35.7575	134	35.7575	148	35.7575	191	35.7575	168	35.7575	163	35.7575	192
35.7804	167	35.778	142	35.778	157	35.778	184	35.778	177	35.778	171	35.778	155	35.778	182
35.8009	168	35.7984	149	35.7984	161	35.7984	193	35.7984	176	35.7984	159	35.7984	176	35.7984	151
35.8214	167	35.8189	138	35.8189	175	35.8189	177	35.8189	156	35.8189	153	35.8189	160	35.8189	172
35.8418	184	35.8394	144	35.8394	159	35.8394	172	35.8394	164	35.8394	149	35.8394	197	35.8394	157
35.8623	207	35.8599	156	35.8599	139	35.8599	192	35.8599	133	35.8599	151	35.8599	155	35.8599	184
35.8828	176	35.8803	136	35.8803	143	35.8803	153	35.8803	188	35.8803	135	35.8803	167	35.8803	152
35.9032	161	35.9008	146	35.9008	164	35.9008	161	35.9008	155	35.9008	155	35.9008	163	35.9008	186
35.9237	184	35.9213	158	35.9213	129	35.9213	174	35.9213	153	35.9213	164	35.9213	157	35.9213	174
35.9442	186	35.9418	141	35.9418	168	35.9418	188	35.9418	175	35.9418	162	35.9418	201	35.9418	182
35.9647	178	35.9622	161	35.9622	162	35.9622	176	35.9622	175	35.9622	141	35.9622	184	35.9622	191
35.9851	194	35.9827	149	35.9827	155	35.9827	185	35.9827	180	35.9827	146	35.9827	189	35.9827	192
36.0056	197	36.0032	139	36.0032	148	36.0032	183	36.0032	136	36.0032	151	36.0032	151	36.0032	194
36.0261	196	36.0237	148	36.0237	155	36.0237	174	36.0237	165	36.0237	134	36.0237	194	36.0237	158
36.0466	185	36.0441	146	36.0441	163	36.0441	159	36.0441	165	36.0441	173	36.0441	168	36.0441	187
36.0671	172	36.0646	134	36.0646	158	36.0646	175	36.0646	151	36.0646	165	36.0646	192	36.0646	169
36.0875	195	36.0851	148	36.0851	166	36.0851	176	36.0851	154	36.0851	164	36.0851	185	36.0851	183
36.108	181	36.1056	132	36.1056	161	36.1056	173	36.1056	149	36.1056	178	36.1056	163	36.1056	155
36.1285	167	36.126	159	36.126	160	36.126	194	36.126	159	36.126	168	36.126	180	36.126	194
36.1489	162	36.1465	145	36.1465	136	36.1465	145	36.1465	188	36.1465	168	36.1465	165	36.1465	179
36.1694	185	36.167	157	36.167	176	36.167	195	36.167	168	36.167	155	36.167	169	36.167	160
36.1899	183	36.1875	134	36.1875	153	36.1875	182	36.1875	147	36.1875	173	36.1875	158	36.1875	172
36.2104	168	36.2079	139	36.2079	159	36.2079	201	36.2079	129	36.2079	161	36.2079	145	36.2079	171
36.2308	167	36.2284	159	36.2284	179	36.2284	200	36.2284	153	36.2284	141	36.2284	166	36.2284	180
36.2513	167	36.2489	148	36.2489	155	36.2489	197	36.2489	155	36.2489	146	36.2489	175	36.2489	166
36.2718	214	36.2694	174	36.2694	143	36.2694	165	36.2694	176	36.2694	173	36.2694	182	36.2694	180
36.2923	191	36.2898	129	36.2898	167	36.2898	217	36.2898	152	36.2898	159	36.2898	164	36.2898	181
36.3128	197	36.3103	176	36.3103	146	36.3103	201	36.3103	153	36.3103	172	36.3103	202	36.3103	201
36.3332	193	36.3308	149	36.3308	160	36.3308	174	36.3308	142	36.3308	156	36.3308	182	36.3308	197
36.3537	202	36.3513	153	36.3513	155	36.3513	197	36.3513	150	36.3513	156	36.3513	164	36.3513	183
36.3742	209	36.3717	179	36.3717	147	36.3717	177	36.3717	154	36.3717	173	36.3717	170	36.3717	163
36.3946	179	36.3922	148	36.3922	177	36.3922	190	36.3922	187	36.3922	161	36.3922	186	36.3922	219
36.4151	212	36.4127	155	36.4127	157	36.4127	182	36.4127	163	36.4127	187	36.4127	178	36.4127	184
36.4356	187	36.4332	166	36.4332	151	36.4332	178	36.4332	164	36.4332	151	36.4332	164	36.4332	196
36.4561	209	36.4536	158	36.4536	154	36.4536	180	36.4536	166	36.4536	193	36.4536	177	36.4536	190
36.4766	199	36.4741	132	36.4741	139	36.4741	161	36.4741	183	36.4741	177	36.4741	180	36.4741	156
36.497	186	36.4946	180	36.4946	171	36.4946	183	36.4946	186	36.4946	145	36.4946	162	36.4946	205
36.5175	188	36.5151	174	36.5151	180	36.5151	177	36.5151	191	36.5151	168	36.5151	186	36.5151	178
36.538	215	36.5355	131	36.5355	149	36.5355	160	36.5355	212	36.5355	153	36.5355	184	36.5355	171
36.5585	239	36.556	138	36.556	151	36.556	189	36.556	159	36.556	169	36.556	179	36.556	208
36.5789	204	36.5765	146	36.5765	164	36.5765	176	36.5765	165	36.5765	156	36.5765	174	36.5765	183
36.5994	222	36.597	147	36.597	165	36.597	186	36.597	165	36.597	165	36.597	185	36.597	191
36.6199	217	36.6174	143	36.6174	172	36.6174	176	36.6174	160	36.6174	162	36.6174	171	36.6174	199
36.6403	208	36.6379	104	36.6379	151	36.6379	212	36.6379	168	36.6379	177	36.6379	180	36.6379	200
36.6608	217	36.6584	156	36.6584	155	36.6584	184	36.6584	158	36.6584	170	36.6584	166	36.6584	206
36.6813	195	36.6789	167	36.6789	139	36.6789	175	36.6789	172	36.6789	170	36.6789	214	36.6789	185
36.7018	196	36.6993	149	36.6993	170	36.6993	177	36.6993	174	36.6993	163	36.6993	168	36.6993	208
36.7223	202	36.7198	136	36.7198	152	36.7198	202	36.7198	176	36.7198	195	36.7198	198	36.7198	160
36.7427	211	36.7403	145	36.7403	155	36.7403	206	36.7403	179	36.7403	156	36.7403	178	36.7403	179
36.7632	192	36.7608	158	36.7608	166	36.7608	178	36.7608	164	36.7608	165	36.7608	190	36.7608	182
36.7837	220	36.7812	153	36.7812	141	36.7812	207	36.7812	156	36.7812	164	36.7812	176	36.7812	179
36.8041	217	36.8017	146	36.8017	173	36.8017	194	36.8017	187	36.8017	160	36.8017	190	36.8017	183
36.8246	183	36.8222	148	36.8222	149	36.8222	196	36.8222	184	36.8222	160	36.8222	156	36.8222	189
36.8451	170	36.8427	134	36.8427	184	36.8427	170	36.8427	161	36.8427	174	36.8427	159	36.8427	201
36.8656	219	36.8631	122	36.8631	177	36.8631	183	36.8631	155	36.8631	176	36.8631	186	36.8631	182
36.886	208	36.8836	128	36.8836	176	36.8836	209	36.8836	150	36.8836	165	36.8836	172	36.8836	186
36.9065	209	36.9041	127	36.9041	179	36.9041	198	36.9041	160	36.9041	169	36.9041	185	36.9041	180
36.927	178	36.9246	140	36.9246	136	36.9246	164	36.9246	158	36.9246	171	36.9246	176	36.9246	172
36.9475	213	36.945	158	36.945	156	36.945	205	36.945	164	36.945	162	36.945	184	36.945	184
36.968	219	36.9655	167	36.9655	155	36.9655	202	36.9655	172	36.9655	172	36.9655	193	36.9655	203
36.9884	208	36.986	166	36.986	153	36.986	178	36.986	166	36.986	170	36.986	172	36.986	167
37.0089	197	37.0065	156	37.0065	154	37.0065	182	37.0065	199	37.0065	168	37.0065	173	37.0065	176
37.0294	200	37.0269	142	37.0269	150	37.0269	182	37.0269	160	37.0269	157	37.0269	165	37.0269	205
37.0498	211	37.0474	137	37.0474	164	37.0474	150	37.0474	174	37.0474	180	37.0474	189	37.0474	181
37.0703	200	37.0679	164	37.0679	174	37.0679	185	37.0679	150	37.0679	147	37.0679	177	37.0679	215
37.0908	237	37.0884	152	37.0884	163	37.0884	183	37.0884	169	37.0884	168	37.0884	185	37.0884	197
37.1113	213	37.1088	141	37.1088	164	37.1088	189	37.1088	178	37.1088	152	37.1088	182	37.1088	180
37.1317	190	37.1293	118	37.1293	177	37.1293	164	37.1293	174	37.1293	185	37.1293	174	37.1293	190
37.1522	203	37.1498	161	37.1498	168	37.1498	191	37.1498	169	37.1498	184	37.1498	189	37.1498	219
37.1727	203	37.1703	154	37.1703	158	37.1703	186	37.1703	156	37.1703	173	37.1703	169	37.1703	193
37.1932	200	37.1907	171	37.1907	158	37.1907	159	37.1907	188	37.1907	174	37.1907	172	37.1907	185
37.2137	230	37.2112	141	37.2112	170	37.2112	164	37.2112	167	37.2112	174	37.2112	178	37.2112	178
37.2341	219	37.2317	148	37.2317	181	37.2317	173	37.2317	153	37.2317	161	37.2317	175	37.2317	199
37.2546	200	37.2522	133	37.2522	177	37.2522	174	37.2522	173	37.2522	156	37.2522	189	37.2522	154
37.2751	229	37.2726	145	37.2726	150	37.2726	201	37.2726	176	37.2726	159	37.2726	195	37.2726	187
37.2955	196	37.2931	111	37.2931	164	37.2931	177	37.2931	156	37.2931	167	37.2931	160	37.2931	160
37.316	211	37.3136	149	37.3136	147	37.3136	175	37.3136	171	37.3136	170	37.3136	178	37.3136	191
37.3365	208	37.3341	137	37.3341	158	37.3341	201	37.3341	178	37.3341	154	37.3341	194	37.3341	170
37.357	204	37.3545	148	37.3545	158	37.3545	204	37.3545	165	37.3545	162	37.3545	176	37.3545	166
37.3775	206	37.375	151	37.375	162	37.375	179	37.375	175	37.375	178	37.375	206	37.375	179
37.3979	219	37.3955	145	37.3955	177	37.3955	191	37.3955	172	37.3955	166	37.3955	185	37.3955	217
37.4184	212	37.416	161	37.416	150	37.416	184	37.416	164	37.416	162	37.416	173	37.416	183
37.4389	216	37.4364	149	37.4364	183	37.4364	191	37.4364	161	37.4364	174	37.4364	165	37.4364	199
37.4593	218	37.4569	140	37.4569	186	37.4569	198	37.4569	172	37.4569	173	37.4569	184	37.4569	189
37.4798	211	37.4774	136	37.4774	159	37.4774	174	37.4774	169	37.4774	190	37.4774	168	37.4774	166
37.5003	209	37.4979	138	37.4979	155	37.4979	192	37.4979	191	37.4979	176	37.4979	184	37.4979	190
37.5208	215	37.5183	126	37.5183	180	37.5183	161	37.5183	156	37.5183	152	37.5183	200	37.5183	177
37.5412	212	37.5388	127	37.5388	168	37.5388	169	37.5388	179	37.5388	136	37.5388	170	37.5388	213
37.5617	207	37.5593	168	37.5593	163	37.5593	170	37.5593	182	37.5593	168	37.5593	180	37.5593	171
37.5822	227	37.5798	154	37.5798	154	37.5798	149	37.5798	174	37.5798	165	37.5798	175	37.5798	190
37.6027	210	37.6002	131	37.6002	149	37.6002	201	37.6002	174	37.6002	174	37.6002	177	37.6002	164
37.6232	227	37.6207	125	37.6207	175	37.6207	174	37.6207	155	37.6207	154	37.6207	180	37.6207	173
37.6436	197	37.6412	153	37.6412	146	37.6412	161	37.6412	178	37.6412	146	37.6412	167	37.6412	180
37.6641	196	37.6617	132	37.6617	154	37.6617	173	37.6617	174	37.6617	173	37.6617	179	37.6617	215
37.6846	212	37.6821	157	37.6821	154	37.6821	174	37.6821	174	37.6821	161	37.6821	169	37.6821	183
37.705	215	37.7026	143	37.7026	146	37.7026	162	37.7026	187	37.7026	164	37.7026	179	37.7026	204
37.7255	209	37.7231	144	37.7231	153	37.7231	179	37.7231	148	37.7231	152	37.7231	187	37.7231	200
37.746	219	37.7436	137	37.7436	167	37.7436	169	37.7436	154	37.7436	157	37.7436	163	37.7436	175
37.7665	208	37.764	140	37.764	180	37.764	196	37.764	142	37.764	159	37.764	175	37.764	187
37.7869	185	37.7845	137	37.7845	165	37.7845	194	37.7845	181	37.7845	168	37.7845	175	37.7845	167
37.8074	220	37.805	164	37.805	169	37.805	157	37.805	157	37.805	129	37.805	182	37.805	182
37.8279	200	37.8255	156	37.8255	168	37.8255	197	37.8255	155	37.8255	163	37.8255	151	37.8255	180
37.8484	191	37.8459	129	37.8459	160	37.8459	192	37.8459	188	37.8459	160	37.8459	152	37.8459	188
37.8688	213	37.8664	153	37.8664	178	37.8664	182	37.8664	152	37.8664	172	37.8664	154	37.8664	166
37.8893	198	37.8869	121	37.8869	148	37.8869	163	37.8869	180	37.8869	149	37.8869	141	37.8869	184
37.9098	202	37.9074	141	37.9074	157	37.9074	192	37.9074	158	37.9074	174	37.9074	176	37.9074	160
37.9303	210	37.9278	133	37.9278	171	37.9278	172	37.9278	158	37.9278	162	37.9278	169	37.9278	162
37.9507	232	37.9483	131	37.9483	162	37.9483	190	37.9483	152	37.9483	133	37.9483	154	37.9483	185
37.9712	208	37.9688	111	37.9688	161	37.9688	173	37.9688	165	37.9688	182	37.9688	157	37.9688	189
37.9917	178	37.9893	123	37.9893	152	37.9893	172	37.9893	170	37.9893	145	37.9893	142	37.9893	181
38.0122	174	38.0097	158	38.0097	181	38.0097	153	38.0097	162	38.0097	156	38.0097	162	38.0097	167
38.0326	192	38.0302	134	38.0302	149	38.0302	176	38.0302	172	38.0302	138	38.0302	171	38.0302	155
38.0531	193	38.0507	136	38.0507	166	38.0507	165	38.0507	152	38.0507	143	38.0507	185	38.0507	172
38.0736	194	38.0712	134	38.0712	134	38.0712	165	38.0712	137	38.0712	151	38.0712	165	38.0712	171
38.0941	188	38.0916	137	38.0916	149	38.0916	171	38.0916	153	38.0916	162	38.0916	185	38.0916	150
38.1145	196	38.1121	140	38.1121	157	38.1121	171	38.1121	157	38.1121	139	38.1121	169	38.1121	154
38.135	194	38.1326	128	38.1326	160	38.1326	149	38.1326	123	38.1326	146	38.1326	176	38.1326	180
38.1555	170	38.1531	147	38.1531	150	38.1531	147	38.1531	159	38.1531	154	38.1531	145	38.1531	180
38.176	194	38.1735	149	38.1735	155	38.1735	191	38.1735	168	38.1735	140	38.1735	151	38.1735	171
38.1964	202	38.194	138	38.194	169	38.194	174	38.194	159	38.194	163	38.194	159	38.194	165
38.2169	187	38.2145	142	38.2145	157	38.2145	149	38.2145	148	38.2145	146	38.2145	144	38.2145	181
38.2374	214	38.235	169	38.235	161	38.235	141	38.235	161	38.235	147	38.235	177	38.235	176
38.2579	196	38.2554	160	38.2554	136	38.2554	162	38.2554	141	38.2554	146	38.2554	164	38.2554	142
38.2783	179	38.2759	135	38.2759	155	38.2759	172	38.2759	160	38.2759	149	38.2759	143	38.2759	165
38.2988	179	38.2964	173	38.2964	139	38.2964	172	38.2964	158	38.2964	150	38.2964	156	38.2964	162
38.3193	187	38.3169	127	38.3169	151	38.3169	173	38.3169	158	38.3169	156	38.3169	155	38.3169	168
38.3398	206	38.3373	127	38.3373	157	38.3373	167	38.3373	150	38.3373	128	38.3373	185	38.3373	172
38.3602	172	38.3578	137	38.3578	151	38.3578	164	38.3578	135	38.3578	157	38.3578	152	38.3578	175
38.3807	198	38.3783	123	38.3783	170	38.3783	157	38.3783	139	38.3783	169	38.3783	145	38.3783	167
38.4012	168	38.3988	156	38.3988	155	38.3988	158	38.3988	157	38.3988	139	38.3988	155	38.3988	155
38.4217	197	38.4192	141	38.4192	157	38.4192	155	38.4192	159	38.4192	135	38.4192	159	38.4192	142
38.4421	207	38.4397	153	38.4397	164	38.4397	164	38.4397	131	38.4397	143	38.4397	157	38.4397	167
38.4626	204	38.4602	131	38.4602	161	38.4602	161	38.4602	159	38.4602	149	38.4602	151	38.4602	179
38.4831	188	38.4807	119	38.4807	150	38.4807	180	38.4807	155	38.4807	140	38.4807	137	38.4807	149
38.5036	190	38.5011	118	38.5011	149	38.5011	170	38.5011	166	38.5011	145	38.5011	141	38.5011	158
38.524	186	38.5216	145	38.5216	125	38.5216	162	38.5216	128	38.5216	130	38.5216	169	38.5216	131
38.5445	215	38.5421	143	38.5421	144	38.5421	131	38.5421	160	38.5421	146	38.5421	170	38.5421	141
38.565	201	38.5626	151	38.5626	131	38.5626	179	38.5626	144	38.5626	130	38.5626	170	38.5626	168
38.5855	169	38.583	119	38.583	144	38.583	161	38.583	152	38.583	125	38.583	140	38.583	162
38.6059	222	38.6035	118	38.6035	130	38.6035	158	38.6035	166	38.6035	148	38.6035	130	38.6035	172
38.6264	185	38.624	128	38.624	167	38.624	166	38.624	167	38.624	132	38.624	136	38.624	155
38.6469	175	38.6445	149	38.6445	160	38.6445	154	38.6445	150	38.6445	136	38.6445	155	38.6445	157
38.6674	159	38.6649	116	38.6649	148	38.6649	140	38.6649	131	38.6649	144	38.6649	141	38.6649	151
38.6878	177	38.6854	146	38.6854	159	38.6854	173	38.6854	158	38.6854	140	38.6854	160	38.6854	155
38.7083	198	38.7059	123	38.7059	163	38.7059	149	38.7059	155	38.7059	129	38.7059	142	38.7059	158
38.7288	180	38.7264	137	38.7264	140	38.7264	158	38.7264	130	38.7264	135	38.7264	156	38.7264	139
38.7493	161	38.7468	128	38.7468	133	38.7468	164	38.7468	140	38.7468	147	38.7468	136	38.7468	154
38.7697	202	38.7673	130	38.7673	148	38.7673	160	38.7673	141	38.7673	153	38.7673	140	38.7673	183
38.7902	169	38.7878	115	38.7878	147	38.7878	153	38.7878	136	38.7878	128	38.7878	157	38.7878	169
38.8107	168	38.8083	130	38.8083	127	38.8083	140	38.8083	157	38.8083	146	38.8083	150	38.8083	157
38.8312	155	38.8287	135	38.8287	144	38.8287	173	38.8287	169	38.8287	140	38.8287	148	38.8287	136
38.8516	172	38.8492	128	38.8492	141	38.8492	157	38.8492	131	38.8492	125	38.8492	145	38.8492	137
38.8721	213	38.8697	133	38.8697	156	38.8697	144	38.8697	133	38.8697	157	38.8697	151	38.8697	181
38.8926	187	38.8902	121	38.8902	143	38.8902	160	38.8902	148	38.8902	151	38.8902	127	38.8902	132
38.9131	167	38.9106	163	38.9106	124	38.9106	147	38.9106	138	38.9106	133	38.9106	164	38.9106	169
38.9335	195	38.9311	133	38.9311	154	38.9311	146	38.9311	175	38.9311	136	38.9311	142	38.9311	147
38.954	191	38.9516	137	38.9516	129	38.9516	162	38.9516	161	38.9516	134	38.9516	154	38.9516	133
38.9745	163	38.9721	147	38.9721	130	38.9721	165	38.9721	132	38.9721	136	38.9721	147	38.9721	149
38.995	178	38.9925	108	38.9925	145	38.9925	164	38.9925	121	38.9925	127	38.9925	149	38.9925	164
39.0154	180	39.013	112	39.013	141	39.013	173	39.013	150	39.013	126	39.013	171	39.013	149
39.0359	162	39.0335	138	39.0335	134	39.0335	173	39.0335	142	39.0335	140	39.0335	161	39.0335	183
39.0564	180	39.054	127	39.054	136	39.054	151	39.054	145	39.054	149	39.054	160	39.054	164
39.0769	155	39.0744	120	39.0744	154	39.0744	173	39.0744	146	39.0744	112	39.0744	147	39.0744	171
39.0973	163	39.0949	114	39.0949	140	39.0949	178	39.0949	135	39.0949	137	39.0949	142	39.0949	183
39.1178	164	39.1154	138	39.1154	143	39.1154	143	39.1154	158	39.1154	133	39.1154	153	39.1154	159
39.1383	156	39.1359	146	39.1359	122	39.1359	155	39.1359	152	39.1359	134	39.1359	151	39.1359	181
39.1588	169	39.1563	164	39.1563	143	39.1563	163	39.1563	141	39.1563	134	39.1563	160	39.1563	157
39.1792	175	39.1768	121	39.1768	133	39.1768	164	39.1768	144	39.1768	101	39.1768	134	39.1768	156
39.1997	179	39.1973	131	39.1973	145	39.1973	162	39.1973	147	39.1973	120	39.1973	160	39.1973	150
39.2202	153	39.2178	131	39.2178	148	39.2178	134	39.2178	165	39.2178	140	39.2178	149	39.2178	140
39.2407	147	39.2382	117	39.2382	124	39.2382	146	39.2382	134	39.2382	136	39.2382	156	39.2382	185
39.2611	190	39.2587	122	39.2587	139	39.2587	166	39.2587	152	39.2587	132	39.2587	140	39.2587	137
39.2816	171	39.2792	132	39.2792	149	39.2792	148	39.2792	136	39.2792	126	39.2792	164	39.2792	147
39.3021	176	39.2997	118	39.2997	124	39.2997	150	39.2997	152	39.2997	122	39.2997	126	39.2997	158
39.3226	172	39.3201	117	39.3201	147	39.3201	149	39.3201	146	39.3201	128	39.3201	142	39.3201	146
39.343	173	39.3406	120	39.3406	145	39.3406	129	39.3406	142	39.3406	133	39.3406	147	39.3406	144
39.3635	172	39.3611	130	39.3611	137	39.3611	144	39.3611	136	39.3611	102	39.3611	169	39.3611	157
39.384	154	39.3816	143	39.3816	132	39.3816	163	39.3816	151	39.3816	147	39.3816	146	39.3816	155
39.4045	175	39.402	147	39.402	152	39.402	150	39.402	149	39.402	117	39.402	147	39.402	144
39.4249	150	39.4225	124	39.4225	128	39.4225	171	39.4225	127	39.4225	144	39.4225	131	39.4225	136
39.4454	182	39.443	144	39.443	122	39.443	163	39.443	125	39.443	136	39.443	147	39.443	150
39.4659	174	39.4635	154	39.4635	147	39.4635	164	39.4635	141	39.4635	124	39.4635	152	39.4635	153
39.4864	195	39.4839	136	39.4839	131	39.4839	156	39.4839	131	39.4839	143	39.4839	160	39.4839	143
39.5068	164	39.5044	140	39.5044	134	39.5044	162	39.5044	143	39.5044	135	39.5044	147	39.5044	137
39.5273	164	39.5249	120	39.5249	137	39.5249	170	39.5249	132	39.5249	120	39.5249	153	39.5249	138
39.5478	163	39.5454	113	39.5454	166	39.5454	155	39.5454	125	39.5454	142	39.5454	135	39.5454	151
39.5683	173	39.5658	122	39.5658	134	39.5658	150	39.5658	150	39.5658	129	39.5658	159	39.5658	160
39.5887	183	39.5863	136	39.5863	132	39.5863	119	39.5863	140	39.5863	154	39.5863	155	39.5863	150
39.6092	156	39.6068	124	39.6068	141	39.6068	146	39.6068	150	39.6068	143	39.6068	126	39.6068	166
39.6297	168	39.6273	120	39.6273	120	39.6273	148	39.6273	116	39.6273	128	39.6273	133	39.6273	161
39.6502	201	39.6477	127	39.6477	112	39.6477	142	39.6477	127	39.6477	115	39.6477	141	39.6477	143
39.6706	164	39.6682	113	39.6682	146	39.6682	143	39.6682	132	39.6682	128	39.6682	144	39.6682	175
39.6911	181	39.6887	152	39.6887	143	39.6887	149	39.6887	153	39.6887	136	39.6887	149	39.6887	158
39.7116	170	39.7092	135	39.7092	134	39.7092	152	39.7092	123	39.7092	132	39.7092	147	39.7092	157
39.7321	169	39.7296	152	39.7296	121	39.7296	138	39.7296	130	39.7296	126	39.7296	150	39.7296	153
39.7525	161	39.7501	120	39.7501	128	39.7501	147	39.7501	126	39.7501	131	39.7501	158	39.7501	145
39.773	170	39.7706	115	39.7706	132	39.7706	149	39.7706	161	39.7706	128	39.7706	149	39.7706	165
39.7935	179	39.7911	136	39.7911	148	39.7911	156	39.7911	164	39.7911	132	39.7911	144	39.7911	151
39.814	167	39.8115	122	39.8115	134	39.8115	150	39.8115	137	39.8115	129	39.8115	155	39.8115	155
39.8344	185	39.832	140	39.832	143	39.832	135	39.832	135	39.832	133	39.832	145	39.832	153
39.8549	155	39.8525	150	39.8525	127	39.8525	146	39.8525	128	39.8525	129	39.8525	136	39.8525	156
39.8754	177	39.873	138	39.873	141	39.873	150	39.873	134	39.873	130	39.873	130	39.873	162
39.8959	167	39.8934	131	39.8934	142	39.8934	149	39.8934	142	39.8934	138	39.8934	153	39.8934	135
39.9163	155	39.9139	112	39.9139	140	39.9139	174	39.9139	143	39.9139	148	39.9139	147	39.9139	152
39.9368	149	39.9344	124	39.9344	115	39.9344	144	39.9344	150	39.9344	147	39.9344	141	39.9344	152
39.9573	166	39.9549	124	39.9549	149	39.9549	136	39.9549	148	39.9549	134	39.9549	150	39.9549	153
39.9778	152	39.9753	122	39.9753	142	39.9753	155	39.9753	139	39.9753	125	39.9753	157	39.9753	140
39.9982	168	39.9958	136	39.9958	150	39.9958	161	39.9958	150	39.9958	148	39.9958	152	39.9958	157
40.0187	167	40.0163	136	40.0163	125	40.0163	151	40.0163	137	40.0163	134	40.0163	132	40.0163	131
40.0392	176	40.0368	124	40.0368	121	40.0368	144	40.0368	161	40.0368	177	40.0368	145	40.0368	161
40.0597	175	40.0572	130	40.0572	150	40.0572	140	40.0572	132	40.0572	130	40.0572	135	40.0572	155
40.0801	185	40.0777	142	40.0777	143	40.0777	153	40.0777	130	40.0777	127	40.0777	142	40.0777	169
40.1006	152	40.0982	137	40.0982	137	40.0982	167	40.0982	148	40.0982	152	40.0982	125	40.0982	153
40.1211	173	40.1187	153	40.1187	142	40.1187	148	40.1187	153	40.1187	135	40.1187	167	40.1187	142
40.1416	174	40.1391	119	40.1391	143	40.1391	155	40.1391	144	40.1391	115	40.1391	134	40.1391	132
40.162	177	40.1596	128	40.1596	127	40.1596	155	40.1596	155	40.1596	143	40.1596	139	40.1596	160
40.1825	172	40.1801	136	40.1801	150	40.1801	140	40.1801	141	40.1801	143	40.1801	153	40.1801	148
40.203	168	40.2006	127	40.2006	153	40.2006	147	40.2006	121	40.2006	171	40.2006	156	40.2006	149
40.2235	131	40.221	115	40.221	133	40.221	167	40.221	143	40.221	130	40.221	142	40.221	176
40.2439	168	40.2415	137	40.2415	140	40.2415	156	40.2415	138	40.2415	160	40.2415	155	40.2415	148
40.2644	166	40.262	141	40.262	126	40.262	143	40.262	131	40.262	139	40.262	160	40.262	148
40.2849	146	40.2824	121	40.2824	136	40.2824	172	40.2824	161	40.2824	145	40.2824	136	40.2824	137
40.3054	179	40.3029	160	40.3029	107	40.3029	139	40.3029	116	40.3029	141	40.3029	152	40.3029	164
40.3258	177	40.3234	140	40.3234	133	40.3234	163	40.3234	151	40.3234	126	40.3234	116	40.3234	153
40.3463	187	40.3439	126	40.3439	129	40.3439	149	40.3439	126	40.3439	142	40.3439	149	40.3439	152
40.3668	175	40.3644	124	40.3644	124	40.3644	148	40.3644	153	40.3644	130	40.3644	146	40.3644	153
40.3873	183	40.3848	143	40.3848	152	40.3848	151	40.3848	147	40.3848	138	40.3848	152	40.3848	152
40.4077	188	40.4053	121	40.4053	146	40.4053	163	40.4053	143	40.4053	136	40.4053	145	40.4053	166
40.4282	159	40.4258	139	40.4258	142	40.4258	174	40.4258	145	40.4258	110	40.4258	136	40.4258	159
40.4487	186	40.4463	137	40.4463	134	40.4463	148	40.4463	152	40.4463	139	40.4463	178	40.4463	145
40.4692	165	40.4667	115	40.4667	129	40.4667	150	40.4667	141	40.4667	140	40.4667	120	40.4667	155
40.4896	158	40.4872	132	40.4872	124	40.4872	150	40.4872	172	40.4872	156	40.4872	150	40.4872	141
40.5101	147	40.5077	148	40.5077	133	40.5077	178	40.5077	146	40.5077	130	40.5077	162	40.5077	159
40.5306	168	40.5281	143	40.5281	122	40.5281	139	40.5281	146	40.5281	139	40.5281	127	40.5281	156
40.5511	170	40.5486	140	40.5486	112	40.5486	140	40.5486	140	40.5486	127	40.5486	145	40.5486	173
40.5715	172	40.5691	128	40.5691	143	40.5691	148	40.5691	142	40.5691	116	40.5691	141	40.5691	163
40.592	178	40.5896	146	40.5896	134	40.5896	158	40.5896	140	40.5896	119	40.5896	151	40.5896	142
40.6125	159	40.6101	123	40.6101	146	40.6101	150	40.6101	133	40.6101	147	40.6101	149	40.6101	154
40.633	183	40.6305	127	40.6305	123	40.6305	139	40.6305	131	40.6305	156	40.6305	154	40.6305	151
40.6534	182	40.651	116	40.651	153	40.651	149	40.651	116	40.651	143	40.651	147	40.651	150
40.6739	147	40.6715	114	40.6715	139	40.6715	169	40.6715	136	40.6715	126	40.6715	161	40.6715	160
40.6944	176	40.6919	135	40.6919	155	40.6919	162	40.6919	151	40.6919	137	40.6919	137	40.6919	161
40.7149	176	40.7124	144	40.7124	144	40.7124	157	40.7124	137	40.7124	130	40.7124	142	40.7124	173
40.7353	165	40.7329	149	40.7329	129	40.7329	159	40.7329	168	40.7329	116	40.7329	156	40.7329	160
40.7558	161	40.7534	138	40.7534	134	40.7534	145	40.7534	146	40.7534	146	40.7534	153	40.7534	154
40.7763	162	40.7739	139	40.7739	127	40.7739	160	40.7739	151	40.7739	130	40.7739	164	40.7739	165
40.7968	177	40.7943	127	40.7943	147	40.7943	167	40.7943	136	40.7943	142	40.7943	167	40.7943	139
40.8172	163	40.8148	119	40.8148	140	40.8148	152	40.8148	130	40.8148	137	40.8148	148	40.8148	175
40.8377	151	40.8353	127	40.8353	137	40.8353	151	40.8353	147	40.8353	154	40.8353	130	40.8353	171
40.8582	180	40.8558	123	40.8558	129	40.8558	160	40.8558	158	40.8558	124	40.8558	178	40.8558	142
40.8787	152	40.8762	113	40.8762	139	40.8762	160	40.8762	164	40.8762	139	40.8762	139	40.8762	164
40.8991	163	40.8967	139	40.8967	155	40.8967	140	40.8967	149	40.8967	137	40.8967	152	40.8967	164
40.9196	166	40.9172	126	40.9172	121	40.9172	165	40.9172	141	40.9172	119	40.9172	143	40.9172	158
40.9401	160	40.9376	154	40.9376	151	40.9376	158	40.9376	141	40.9376	140	40.9376	144	40.9376	152
40.9606	141	40.9581	141	40.9581	145	40.9581	170	40.9581	140	40.9581	149	40.9581	173	40.9581	180
40.981	176	40.9786	127	40.9786	127	40.9786	151	40.9786	153	40.9786	123	40.9786	171	40.9786	178
41.0015	159	40.9991	136	40.9991	164	40.9991	169	40.9991	139	40.9991	130	40.9991	151	40.9991	161
41.022	164	41.0196	122	41.0196	165	41.0196	155	41.0196	143	41.0196	137	41.0196	137	41.0196	154
41.0425	169	41.04	156	41.04	146	41.04	161	41.04	144	41.04	145	41.04	149	41.04	183
41.0629	173	41.0605	139	41.0605	146	41.0605	137	41.0605	150	41.0605	137	41.0605	168	41.0605	159
41.0834	161	41.081	161	41.081	148	41.081	158	41.081	155	41.081	141	41.081	155	41.081	175
41.1039	175	41.1014	126	41.1014	147	41.1014	164	41.1014	127	41.1014	136	41.1014	148	41.1014	179
41.1244	196	41.1219	136	41.1219	147	41.1219	151	41.1219	140	41.1219	138	41.1219	139	41.1219	156
41.1448	147	41.1424	138	41.1424	133	41.1424	179	41.1424	146	41.1424	127	41.1424	169	41.1424	191
41.1653	189	41.1629	139	41.1629	137	41.1629	150	41.1629	128	41.1629	134	41.1629	153	41.1629	162
41.1858	177	41.1833	142	41.1833	153	41.1833	173	41.1833	170	41.1833	149	41.1833	158	41.1833	180
41.2063	166	41.2038	122	41.2038	133	41.2038	175	41.2038	160	41.2038	143	41.2038	163	41.2038	174
41.2267	182	41.2243	123	41.2243	155	41.2243	154	41.2243	168	41.2243	122	41.2243	145	41.2243	175
41.2472	155	41.2448	138	41.2448	141	41.2448	168	41.2448	165	41.2448	154	41.2448	142	41.2448	164
41.2677	195	41.2653	127	41.2653	136	41.2653	158	41.2653	149	41.2653	151	41.2653	172	41.2653	171
41.2882	186	41.2857	144	41.2857	143	41.2857	154	41.2857	187	41.2857	141	41.2857	161	41.2857	176
41.3086	202	41.3062	181	41.3062	149	41.3062	159	41.3062	151	41.3062	169	41.3062	162	41.3062	159
41.3291	165	41.3267	123	41.3267	142	41.3267	194	41.3267	156	41.3267	169	41.3267	163	41.3267	176
41.3496	171	41.3471	116	41.3471	146	41.3471	180	41.3471	162	41.3471	144	41.3471	188	41.3471	193
41.3701	194	41.3676	149	41.3676	173	41.3676	171	41.3676	150	41.3676	131	41.3676	171	41.3676	172
41.3905	178	41.3881	142	41.3881	147	41.3881	164	41.3881	160	41.3881	128	41.3881	161	41.3881	171
41.411	201	41.4086	132	41.4086	165	41.4086	146	41.4086	135	41.4086	131	41.4086	143	41.4086	156
41.4315	170	41.429	164	41.429	159	41.429	185	41.429	162	41.429	165	41.429	152	41.429	176
41.452	171	41.4495	129	41.4495	118	41.4495	139	41.4495	158	41.4495	118	41.4495	157	41.4495	180
41.4724	165	41.47	127	41.47	155	41.47	168	41.47	145	41.47	152	41.47	140	41.47	173
41.4929	178	41.4905	159	41.4905	129	41.4905	187	41.4905	159	41.4905	162	41.4905	151	41.4905	201
41.5134	168	41.511	139	41.511	147	41.511	172	41.511	161	41.511	146	41.511	168	41.511	181
41.5339	187	41.5314	127	41.5314	154	41.5314	172	41.5314	150	41.5314	154	41.5314	171	41.5314	195
41.5543	157	41.5519	148	41.5519	162	41.5519	173	41.5519	151	41.5519	139	41.5519	153	41.5519	185
41.5748	185	41.5724	147	41.5724	129	41.5724	151	41.5724	146	41.5724	175	41.5724	164	41.5724	167
41.5953	180	41.5928	132	41.5928	147	41.5928	181	41.5928	162	41.5928	159	41.5928	165	41.5928	179
41.6158	182	41.6133	149	41.6133	159	41.6133	172	41.6133	148	41.6133	148	41.6133	156	41.6133	207
41.6362	185	41.6338	151	41.6338	158	41.6338	175	41.6338	138	41.6338	168	41.6338	147	41.6338	185
41.6567	177	41.6543	139	41.6543	148	41.6543	167	41.6543	167	41.6543	145	41.6543	162	41.6543	177
41.6772	187	41.6748	143	41.6748	168	41.6748	146	41.6748	173	41.6748	144	41.6748	159	41.6748	184
41.6977	213	41.6952	145	41.6952	172	41.6952	178	41.6952	165	41.6952	167	41.6952	183	41.6952	180
41.7181	178	41.7157	149	41.7157	149	41.7157	160	41.7157	166	41.7157	160	41.7157	168	41.7157	159
41.7386	181	41.7362	155	41.7362	139	41.7362	175	41.7362	148	41.7362	148	41.7362	165	41.7362	181
41.7591	203	41.7567	157	41.7567	154	41.7567	161	41.7567	184	41.7567	145	41.7567	170	41.7567	162
41.7796	200	41.7771	142	41.7771	173	41.7771	195	41.7771	169	41.7771	144	41.7771	182	41.7771	179
41.8	199	41.7976	150	41.7976	163	41.7976	168	41.7976	174	41.7976	153	41.7976	186	41.7976	210
41.8205	183	41.8181	174	41.8181	150	41.8181	174	41.8181	146	41.8181	142	41.8181	174	41.8181	197
41.841	216	41.8385	155	41.8385	174	41.8385	178	41.8385	169	41.8385	165	41.8385	180	41.8385	175
41.8615	208	41.859	164	41.859	146	41.859	184	41.859	145	41.859	128	41.859	178	41.859	157
41.8819	186	41.8795	149	41.8795	160	41.8795	189	41.8795	174	41.8795	152	41.8795	183	41.8795	155
41.9024	181	41.9	142	41.9	185	41.9	175	41.9	163	41.9	172	41.9	180	41.9	194
41.9229	189	41.9205	157	41.9205	167	41.9205	166	41.9205	173	41.9205	150	41.9205	173	41.9205	201
41.9434	227	41.9409	144	41.9409	150	41.9409	179	41.9409	152	41.9409	177	41.9409	185	41.9409	194
41.9638	204	41.9614	159	41.9614	146	41.9614	204	41.9614	175	41.9614	168	41.9614	186	41.9614	182
41.9843	189	41.9819	151	41.9819	129	41.9819	182	41.9819	213	41.9819	151	41.9819	164	41.9819	180
42.0048	175	42.0023	132	42.0023	157	42.0023	173	42.0023	166	42.0023	166	42.0023	195	42.0023	162
42.0253	201	42.0228	157	42.0228	150	42.0228	158	42.0228	175	42.0228	182	42.0228	176	42.0228	174
42.0457	210	42.0433	147	42.0433	152	42.0433	195	42.0433	155	42.0433	155	42.0433	180	42.0433	192
42.0662	207	42.0638	178	42.0638	151	42.0638	212	42.0638	146	42.0638	170	42.0638	175	42.0638	172
42.0867	195	42.0842	158	42.0842	153	42.0842	164	42.0842	177	42.0842	170	42.0842	160	42.0842	183
42.1072	196	42.1047	174	42.1047	150	42.1047	188	42.1047	182	42.1047	184	42.1047	185	42.1047	194
42.1276	222	42.1252	173	42.1252	150	42.1252	190	42.1252	202	42.1252	161	42.1252	177	42.1252	213
42.1481	205	42.1457	168	42.1457	151	42.1457	170	42.1457	174	42.1457	170	42.1457	181	42.1457	195
42.1686	205	42.1662	167	42.1662	146	42.1662	184	42.1662	186	42.1662	175	42.1662	174	42.1662	210
42.1891	221	42.1866	166	42.1866	170	42.1866	175	42.1866	184	42.1866	175	42.1866	205	42.1866	184
42.2095	216	42.2071	181	42.2071	158	42.2071	177	42.2071	164	42.2071	169	42.2071	175	42.2071	213
42.23	199	42.2276	151	42.2276	147	42.2276	187	42.2276	207	42.2276	181	42.2276	210	42.2276	208
42.2505	209	42.248	166	42.248	164	42.248	187	42.248	209	42.248	178	42.248	177	42.248	203
42.271	187	42.2685	154	42.2685	179	42.2685	198	42.2685	193	42.2685	172	42.2685	196	42.2685	199
42.2914	184	42.289	168	42.289	170	42.289	187	42.289	191	42.289	178	42.289	204	42.289	224
42.3119	255	42.3095	167	42.3095	183	42.3095	187	42.3095	182	42.3095	181	42.3095	163	42.3095	230
42.3324	230	42.3299	168	42.3299	176	42.3299	182	42.3299	195	42.3299	155	42.3299	196	42.3299	189
42.3529	198	42.3504	182	42.3504	182	42.3504	181	42.3504	182	42.3504	185	42.3504	166	42.3504	186
42.3733	206	42.3709	164	42.3709	176	42.3709	195	42.3709	209	42.3709	163	42.3709	206	42.3709	207
42.3938	229	42.3914	185	42.3914	170	42.3914	218	42.3914	176	42.3914	168	42.3914	193	42.3914	220
42.4143	229	42.4119	169	42.4119	159	42.4119	188	42.4119	176	42.4119	176	42.4119	186	42.4119	184
42.4348	246	42.4323	176	42.4323	147	42.4323	161	42.4323	173	42.4323	202	42.4323	204	42.4323	221
42.4552	225	42.4528	182	42.4528	153	42.4528	200	42.4528	210	42.4528	187	42.4528	186	42.4528	217
42.4757	238	42.4733	196	42.4733	183	42.4733	169	42.4733	212	42.4733	176	42.4733	188	42.4733	232
42.4962	226	42.4937	184	42.4937	167	42.4937	194	42.4937	176	42.4937	174	42.4937	196	42.4937	216
42.5167	224	42.5142	177	42.5142	148	42.5142	210	42.5142	186	42.5142	189	42.5142	210	42.5142	223
42.5371	227	42.5347	184	42.5347	179	42.5347	208	42.5347	201	42.5347	176	42.5347	182	42.5347	233
42.5576	218	42.5552	196	42.5552	163	42.5552	212	42.5552	196	42.5552	170	42.5552	191	42.5552	211
42.5781	222	42.5757	199	42.5757	166	42.5757	199	42.5757	201	42.5757	180	42.5757	206	42.5757	211
42.5986	224	42.5961	188	42.5961	185	42.5961	196	42.5961	183	42.5961	205	42.5961	176	42.5961	208
42.619	210	42.6166	183	42.6166	158	42.6166	200	42.6166	199	42.6166	197	42.6166	203	42.6166	202
42.6395	242	42.6371	184	42.6371	186	42.6371	202	42.6371	205	42.6371	211	42.6371	205	42.6371	248
42.66	239	42.6576	220	42.6576	181	42.6576	201	42.6576	205	42.6576	175	42.6576	201	42.6576	207
42.6805	224	42.678	209	42.678	179	42.678	198	42.678	227	42.678	200	42.678	201	42.678	217
42.7009	246	42.6985	215	42.6985	180	42.6985	197	42.6985	196	42.6985	196	42.6985	201	42.6985	221
42.7214	244	42.719	186	42.719	178	42.719	220	42.719	206	42.719	175	42.719	217	42.719	240
42.7419	236	42.7394	188	42.7394	187	42.7394	183	42.7394	198	42.7394	196	42.7394	212	42.7394	238
42.7624	268	42.7599	182	42.7599	181	42.7599	209	42.7599	197	42.7599	199	42.7599	218	42.7599	242
42.7828	225	42.7804	185	42.7804	180	42.7804	222	42.7804	217	42.7804	178	42.7804	194	42.7804	218
42.8033	256	42.8009	212	42.8009	230	42.8009	197	42.8009	190	42.8009	203	42.8009	229	42.8009	210
42.8238	263	42.8214	209	42.8214	178	42.8214	216	42.8214	241	42.8214	184	42.8214	221	42.8214	233
42.8443	257	42.8418	208	42.8418	229	42.8418	211	42.8418	215	42.8418	208	42.8418	229	42.8418	244
42.8647	254	42.8623	212	42.8623	203	42.8623	259	42.8623	214	42.8623	189	42.8623	204	42.8623	252
42.8852	263	42.8828	202	42.8828	194	42.8828	202	42.8828	235	42.8828	195	42.8828	247	42.8828	260
42.9057	248	42.9032	209	42.9032	203	42.9032	216	42.9032	226	42.9032	206	42.9032	243	42.9032	259
42.9262	240	42.9237	227	42.9237	189	42.9237	211	42.9237	224	42.9237	182	42.9237	231	42.9237	229
42.9466	249	42.9442	216	42.9442	183	42.9442	199	42.9442	203	42.9442	207	42.9442	221	42.9442	244
42.9671	229	42.9647	229	42.9647	219	42.9647	228	42.9647	206	42.9647	174	42.9647	231	42.9647	209
42.9876	264	42.9851	249	42.9851	199	42.9851	225	42.9851	208	42.9851	228	42.9851	225	42.9851	222
43.0081	268	43.0056	220	43.0056	212	43.0056	235	43.0056	215	43.0056	217	43.0056	205	43.0056	232
43.0285	265	43.0261	247	43.0261	216	43.0261	232	43.0261	213	43.0261	188	43.0261	247	43.0261	258
43.049	264	43.0466	224	43.0466	221	43.0466	232	43.0466	198	43.0466	217	43.0466	240	43.0466	257
43.0695	280	43.0671	249	43.0671	203	43.0671	202	43.0671	231	43.0671	204	43.0671	234	43.0671	298
43.09	274	43.0875	215	43.0875	205	43.0875	248	43.0875	227	43.0875	196	43.0875	255	43.0875	248
43.1104	294	43.108	248	43.108	185	43.108	219	43.108	220	43.108	233	43.108	233	43.108	250
43.1309	249	43.1285	245	43.1285	218	43.1285	220	43.1285	228	43.1285	225	43.1285	248	43.1285	254
43.1514	329	43.1489	238	43.1489	225	43.1489	222	43.1489	238	43.1489	230	43.1489	229	43.1489	260
43.1719	285	43.1694	253	43.1694	199	43.1694	268	43.1694	200	43.1694	194	43.1694	237	43.1694	262
43.1923	297	43.1899	245	43.1899	216	43.1899	197	43.1899	209	43.1899	221	43.1899	218	43.1899	265
43.2128	293	43.2104	268	43.2104	223	43.2104	272	43.2104	234	43.2104	227	43.2104	230	43.2104	252
43.2333	273	43.2308	275	43.2308	202	43.2308	264	43.2308	232	43.2308	255	43.2308	222	43.2308	258
43.2538	284	43.2513	282	43.2513	205	43.2513	261	43.2513	247	43.2513	239	43.2513	247	43.2513	268
43.2742	286	43.2718	259	43.2718	247	43.2718	257	43.2718	234	43.2718	206	43.2718	249	43.2718	289
43.2947	289	43.2923	261	43.2923	238	43.2923	259	43.2923	273	43.2923	250	43.2923	299	43.2923	253
43.3152	302	43.3128	261	43.3128	203	43.3128	246	43.3128	274	43.3128	250	43.3128	255	43.3128	278
43.3357	288	43.3332	284	43.3332	244	43.3332	257	43.3332	240	43.3332	263	43.3332	232	43.3332	269
43.3561	297	43.3537	263	43.3537	235	43.3537	278	43.3537	241	43.3537	232	43.3537	255	43.3537	253
43.3766	324	43.3742	311	43.3742	244	43.3742	252	43.3742	260	43.3742	208	43.3742	260	43.3742	292
43.3971	328	43.3946	263	43.3946	211	43.3946	260	43.3946	265	43.3946	249	43.3946	269	43.3946	266
43.4176	308	43.4151	300	43.4151	254	43.4151	262	43.4151	239	43.4151	243	43.4151	269	43.4151	282
43.438	328	43.4356	284	43.4356	270	43.4356	282	43.4356	237	43.4356	255	43.4356	263	43.4356	274
43.4585	344	43.4561	305	43.4561	244	43.4561	290	43.4561	283	43.4561	248	43.4561	243	43.4561	287
43.479	320	43.4766	299	43.4766	252	43.4766	310	43.4766	261	43.4766	237	43.4766	267	43.4766	256
43.4995	378	43.497	293	43.497	264	43.497	301	43.497	269	43.497	238	43.497	269	43.497	252
43.5199	338	43.5175	303	43.5175	248	43.5175	280	43.5175	252	43.5175	270	43.5175	258	43.5175	297
43.5404	337	43.538	295	43.538	261	43.538	261	43.538	268	43.538	263	43.538	282	43.538	303
43.5609	348	43.5585	298	43.5585	253	43.5585	290	43.5585	257	43.5585	257	43.5585	268	43.5585	280
43.5814	350	43.5789	319	43.5789	266	43.5789	306	43.5789	271	43.5789	270	43.5789	263	43.5789	282
43.6018	363	43.5994	318	43.5994	291	43.5994	309	43.5994	294	43.5994	262	43.5994	259	43.5994	290
43.6223	344	43.6199	314	43.6199	267	43.6199	306	43.6199	255	43.6199	248	43.6199	297	43.6199	318
43.6428	372	43.6403	284	43.6403	270	43.6403	337	43.6403	273	43.6403	247	43.6403	292	43.6403	307
43.6633	342	43.6608	292	43.6608	314	43.6608	333	43.6608	281	43.6608	306	43.6608	301	43.6608	330
43.6837	363	43.6813	325	43.6813	307	43.6813	334	43.6813	300	43.6813	274	43.6813	284	43.6813	316
43.7042	404	43.7018	334	43.7018	314	43.7018	353	43.7018	297	43.7018	272	43.7018	277	43.7018	320
43.7247	366	43.7223	316	43.7223	338	43.7223	325	43.7223	288	43.7223	282	43.7223	314	43.7223	323
43.7452	392	43.7427	281	43.7427	312	43.7427	359	43.7427	300	43.7427	293	43.7427	326	43.7427	319
43.7656	375	43.7632	351	43.7632	298	43.7632	345	43.7632	336	43.7632	308	43.7632	277	43.7632	332
43.7861	372	43.7837	346	43.7837	314	43.7837	333	43.7837	297	43.7837	281	43.7837	304	43.7837	340
43.8066	441	43.8041	358	43.8041	346	43.8041	347	43.8041	329	43.8041	292	43.8041	333	43.8041	326
43.8271	413	43.8246	372	43.8246	339	43.8246	388	43.8246	328	43.8246	308	43.8246	308	43.8246	361
43.8475	390	43.8451	357	43.8451	321	43.8451	385	43.8451	319	43.8451	298	43.8451	355	43.8451	360
43.868	430	43.8656	324	43.8656	401	43.8656	398	43.8656	358	43.8656	319	43.8656	310	43.8656	412
43.8885	386	43.886	391	43.886	337	43.886	404	43.886	370	43.886	346	43.886	332	43.886	376
43.9089	410	43.9065	370	43.9065	351	43.9065	439	43.9065	349	43.9065	381	43.9065	325	43.9065	388
43.9294	435	43.927	398	43.927	378	43.927	411	43.927	365	43.927	364	43.927	344	43.927	423
43.9499	422	43.9475	388	43.9475	412	43.9475	409	43.9475	372	43.9475	330	43.9475	389	43.9475	381
43.9704	452	43.968	392	43.968	394	43.968	435	43.968	378	43.968	320	43.968	364	43.968	387
43.9909	472	43.9884	361	43.9884	406	43.9884	468	43.9884	391	43.9884	356	43.9884	359	43.9884	397
44.0113	471	44.0089	394	44.0089	392	44.0089	422	44.0089	366	44.0089	368	44.0089	373	44.0089	400
44.0318	527	44.0294	388	44.0294	376	44.0294	487	44.0294	383	44.0294	383	44.0294	369	44.0294	436
44.0523	512	44.0498	416	44.0498	412	44.0498	478	44.0498	402	44.0498	383	44.0498	399	44.0498	480
44.0728	478	44.0703	402	44.0703	470	44.0703	512	44.0703	374	44.0703	375	44.0703	426	44.0703	443
44.0932	517	44.0908	365	44.0908	408	44.0908	481	44.0908	405	44.0908	432	44.0908	407	44.0908	465
44.1137	558	44.1113	365	44.1113	447	44.1113	484	44.1113	466	44.1113	435	44.1113	396	44.1113	470
44.1342	516	44.1317	406	44.1317	445	44.1317	550	44.1317	429	44.1317	424	44.1317	442	44.1317	465
44.1546	522	44.1522	395	44.1522	468	44.1522	549	44.1522	443	44.1522	415	44.1522	408	44.1522	404
44.1751	552	44.1727	448	44.1727	478	44.1727	492	44.1727	454	44.1727	437	44.1727	439	44.1727	423
44.1956	542	44.1932	395	44.1932	517	44.1932	467	44.1932	486	44.1932	431	44.1932	439	44.1932	476
44.2161	545	44.2137	427	44.2137	457	44.2137	538	44.2137	471	44.2137	428	44.2137	443	44.2137	464
44.2366	579	44.2341	350	44.2341	461	44.2341	534	44.2341	456	44.2341	435	44.2341	419	44.2341	494
44.257	619	44.2546	381	44.2546	514	44.2546	519	44.2546	469	44.2546	437	44.2546	412	44.2546	487
44.2775	600	44.2751	399	44.2751	513	44.2751	524	44.2751	513	44.2751	436	44.2751	447	44.2751	482
44.298	590	44.2955	406	44.2955	505	44.2955	545	44.2955	458	44.2955	432	44.2955	412	44.2955	457
44.3185	634	44.316	414	44.316	513	44.316	509	44.316	465	44.316	412	44.316	443	44.316	490
44.3389	637	44.3365	381	44.3365	500	44.3365	579	44.3365	468	44.3365	457	44.3365	432	44.3365	478
44.3594	592	44.357	427	44.357	470	44.357	599	44.357	478	44.357	466	44.357	418	44.357	431
44.3799	666	44.3775	408	44.3775	500	44.3775	526	44.3775	468	44.3775	441	44.3775	466	44.3775	481
44.4004	620	44.3979	390	44.3979	490	44.3979	525	44.3979	483	44.3979	424	44.3979	433	44.3979	470
44.4208	662	44.4184	407	44.4184	509	44.4184	522	44.4184	503	44.4184	446	44.4184	436	44.4184	441
44.4413	636	44.4389	360	44.4389	522	44.4389	503	44.4389	457	44.4389	398	44.4389	405	44.4389	422
44.4618	604	44.4593	346	44.4593	474	44.4593	497	44.4593	479	44.4593	394	44.4593	433	44.4593	404
44.4823	638	44.4798	353	44.4798	488	44.4798	464	44.4798	478	44.4798	391	44.4798	398	44.4798	400
44.5027	626	44.5003	348	44.5003	474	44.5003	478	44.5003	432	44.5003	371	44.5003	403	44.5003	424
44.5232	644	44.5208	427	44.5208	517	44.5208	495	44.5208	412	44.5208	377	44.5208	405	44.5208	379
44.5437	622	44.5412	369	44.5412	477	44.5412	488	44.5412	413	44.5412	432	44.5412	380	44.5412	386
44.5641	635	44.5617	352	44.5617	434	44.5617	455	44.5617	392	44.5617	353	44.5617	375	44.5617	393
44.5846	611	44.5822	352	44.5822	468	44.5822	449	44.5822	392	44.5822	350	44.5822	379	44.5822	405
44.6051	586	44.6027	353	44.6027	455	44.6027	422	44.6027	419	44.6027	347	44.6027	345	44.6027	369
44.6256	616	44.6232	365	44.6232	448	44.6232	440	44.6232	370	44.6232	326	44.6232	339	44.6232	349
44.6461	607	44.6436	354	44.6436	421	44.6436	431	44.6436	405	44.6436	346	44.6436	375	44.6436	367
44.6665	561	44.6641	339	44.6641	457	44.6641	396	44.6641	356	44.6641	322	44.6641	330	44.6641	355
44.687	622	44.6846	326	44.6846	409	44.6846	416	44.6846	344	44.6846	318	44.6846	331	44.6846	320
44.7075	597	44.705	324	44.705	382	44.705	362	44.705	353	44.705	292	44.705	341	44.705	354
44.7279	537	44.7255	317	44.7255	396	44.7255	385	44.7255	339	44.7255	333	44.7255	320	44.7255	344
44.7484	509	44.746	319	44.746	398	44.746	381	44.746	342	44.746	332	44.746	313	44.746	336
44.7689	501	44.7665	324	44.7665	398	44.7665	362	44.7665	337	44.7665	293	44.7665	302	44.7665	332
44.7894	541	44.7869	294	44.7869	365	44.7869	355	44.7869	295	44.7869	292	44.7869	283	44.7869	304
44.8098	476	44.8074	318	44.8074	356	44.8074	341	44.8074	328	44.8074	281	44.8074	310	44.8074	300
44.8303	465	44.8279	293	44.8279	352	44.8279	380	44.8279	313	44.8279	285	44.8279	279	44.8279	276
44.8508	472	44.8484	314	44.8484	347	44.8484	367	44.8484	324	44.8484	289	44.8484	270	44.8484	284
44.8713	514	44.8688	283	44.8688	317	44.8688	317	44.8688	292	44.8688	271	44.8688	277	44.8688	270
44.8918	444	44.8893	309	44.8893	319	44.8893	317	44.8893	301	44.8893	279	44.8893	278	44.8893	273
44.9122	498	44.9098	284	44.9098	324	44.9098	330	44.9098	275	44.9098	273	44.9098	293	44.9098	251
44.9327	451	44.9303	279	44.9303	311	44.9303	310	44.9303	285	44.9303	248	44.9303	261	44.9303	259
44.9532	432	44.9507	288	44.9507	310	44.9507	314	44.9507	291	44.9507	257	44.9507	251	44.9507	258
44.9736	442	44.9712	300	44.9712	292	44.9712	315	44.9712	296	44.9712	224	44.9712	235	44.9712	280
44.9941	465	44.9917	255	44.9917	304	44.9917	294	44.9917	260	44.9917	226	44.9917	254	44.9917	273
45.0146	415	45.0122	295	45.0122	273	45.0122	259	45.0122	278	45.0122	243	45.0122	247	45.0122	275
45.0351	426	45.0326	267	45.0326	291	45.0326	289	45.0326	291	45.0326	211	45.0326	236	45.0326	240
45.0555	366	45.0531	254	45.0531	297	45.0531	277	45.0531	252	45.0531	211	45.0531	243	45.0531	254
45.076	415	45.0736	255	45.0736	302	45.0736	270	45.0736	252	45.0736	248	45.0736	263	45.0736	272
45.0965	374	45.0941	237	45.0941	255	45.0941	262	45.0941	205	45.0941	203	45.0941	250	45.0941	252
45.117	357	45.1145	258	45.1145	253	45.1145	261	45.1145	208	45.1145	237	45.1145	240	45.1145	238
45.1375	387	45.135	235	45.135	260	45.135	244	45.135	244	45.135	262	45.135	223	45.135	265
45.1579	355	45.1555	247	45.1555	269	45.1555	253	45.1555	241	45.1555	246	45.1555	227	45.1555	260
45.1784	374	45.176	227	45.176	246	45.176	235	45.176	256	45.176	252	45.176	202	45.176	247
45.1989	367	45.1964	234	45.1964	256	45.1964	233	45.1964	251	45.1964	208	45.1964	242	45.1964	222
45.2193	346	45.2169	223	45.2169	279	45.2169	258	45.2169	235	45.2169	251	45.2169	221	45.2169	246
45.2398	359	45.2374	263	45.2374	240	45.2374	227	45.2374	225	45.2374	199	45.2374	204	45.2374	227
45.2603	343	45.2579	253	45.2579	220	45.2579	226	45.2579	222	45.2579	211	45.2579	202	45.2579	227
45.2808	355	45.2783	243	45.2783	210	45.2783	255	45.2783	214	45.2783	207	45.2783	241	45.2783	241
45.3013	358	45.2988	232	45.2988	221	45.2988	222	45.2988	243	45.2988	191	45.2988	222	45.2988	260
45.3217	349	45.3193	213	45.3193	212	45.3193	251	45.3193	213	45.3193	205	45.3193	211	45.3193	247
45.3422	310	45.3398	215	45.3398	215	45.3398	216	45.3398	202	45.3398	184	45.3398	187	45.3398	219
45.3627	340	45.3602	222	45.3602	232	45.3602	221	45.3602	224	45.3602	216	45.3602	245	45.3602	209
45.3832	308	45.3807	227	45.3807	215	45.3807	222	45.3807	210	45.3807	200	45.3807	214	45.3807	224
45.4036	300	45.4012	219	45.4012	212	45.4012	217	45.4012	214	45.4012	191	45.4012	214	45.4012	213
45.4241	285	45.4217	192	45.4217	232	45.4217	224	45.4217	204	45.4217	210	45.4217	224	45.4217	242
45.4446	324	45.4421	220	45.4421	203	45.4421	191	45.4421	220	45.4421	207	45.4421	190	45.4421	204
45.465	278	45.4626	222	45.4626	198	45.4626	212	45.4626	203	45.4626	208	45.4626	198	45.4626	213
45.4855	299	45.4831	177	45.4831	208	45.4831	238	45.4831	179	45.4831	193	45.4831	197	45.4831	188
45.506	290	45.5036	176	45.5036	201	45.5036	194	45.5036	220	45.5036	186	45.5036	187	45.5036	219
45.5265	265	45.524	203	45.524	214	45.524	193	45.524	202	45.524	194	45.524	210	45.524	193
45.547	263	45.5445	185	45.5445	174	45.5445	194	45.5445	199	45.5445	189	45.5445	187	45.5445	196
45.5674	255	45.565	197	45.565	227	45.565	210	45.565	217	45.565	201	45.565	185	45.565	208
45.5879	283	45.5855	213	45.5855	216	45.5855	224	45.5855	205	45.5855	201	45.5855	202	45.5855	202
45.6084	246	45.6059	171	45.6059	200	45.6059	181	45.6059	211	45.6059	183	45.6059	194	45.6059	207
45.6288	286	45.6264	203	45.6264	188	45.6264	203	45.6264	222	45.6264	174	45.6264	188	45.6264	211
45.6493	298	45.6469	214	45.6469	184	45.6469	204	45.6469	205	45.6469	195	45.6469	195	45.6469	207
45.6698	276	45.6674	207	45.6674	199	45.6674	197	45.6674	201	45.6674	188	45.6674	197	45.6674	216
45.6903	245	45.6878	186	45.6878	194	45.6878	192	45.6878	197	45.6878	172	45.6878	167	45.6878	192
45.7107	248	45.7083	187	45.7083	203	45.7083	201	45.7083	192	45.7083	175	45.7083	211	45.7083	199
45.7312	247	45.7288	184	45.7288	186	45.7288	213	45.7288	180	45.7288	147	45.7288	181	45.7288	194
45.7517	249	45.7493	181	45.7493	191	45.7493	178	45.7493	227	45.7493	170	45.7493	190	45.7493	195
45.7722	241	45.7697	192	45.7697	195	45.7697	203	45.7697	187	45.7697	158	45.7697	195	45.7697	179
45.7927	233	45.7902	195	45.7902	171	45.7902	191	45.7902	163	45.7902	157	45.7902	165	45.7902	200
45.8131	250	45.8107	190	45.8107	178	45.8107	166	45.8107	167	45.8107	160	45.8107	199	45.8107	177
45.8336	237	45.8312	197	45.8312	215	45.8312	166	45.8312	194	45.8312	164	45.8312	175	45.8312	193
45.8541	222	45.8516	163	45.8516	174	45.8516	179	45.8516	196	45.8516	165	45.8516	172	45.8516	175
45.8745	201	45.8721	173	45.8721	180	45.8721	173	45.8721	147	45.8721	177	45.8721	173	45.8721	197
45.895	231	45.8926	165	45.8926	173	45.8926	180	45.8926	167	45.8926	147	45.8926	183	45.8926	194
45.9155	203	45.9131	177	45.9131	189	45.9131	176	45.9131	183	45.9131	152	45.9131	152	45.9131	161
45.936	202	45.9335	144	45.9335	172	45.9335	182	45.9335	179	45.9335	164	45.9335	174	45.9335	174
45.9564	220	45.954	167	45.954	177	45.954	194	45.954	171	45.954	139	45.954	144	45.954	169
45.9769	227	45.9745	191	45.9745	207	45.9745	157	45.9745	166	45.9745	165	45.9745	145	45.9745	169
45.9974	229	45.995	162	45.995	180	45.995	181	45.995	156	45.995	145	45.995	200	45.995	150
46.0179	209	46.0154	161	46.0154	156	46.0154	167	46.0154	159	46.0154	180	46.0154	173	46.0154	193
46.0384	216	46.0359	135	46.0359	164	46.0359	166	46.0359	193	46.0359	145	46.0359	161	46.0359	165
46.0588	235	46.0564	172	46.0564	155	46.0564	172	46.0564	178	46.0564	161	46.0564	162	46.0564	160
46.0793	221	46.0769	161	46.0769	168	46.0769	179	46.0769	163	46.0769	145	46.0769	158	46.0769	137
46.0998	201	46.0973	164	46.0973	162	46.0973	162	46.0973	160	46.0973	165	46.0973	155	46.0973	201
46.1202	191	46.1178	149	46.1178	173	46.1178	164	46.1178	168	46.1178	141	46.1178	138	46.1178	184
46.1407	206	46.1383	154	46.1383	181	46.1383	172	46.1383	161	46.1383	153	46.1383	138	46.1383	144
46.1612	194	46.1588	158	46.1588	163	46.1588	194	46.1588	165	46.1588	151	46.1588	182	46.1588	169
46.1817	201	46.1792	151	46.1792	202	46.1792	169	46.1792	174	46.1792	148	46.1792	137	46.1792	153
46.2022	187	46.1997	143	46.1997	143	46.1997	140	46.1997	142	46.1997	165	46.1997	166	46.1997	181
46.2226	192	46.2202	145	46.2202	145	46.2202	173	46.2202	166	46.2202	140	46.2202	152	46.2202	166
46.2431	196	46.2407	146	46.2407	150	46.2407	154	46.2407	150	46.2407	146	46.2407	158	46.2407	177
46.2636	221	46.2611	133	46.2611	158	46.2611	168	46.2611	135	46.2611	149	46.2611	138	46.2611	169
46.2841	190	46.2816	153	46.2816	172	46.2816	146	46.2816	175	46.2816	140	46.2816	159	46.2816	169
46.3045	195	46.3021	143	46.3021	172	46.3021	145	46.3021	130	46.3021	146	46.3021	160	46.3021	159
46.325	215	46.3226	156	46.3226	165	46.3226	155	46.3226	164	46.3226	159	46.3226	150	46.3226	153
46.3455	189	46.343	125	46.343	160	46.343	159	46.343	137	46.343	143	46.343	138	46.343	151
46.3659	190	46.3635	134	46.3635	170	46.3635	161	46.3635	183	46.3635	131	46.3635	127	46.3635	170
46.3864	191	46.384	138	46.384	130	46.384	165	46.384	171	46.384	141	46.384	149	46.384	133
46.4069	178	46.4045	152	46.4045	152	46.4045	158	46.4045	147	46.4045	128	46.4045	135	46.4045	149
46.4274	189	46.4249	130	46.4249	146	46.4249	153	46.4249	157	46.4249	140	46.4249	135	46.4249	151
46.4479	216	46.4454	135	46.4454	140	46.4454	160	46.4454	155	46.4454	135	46.4454	158	46.4454	125
46.4683	166	46.4659	134	46.4659	148	46.4659	157	46.4659	138	46.4659	134	46.4659	131	46.4659	172
46.4888	196	46.4864	157	46.4864	130	46.4864	130	46.4864	156	46.4864	140	46.4864	151	46.4864	142
46.5093	180	46.5068	138	46.5068	155	46.5068	161	46.5068	143	46.5068	129	46.5068	148	46.5068	145
46.5297	193	46.5273	129	46.5273	160	46.5273	164	46.5273	136	46.5273	139	46.5273	146	46.5273	150
46.5502	181	46.5478	128	46.5478	127	46.5478	152	46.5478	127	46.5478	162	46.5478	149	46.5478	158
46.5707	164	46.5683	143	46.5683	156	46.5683	145	46.5683	138	46.5683	137	46.5683	145	46.5683	148
46.5912	186	46.5887	131	46.5887	134	46.5887	127	46.5887	133	46.5887	130	46.5887	136	46.5887	155
46.6116	188	46.6092	116	46.6092	131	46.6092	159	46.6092	146	46.6092	130	46.6092	120	46.6092	123
46.6321	184	46.6297	117	46.6297	134	46.6297	153	46.6297	140	46.6297	150	46.6297	130	46.6297	134
46.6526	158	46.6502	140	46.6502	145	46.6502	171	46.6502	135	46.6502	137	46.6502	114	46.6502	141
46.6731	177	46.6706	149	46.6706	146	46.6706	148	46.6706	145	46.6706	145	46.6706	131	46.6706	147
46.6936	144	46.6911	149	46.6911	157	46.6911	148	46.6911	133	46.6911	125	46.6911	135	46.6911	132
46.714	167	46.7116	119	46.7116	136	46.7116	141	46.7116	123	46.7116	134	46.7116	145	46.7116	144
46.7345	203	46.7321	124	46.7321	125	46.7321	137	46.7321	120	46.7321	132	46.7321	131	46.7321	127
46.755	167	46.7525	140	46.7525	114	46.7525	150	46.7525	150	46.7525	127	46.7525	142	46.7525	132
46.7754	164	46.773	122	46.773	124	46.773	126	46.773	130	46.773	133	46.773	121	46.773	141
46.7959	165	46.7935	148	46.7935	127	46.7935	129	46.7935	125	46.7935	137	46.7935	123	46.7935	128
46.8164	191	46.814	134	46.814	121	46.814	130	46.814	133	46.814	120	46.814	129	46.814	156
46.8369	181	46.8344	114	46.8344	114	46.8344	144	46.8344	144	46.8344	128	46.8344	131	46.8344	111
46.8573	170	46.8549	124	46.8549	138	46.8549	138	46.8549	138	46.8549	142	46.8549	115	46.8549	135
46.8778	159	46.8754	126	46.8754	130	46.8754	133	46.8754	126	46.8754	129	46.8754	118	46.8754	169
46.8983	145	46.8959	140	46.8959	161	46.8959	137	46.8959	136	46.8959	130	46.8959	125	46.8959	136
46.9188	152	46.9163	136	46.9163	124	46.9163	128	46.9163	123	46.9163	134	46.9163	124	46.9163	151
46.9393	153	46.9368	129	46.9368	115	46.9368	116	46.9368	137	46.9368	114	46.9368	123	46.9368	151
46.9597	147	46.9573	123	46.9573	115	46.9573	133	46.9573	134	46.9573	112	46.9573	141	46.9573	115
46.9802	166	46.9778	141	46.9778	125	46.9778	143	46.9778	130	46.9778	134	46.9778	108	46.9778	123
47.0007	182	46.9982	122	46.9982	119	46.9982	130	46.9982	137	46.9982	98	46.9982	113	46.9982	144
47.0211	167	47.0187	112	47.0187	138	47.0187	121	47.0187	136	47.0187	120	47.0187	118	47.0187	116
47.0416	183	47.0392	138	47.0392	116	47.0392	139	47.0392	127	47.0392	136	47.0392	134	47.0392	139
47.0621	182	47.0597	134	47.0597	116	47.0597	150	47.0597	129	47.0597	127	47.0597	107	47.0597	136
47.0826	162	47.0801	106	47.0801	138	47.0801	139	47.0801	145	47.0801	118	47.0801	120	47.0801	129
47.1031	161	47.1006	124	47.1006	138	47.1006	152	47.1006	127	47.1006	123	47.1006	134	47.1006	117
47.1235	152	47.1211	99	47.1211	140	47.1211	121	47.1211	119	47.1211	128	47.1211	131	47.1211	123
47.144	161	47.1416	101	47.1416	128	47.1416	136	47.1416	117	47.1416	126	47.1416	122	47.1416	130
47.1645	154	47.162	113	47.162	118	47.162	142	47.162	115	47.162	116	47.162	119	47.162	125
47.185	152	47.1825	114	47.1825	120	47.1825	123	47.1825	118	47.1825	115	47.1825	109	47.1825	122
47.2054	158	47.203	117	47.203	142	47.203	127	47.203	129	47.203	108	47.203	100	47.203	148
47.2259	160	47.2235	132	47.2235	127	47.2235	129	47.2235	118	47.2235	106	47.2235	119	47.2235	126
47.2464	153	47.2439	112	47.2439	120	47.2439	153	47.2439	126	47.2439	113	47.2439	116	47.2439	124
47.2668	169	47.2644	120	47.2644	106	47.2644	145	47.2644	111	47.2644	112	47.2644	139	47.2644	146
47.2873	162	47.2849	128	47.2849	127	47.2849	132	47.2849	128	47.2849	116	47.2849	102	47.2849	135
47.3078	163	47.3054	128	47.3054	130	47.3054	124	47.3054	110	47.3054	125	47.3054	129	47.3054	148
47.3283	157	47.3258	121	47.3258	135	47.3258	143	47.3258	117	47.3258	85	47.3258	109	47.3258	131
47.3488	150	47.3463	113	47.3463	99	47.3463	141	47.3463	111	47.3463	115	47.3463	131	47.3463	137
47.3692	179	47.3668	90	47.3668	127	47.3668	121	47.3668	105	47.3668	123	47.3668	111	47.3668	140
47.3897	150	47.3873	125	47.3873	137	47.3873	118	47.3873	104	47.3873	103	47.3873	134	47.3873	108
47.4102	181	47.4077	129	47.4077	112	47.4077	140	47.4077	121	47.4077	102	47.4077	121	47.4077	164
47.4306	150	47.4282	120	47.4282	109	47.4282	105	47.4282	129	47.4282	133	47.4282	130	47.4282	132
47.4511	164	47.4487	122	47.4487	117	47.4487	114	47.4487	114	47.4487	132	47.4487	122	47.4487	127
47.4716	162	47.4692	129	47.4692	122	47.4692	140	47.4692	127	47.4692	107	47.4692	126	47.4692	135
47.4921	140	47.4896	103	47.4896	118	47.4896	112	47.4896	110	47.4896	127	47.4896	126	47.4896	110
47.5125	140	47.5101	125	47.5101	103	47.5101	122	47.5101	121	47.5101	106	47.5101	112	47.5101	127
47.533	121	47.5306	107	47.5306	127	47.5306	141	47.5306	140	47.5306	124	47.5306	122	47.5306	139
47.5535	149	47.5511	123	47.5511	125	47.5511	142	47.5511	122	47.5511	96	47.5511	109	47.5511	126
47.574	167	47.5715	116	47.5715	125	47.5715	132	47.5715	107	47.5715	114	47.5715	126	47.5715	109
47.5945	153	47.592	111	47.592	119	47.592	123	47.592	124	47.592	118	47.592	102	47.592	113
47.6149	127	47.6125	107	47.6125	124	47.6125	113	47.6125	112	47.6125	107	47.6125	110	47.6125	139
47.6354	152	47.633	125	47.633	114	47.633	127	47.633	105	47.633	102	47.633	82	47.633	122
47.6559	130	47.6534	121	47.6534	132	47.6534	107	47.6534	112	47.6534	115	47.6534	106	47.6534	138
47.6763	151	47.6739	105	47.6739	124	47.6739	105	47.6739	115	47.6739	129	47.6739	120	47.6739	137
47.6968	161	47.6944	116	47.6944	109	47.6944	128	47.6944	113	47.6944	119	47.6944	116	47.6944	112
47.7173	140	47.7149	104	47.7149	125	47.7149	121	47.7149	128	47.7149	99	47.7149	117	47.7149	129
47.7378	154	47.7353	106	47.7353	120	47.7353	118	47.7353	117	47.7353	121	47.7353	124	47.7353	124
47.7582	148	47.7558	136	47.7558	112	47.7558	126	47.7558	124	47.7558	100	47.7558	128	47.7558	146
47.7787	129	47.7763	115	47.7763	110	47.7763	125	47.7763	99	47.7763	122	47.7763	105	47.7763	126
47.7992	167	47.7968	104	47.7968	116	47.7968	131	47.7968	131	47.7968	128	47.7968	99	47.7968	117
47.8197	148	47.8172	95	47.8172	111	47.8172	117	47.8172	115	47.8172	114	47.8172	119	47.8172	91
47.8402	168	47.8377	122	47.8377	109	47.8377	124	47.8377	116	47.8377	103	47.8377	99	47.8377	152
47.8606	156	47.8582	108	47.8582	114	47.8582	126	47.8582	117	47.8582	118	47.8582	120	47.8582	121
47.8811	130	47.8787	102	47.8787	135	47.8787	119	47.8787	94	47.8787	107	47.8787	114	47.8787	131
47.9016	144	47.8991	111	47.8991	127	47.8991	131	47.8991	116	47.8991	101	47.8991	130	47.8991	107
47.922	145	47.9196	101	47.9196	119	47.9196	104	47.9196	121	47.9196	119	47.9196	101	47.9196	138
47.9425	145	47.9401	126	47.9401	102	47.9401	138	47.9401	129	47.9401	103	47.9401	113	47.9401	101
47.963	148	47.9606	146	47.9606	113	47.9606	98	47.9606	105	47.9606	108	47.9606	126	47.9606	115
47.9835	125	47.981	122	47.981	113	47.981	110	47.981	114	47.981	111	47.981	127	47.981	121
48.004	127	48.0015	100	48.0015	112	48.0015	99	48.0015	119	48.0015	112	48.0015	111	48.0015	111
48.0244	144	48.022	110	48.022	125	48.022	116	48.022	122	48.022	80	48.022	105	48.022	115
48.0449	156	48.0425	89	48.0425	116	48.0425	126	48.0425	133	48.0425	114	48.0425	108	48.0425	125
48.0654	164	48.0629	116	48.0629	107	48.0629	122	48.0629	129	48.0629	108	48.0629	97	48.0629	120
48.0859	125	48.0834	95	48.0834	109	48.0834	116	48.0834	104	48.0834	101	48.0834	119	48.0834	122
48.1063	135	48.1039	122	48.1039	125	48.1039	121	48.1039	108	48.1039	112	48.1039	106	48.1039	128
48.1268	132	48.1244	113	48.1244	102	48.1244	98	48.1244	121	48.1244	108	48.1244	116	48.1244	131
48.1473	128	48.1448	121	48.1448	115	48.1448	100	48.1448	123	48.1448	103	48.1448	122	48.1448	104
48.1677	132	48.1653	108	48.1653	108	48.1653	109	48.1653	93	48.1653	124	48.1653	111	48.1653	140
48.1882	124	48.1858	103	48.1858	109	48.1858	109	48.1858	115	48.1858	128	48.1858	103	48.1858	114
48.2087	116	48.2063	111	48.2063	128	48.2063	121	48.2063	121	48.2063	107	48.2063	113	48.2063	104
48.2292	155	48.2267	118	48.2267	102	48.2267	129	48.2267	123	48.2267	92	48.2267	110	48.2267	126
48.2497	160	48.2472	97	48.2472	107	48.2472	111	48.2472	110	48.2472	101	48.2472	97	48.2472	101
48.2701	128	48.2677	114	48.2677	120	48.2677	117	48.2677	109	48.2677	117	48.2677	129	48.2677	101
48.2906	137	48.2882	97	48.2882	101	48.2882	106	48.2882	103	48.2882	80	48.2882	130	48.2882	108
48.3111	130	48.3086	112	48.3086	115	48.3086	112	48.3086	104	48.3086	117	48.3086	119	48.3086	112
48.3315	138	48.3291	113	48.3291	117	48.3291	132	48.3291	131	48.3291	100	48.3291	129	48.3291	130
48.352	126	48.3496	109	48.3496	115	48.3496	121	48.3496	123	48.3496	134	48.3496	121	48.3496	120
48.3725	120	48.3701	116	48.3701	103	48.3701	110	48.3701	105	48.3701	101	48.3701	92	48.3701	126
48.393	151	48.3905	105	48.3905	107	48.3905	100	48.3905	113	48.3905	102	48.3905	133	48.3905	116
48.4134	137	48.411	108	48.411	105	48.411	115	48.411	95	48.411	110	48.411	90	48.411	117
48.4339	145	48.4315	108	48.4315	112	48.4315	121	48.4315	117	48.4315	103	48.4315	113	48.4315	126
48.4544	138	48.452	130	48.452	116	48.452	108	48.452	80	48.452	121	48.452	114	48.452	108
48.4749	145	48.4724	122	48.4724	119	48.4724	136	48.4724	114	48.4724	114	48.4724	116	48.4724	125
48.4954	160	48.4929	97	48.4929	117	48.4929	102	48.4929	101	48.4929	101	48.4929	123	48.4929	120
48.5158	147	48.5134	115	48.5134	121	48.5134	115	48.5134	115	48.5134	96	48.5134	108	48.5134	114
48.5363	153	48.5339	118	48.5339	103	48.5339	116	48.5339	119	48.5339	95	48.5339	97	48.5339	101
48.5568	149	48.5543	96	48.5543	111	48.5543	118	48.5543	109	48.5543	93	48.5543	106	48.5543	115
48.5772	126	48.5748	125	48.5748	94	48.5748	122	48.5748	99	48.5748	95	48.5748	105	48.5748	121
48.5977	131	48.5953	120	48.5953	91	48.5953	104	48.5953	109	48.5953	119	48.5953	117	48.5953	118
48.6182	148	48.6158	94	48.6158	119	48.6158	133	48.6158	113	48.6158	118	48.6158	125	48.6158	114
48.6387	145	48.6362	119	48.6362	124	48.6362	119	48.6362	116	48.6362	128	48.6362	116	48.6362	110
48.6591	136	48.6567	125	48.6567	118	48.6567	131	48.6567	104	48.6567	103	48.6567	93	48.6567	95
48.6796	145	48.6772	111	48.6772	114	48.6772	129	48.6772	116	48.6772	105	48.6772	104	48.6772	129
48.7001	129	48.6977	124	48.6977	101	48.6977	135	48.6977	82	48.6977	118	48.6977	115	48.6977	109
48.7206	153	48.7181	104	48.7181	123	48.7181	114	48.7181	91	48.7181	106	48.7181	106	48.7181	133
48.741	128	48.7386	124	48.7386	112	48.7386	99	48.7386	108	48.7386	101	48.7386	101	48.7386	118
48.7615	132	48.7591	97	48.7591	121	48.7591	108	48.7591	127	48.7591	106	48.7591	116	48.7591	102
48.782	157	48.7796	111	48.7796	91	48.7796	113	48.7796	96	48.7796	93	48.7796	119	48.7796	110
48.8025	121	48.8	102	48.8	110	48.8	112	48.8	110	48.8	106	48.8	91	48.8	126
48.8229	121	48.8205	94	48.8205	112	48.8205	111	48.8205	114	48.8205	88	48.8205	106	48.8205	119
48.8434	110	48.841	88	48.841	109	48.841	120	48.841	106	48.841	112	48.841	114	48.841	111
48.8639	154	48.8615	97	48.8615	118	48.8615	118	48.8615	124	48.8615	98	48.8615	108	48.8615	137
48.8844	144	48.8819	127	48.8819	119	48.8819	110	48.8819	82	48.8819	106	48.8819	97	48.8819	113
48.9048	131	48.9024	110	48.9024	108	48.9024	108	48.9024	98	48.9024	89	48.9024	108	48.9024	125
48.9253	118	48.9229	104	48.9229	104	48.9229	130	48.9229	103	48.9229	106	48.9229	96	48.9229	108
48.9458	128	48.9434	104	48.9434	103	48.9434	109	48.9434	98	48.9434	108	48.9434	108	48.9434	121
48.9663	147	48.9638	106	48.9638	106	48.9638	126	48.9638	129	48.9638	110	48.9638	109	48.9638	113
48.9867	123	48.9843	110	48.9843	119	48.9843	112	48.9843	122	48.9843	120	48.9843	98	48.9843	134
49.0072	144	49.0048	120	49.0048	106	49.0048	129	49.0048	106	49.0048	110	49.0048	131	49.0048	129
49.0277	162	49.0253	113	49.0253	106	49.0253	108	49.0253	100	49.0253	96	49.0253	101	49.0253	126
49.0482	130	49.0457	102	49.0457	124	49.0457	137	49.0457	99	49.0457	124	49.0457	121	49.0457	142
49.0686	149	49.0662	115	49.0662	107	49.0662	118	49.0662	97	49.0662	107	49.0662	96	49.0662	135
49.0891	129	49.0867	94	49.0867	92	49.0867	118	49.0867	106	49.0867	118	49.0867	109	49.0867	124
49.1096	120	49.1072	107	49.1072	96	49.1072	116	49.1072	102	49.1072	114	49.1072	114	49.1072	113
49.1301	130	49.1276	116	49.1276	125	49.1276	119	49.1276	86	49.1276	105	49.1276	102	49.1276	104
49.1505	144	49.1481	128	49.1481	101	49.1481	113	49.1481	111	49.1481	118	49.1481	109	49.1481	118
49.171	139	49.1686	107	49.1686	113	49.1686	122	49.1686	107	49.1686	109	49.1686	106	49.1686	126
49.1915	138	49.1891	111	49.1891	107	49.1891	127	49.1891	107	49.1891	102	49.1891	117	49.1891	117
49.212	124	49.2095	104	49.2095	103	49.2095	111	49.2095	94	49.2095	105	49.2095	121	49.2095	124
49.2324	154	49.23	112	49.23	112	49.23	111	49.23	117	49.23	114	49.23	90	49.23	114
49.2529	145	49.2505	112	49.2505	115	49.2505	115	49.2505	115	49.2505	92	49.2505	111	49.2505	96
49.2734	146	49.271	108	49.271	112	49.271	124	49.271	122	49.271	121	49.271	92	49.271	124
49.2939	135	49.2914	90	49.2914	96	49.2914	115	49.2914	132	49.2914	113	49.2914	112	49.2914	114
49.3143	116	49.3119	128	49.3119	110	49.3119	121	49.3119	126	49.3119	124	49.3119	95	49.3119	118
49.3348	138	49.3324	141	49.3324	111	49.3324	114	49.3324	129	49.3324	128	49.3324	100	49.3324	113
49.3553	128	49.3529	105	49.3529	107	49.3529	115	49.3529	101	49.3529	87	49.3529	118	49.3529	128
49.3758	132	49.3733	94	49.3733	102	49.3733	127	49.3733	111	49.3733	114	49.3733	115	49.3733	117
49.3962	135	49.3938	128	49.3938	94	49.3938	133	49.3938	138	49.3938	109	49.3938	104	49.3938	103
49.4167	149	49.4143	107	49.4143	101	49.4143	105	49.4143	125	49.4143	98	49.4143	131	49.4143	98
49.4372	139	49.4348	125	49.4348	108	49.4348	133	49.4348	103	49.4348	101	49.4348	113	49.4348	103
49.4577	137	49.4552	125	49.4552	105	49.4552	133	49.4552	106	49.4552	110	49.4552	98	49.4552	123
49.4781	133	49.4757	133	49.4757	101	49.4757	114	49.4757	96	49.4757	111	49.4757	110	49.4757	98
49.4986	144	49.4962	100	49.4962	107	49.4962	126	49.4962	96	49.4962	99	49.4962	120	49.4962	130
49.5191	144	49.5167	125	49.5167	93	49.5167	119	49.5167	111	49.5167	101	49.5167	117	49.5167	127
49.5396	135	49.5371	127	49.5371	108	49.5371	121	49.5371	115	49.5371	89	49.5371	106	49.5371	119
49.56	141	49.5576	131	49.5576	125	49.5576	123	49.5576	116	49.5576	100	49.5576	113	49.5576	110
49.5805	126	49.5781	131	49.5781	107	49.5781	130	49.5781	104	49.5781	114	49.5781	112	49.5781	113
49.601	158	49.5986	97	49.5986	122	49.5986	122	49.5986	108	49.5986	108	49.5986	99	49.5986	107
49.6215	135	49.619	107	49.619	111	49.619	109	49.619	92	49.619	99	49.619	96	49.619	119
49.6419	113	49.6395	125	49.6395	98	49.6395	118	49.6395	120	49.6395	107	49.6395	114	49.6395	110
49.6624	142	49.66	108	49.66	122	49.66	122	49.66	112	49.66	98	49.66	95	49.66	125
49.6829	144	49.6805	116	49.6805	119	49.6805	116	49.6805	125	49.6805	124	49.6805	93	49.6805	113
49.7034	135	49.7009	124	49.7009	106	49.7009	111	49.7009	125	49.7009	122	49.7009	120	49.7009	131
49.7238	150	49.7214	110	49.7214	109	49.7214	141	49.7214	114	49.7214	103	49.7214	119	49.7214	102
49.7443	111	49.7419	116	49.7419	106	49.7419	129	49.7419	129	49.7419	116	49.7419	91	49.7419	107
49.7648	166	49.7624	105	49.7624	116	49.7624	124	49.7624	121	49.7624	89	49.7624	105	49.7624	120
49.7853	127	49.7828	138	49.7828	112	49.7828	114	49.7828	111	49.7828	82	49.7828	103	49.7828	116
49.8057	110	49.8033	91	49.8033	111	49.8033	119	49.8033	129	49.8033	100	49.8033	108	49.8033	109
49.8262	136	49.8238	125	49.8238	106	49.8238	126	49.8238	111	49.8238	108	49.8238	95	49.8238	121
49.8467	127	49.8443	113	49.8443	115	49.8443	127	49.8443	126	49.8443	106	49.8443	125	49.8443	126
49.8672	150	49.8647	108	49.8647	103	49.8647	121	49.8647	111	49.8647	97	49.8647	112	49.8647	127
49.8876	133	49.8852	115	49.8852	113	49.8852	112	49.8852	103	49.8852	100	49.8852	100	49.8852	104
49.9081	123	49.9057	130	49.9057	102	49.9057	144	49.9057	115	49.9057	105	49.9057	107	49.9057	109
49.9286	169	49.9262	107	49.9262	92	49.9262	137	49.9262	130	49.9262	91	49.9262	114	49.9262	115
49.9491	117	49.9466	136	49.9466	101	49.9466	99	49.9466	134	49.9466	117	49.9466	107	49.9466	109
49.9695	131	49.9671	133	49.9671	97	49.9671	115	49.9671	102	49.9671	120	49.9671	103	49.9671	122
49.99	145	49.9876	126	49.9876	105	49.9876	127	49.9876	128	49.9876	94	49.9876	111	49.9876	118
50.0105	148	50.0081	123	50.0081	104	50.0081	124	50.0081	105	50.0081	103	50.0081	124	50.0081	135
50.031	142	50.0285	117	50.0285	109	50.0285	113	50.0285	103	50.0285	106	50.0285	106	50.0285	110
50.0514	143	50.049	121	50.049	90	50.049	122	50.049	109	50.049	111	50.049	106	50.049	126
50.0719	124	50.0695	138	50.0695	123	50.0695	138	50.0695	109	50.0695	108	50.0695	114	50.0695	94
50.0924	149	50.09	115	50.09	104	50.09	130	50.09	118	50.09	101	50.09	133	50.09	117
50.1129	157	50.1104	128	50.1104	110	50.1104	117	50.1104	123	50.1104	104	50.1104	107	50.1104	124
50.1333	160	50.1309	145	50.1309	114	50.1309	125	50.1309	108	50.1309	102	50.1309	117	50.1309	130
50.1538	151	50.1514	125	50.1514	145	50.1514	124	50.1514	105	50.1514	111	50.1514	126	50.1514	114
50.1743	122	50.1719	137	50.1719	109	50.1719	128	50.1719	116	50.1719	115	50.1719	116	50.1719	111
50.1948	150	50.1923	139	50.1923	119	50.1923	122	50.1923	92	50.1923	113	50.1923	108	50.1923	121
50.2152	174	50.2128	126	50.2128	129	50.2128	119	50.2128	120	50.2128	132	50.2128	136	50.2128	117
50.2357	141	50.2333	126	50.2333	131	50.2333	146	50.2333	144	50.2333	114	50.2333	99	50.2333	124
50.2562	136	50.2538	124	50.2538	114	50.2538	140	50.2538	121	50.2538	113	50.2538	123	50.2538	121
50.2767	143	50.2742	121	50.2742	127	50.2742	128	50.2742	115	50.2742	111	50.2742	109	50.2742	139
50.2971	148	50.2947	121	50.2947	114	50.2947	144	50.2947	95	50.2947	128	50.2947	131	50.2947	124
50.3176	158	50.3152	141	50.3152	113	50.3152	133	50.3152	127	50.3152	105	50.3152	109	50.3152	109
50.3381	142	50.3357	123	50.3357	122	50.3357	131	50.3357	112	50.3357	104	50.3357	109	50.3357	124
50.3586	128	50.3561	129	50.3561	102	50.3561	155	50.3561	130	50.3561	109	50.3561	109	50.3561	124
50.379	145	50.3766	126	50.3766	135	50.3766	113	50.3766	106	50.3766	97	50.3766	123	50.3766	126
50.3995	154	50.3971	131	50.3971	106	50.3971	138	50.3971	123	50.3971	114	50.3971	141	50.3971	133
50.42	145	50.4176	125	50.4176	107	50.4176	143	50.4176	113	50.4176	104	50.4176	107	50.4176	118
50.4405	146	50.438	141	50.438	130	50.438	151	50.438	122	50.438	121	50.438	99	50.438	136
50.4609	156	50.4585	113	50.4585	121	50.4585	151	50.4585	130	50.4585	113	50.4585	129	50.4585	135
50.4814	154	50.479	143	50.479	111	50.479	114	50.479	131	50.479	96	50.479	110	50.479	149
50.5019	161	50.4995	147	50.4995	139	50.4995	143	50.4995	117	50.4995	115	50.4995	106	50.4995	129
50.5224	142	50.5199	142	50.5199	128	50.5199	136	50.5199	106	50.5199	112	50.5199	127	50.5199	147
50.5428	160	50.5404	122	50.5404	137	50.5404	150	50.5404	132	50.5404	127	50.5404	111	50.5404	119
50.5633	169	50.5609	144	50.5609	118	50.5609	156	50.5609	132	50.5609	106	50.5609	127	50.5609	120
50.5838	154	50.5814	148	50.5814	118	50.5814	132	50.5814	122	50.5814	129	50.5814	136	50.5814	105
50.6043	145	50.6018	127	50.6018	131	50.6018	150	50.6018	127	50.6018	120	50.6018	119	50.6018	121
50.6247	153	50.6223	124	50.6223	98	50.6223	138	50.6223	128	50.6223	118	50.6223	140	50.6223	129
50.6452	147	50.6428	149	50.6428	137	50.6428	130	50.6428	129	50.6428	87	50.6428	129	50.6428	137
50.6657	169	50.6633	136	50.6633	117	50.6633	135	50.6633	148	50.6633	100	50.6633	120	50.6633	135
50.6862	157	50.6837	150	50.6837	119	50.6837	138	50.6837	145	50.6837	95	50.6837	123	50.6837	124
50.7066	160	50.7042	127	50.7042	141	50.7042	143	50.7042	116	50.7042	102	50.7042	117	50.7042	145
50.7271	167	50.7247	161	50.7247	132	50.7247	169	50.7247	142	50.7247	117	50.7247	158	50.7247	134
50.7476	162	50.7452	133	50.7452	138	50.7452	148	50.7452	133	50.7452	112	50.7452	135	50.7452	134
50.7681	166	50.7656	119	50.7656	144	50.7656	156	50.7656	148	50.7656	120	50.7656	132	50.7656	128
50.7885	167	50.7861	169	50.7861	156	50.7861	144	50.7861	130	50.7861	130	50.7861	115	50.7861	141
50.809	183	50.8066	143	50.8066	121	50.8066	168	50.8066	135	50.8066	131	50.8066	133	50.8066	136
50.8295	174	50.8271	138	50.8271	141	50.8271	143	50.8271	141	50.8271	122	50.8271	118	50.8271	141
50.85	178	50.8475	150	50.8475	130	50.8475	159	50.8475	126	50.8475	127	50.8475	142	50.8475	131
50.8704	161	50.868	140	50.868	142	50.868	132	50.868	129	50.868	130	50.868	111	50.868	145
50.8909	161	50.8885	157	50.8885	145	50.8885	139	50.8885	147	50.8885	134	50.8885	113	50.8885	128
[truncated: 1,422 more rows]

## Sheet: Fig. 1c1
Particle Size (nm)	Distribution
4~5	2
5~6	8
6~7	15
7~8	25
8~9	23
9~10	13
10~11	7
11~12	5
12~13	2

## Sheet: Fig. 1c2
Particle Size (nm)	Distribution
3~4	2
4~5	5
5~6	9
6~7	17
7~8	24
8~9	21
9~10	12
10~11	7
11~12	2
12~13	1

## Sheet: Fig. 1c3
Particle Size (nm)	Distribution
3~4	2
4~5	3
5~6	8
6~7	13
7~8	20
8~9	23
9~10	16
10~11	9
11~12	5
12~13	1

## Sheet: Fig. 1c4
Particle Size (nm)	Distribution
4~5	2
5~6	8
6~7	12
7~8	23
8~9	26
9~10	17
10~11	7
11~12	3
12~13	2

## Sheet: Fig. 1c5
Particle Size (nm)	Distribution
4~5	2
5~6	8
6~7	13
7~8	26
8~9	25
9~10	15
10~11	7
11~12	3
12~13	1

## Sheet: Fig. 1c6
Particle Size (nm)	Distribution
4~5	3
5~6	6
6~7	14
7~8	23
8~9	22
9~10	17
10~11	7
11~12	6
12~13	2

## Sheet: Fig. 1c7
Particle Size (nm)	Distribution
3~4	1
4~5	4
5~6	9
6~7	16
7~8	25
8~9	20
9~10	13
10~11	9
11~12	2
12~13	1

## Sheet: Fig. 1c8
Particle Size (nm)	Distribution
3~4	1
4~5	2
5~6	9
6~7	13
7~8	24
8~9	22
9~10	15
10~11	10
11~12	3
12~13	1
