# Supplementary material for: Highly-efficient RuNi single-atom alloy catalysts toward chemoselective hydrogenation of nitroarenes
Source: Nat Commun. 2022 Jun 8;13:3188. doi: 10.1038/s41467-022-30536-9 (PMC9178046; doi:10.1038/s41467-022-30536-9)
Supplement: Supplementary file 2 — Source data [file 41467_2022_30536_MOESM2_ESM.zip › Source data/Fig. 2(a,b,c,d,e,f).xlsx]

## Sheet: Fig. 2a
Time (h)	Conversion (%)	Error	Conversion (%)	Error	Conversion (%)	Error	Conversion (%)	Error	Conversion (%)	Error	Conversion (%)	Error	Conversion (%)	Error	Conversion (%)	Error	Conversion (%)	Error
0	0		0		0		0		0		0		0		0		0
0.5	2.2	1.8	22.6	3.5	39.4	2.9	58.1	2.3	66.9	4.7	73.4	4.4	79.2	4.3	84.3	3.2	49.5	3.5
1	3.4	2.5	48.1	2.4	68.2	3.3	84.5	2.7	93.4	3	96.5	2.1	98.3	1.1	100		82.3	3.1
1.5	4.8	1.9	61.4	4.1	90.3	2.3	96.7	1.3	99.9	0.1	99.8	0.2	100		100		97.6	2.6
2	5.6	2	82.3	2.6	97.7	1.7	99.2	0.2	100		100		100		100		99.5	0.3
2.5	6.5	1.6	90.6	1.5	99.8	0.1	100		100		100		100		100		100
3	7.1	1.3	95.1	0.9	100		100		100		100		100		100		100

## Sheet: Fig. 2b
Sample	Selectivity (%)	Selectivity (%)	Selectivity (%)
Ni	11.3	83.6	5.1
0.001	99.6	0.1	0.3
0.002	99.7	0.1	0.2
0.004	99.6	0.2	0.2
0.006	90.4	1.5	8.1
0.008	58.6	6.3	35.1
0.01	3.8	6.1	90.1
0.02	1.5	0.5	98
Ru	15.7	52.9	31.4

## Sheet: Fig. 2c
Ru loading (%)	TOF	Error
0.1	4287	114.5
0.2	4271	108.9
0.4	4293	98
0.6	3354	152.2
0.8	2772	162.6
1	2326	162.5
2	1119	103.4

## Sheet: Fig. 2d
Time (h)	Yield(%)
0	0
0.5	57.6
1	83.8
1.5	95.7
2	98.2
2.5	99.3
3	99.2
3	0
3.5	57.1
4	83.2
4.5	94.8
5	97.5
5.5	98.4
6	98.3
6	0
6.5	56.7
7	82.4
7.5	94.1
8	96.7
8.5	97.8
9	97.6
9	0
9.5	57.2
10	82.9
10.5	94.4
11	97.1
11.5	98.2
12	98
12	0
12.5	55.9
13	81.5
13.5	93.6
14	95.8
14.5	96.7
15	96.6

## Sheet: Fig. 2e
Time (h)	0.4%RuNi	2%RuNi	Ni	Ru
0	0	0	0	0
0.5	0.74024	0.65585	0.01918	0.10093
1	1.66073	1.49165	0.03563	0.19237
1.5	2.73337	2.50104	0.05024	0.2705
2	3.64966	3.27017	0.06507	0.34672
2.5	4.71053	4.01738	0.07796	0.4684
3			0.08665	0.56563

## Sheet: Fig. 2f
Time (h)	0.4%RuNi	2%RuNi	Ni	Ru
0	0	0	0	0
0.5	0.02634	0.36241	0.03459	0.414
1	0.04186	0.75929	0.06401	0.78966
1.5	0.0534	1.03002	0.10314	1.29828
2	0.08447	1.4065	0.12217	1.74297
2.5	0.09872	1.64507	0.13582	2.17156
3	0.1087	2.08747	0.14966	2.67365
