# Supplementary material for: Highly-efficient RuNi single-atom alloy catalysts toward chemoselective hydrogenation of nitroarenes
Source: Nat Commun. 2022 Jun 8;13:3188. doi: 10.1038/s41467-022-30536-9 (PMC9178046; doi:10.1038/s41467-022-30536-9)
Supplement: Supplementary file 2 — Source data [file 41467_2022_30536_MOESM2_ESM.zip › Source data/Fig. 4(a,b,c,d,e,f,g).xlsx]

## Sheet: Fig. 4a
Wavenumber (cm-1)	Intensity (a.u.)	Wavenumber (cm-1)	Intensity (a.u.)	Wavenumber (cm-1)	Intensity (a.u.)	Wavenumber (cm-1)	Intensity (a.u.)	Wavenumber (cm-1)	Intensity (a.u.)
2101.56	0.00184	2101.56	0.00015	2101.56	8e-05	2101.56	5e-05	2101.56	0.0035
2100.13	0.00178	2100.13	0.00014	2100.13	8e-05	2100.13	6e-05	2100.13	0.00355
2098.71	0.0017	2098.71	0.00014	2098.71	9e-05	2098.71	8e-05	2098.71	0.00363
2097.28	0.00163	2097.28	0.00014	2097.28	0.00011	2097.28	0.0001	2097.28	0.00371
2095.85	0.0016	2095.85	0.00014	2095.85	0.00012	2095.85	0.00011	2095.85	0.00378
2094.42	0.00159	2094.42	0.00014	2094.42	0.00012	2094.42	0.00012	2094.42	0.00382
2092.99	0.00159	2092.99	0.00015	2092.99	0.00013	2092.99	0.00012	2092.99	0.0039
2091.57	0.00162	2091.57	0.00017	2091.57	0.00014	2091.57	0.00011	2091.57	0.0041
2090.14	0.00165	2090.14	0.00018	2090.14	0.00014	2090.14	0.0001	2090.14	0.0043
2088.71	0.00166	2088.71	0.0002	2088.71	0.00017	2088.71	0.00013	2088.71	0.0045
2087.28	0.00168	2087.28	0.00022	2087.28	0.00021	2087.28	0.0002	2087.28	0.0046
2085.86	0.00172	2085.86	0.00026	2085.86	0.00028	2085.86	0.00029	2085.86	0.00476
2084.43	0.00181	2084.43	0.00031	2084.43	0.00034	2084.43	0.00037	2084.43	0.00495
2083	0.00183	2083	0.00038	2083	0.00039	2083	0.00045	2083	0.0053
2081.57	0.00186	2081.57	0.00048	2081.57	0.00044	2081.57	0.00056	2081.57	0.0061
2080.15	0.00189	2080.15	0.00061	2080.15	0.00053	2080.15	0.00068	2080.15	0.0073
2078.72	0.00194	2078.72	0.00076	2078.72	0.0007	2078.72	0.00084	2078.72	0.0089
2077.29	0.00202	2077.29	0.00096	2077.29	0.00099	2077.29	0.00107	2077.29	0.0109
2075.86	0.00214	2075.86	0.00126	2075.86	0.00138	2075.86	0.0014	2075.86	0.0133
2074.43	0.00233	2074.43	0.00173	2074.43	0.00189	2074.43	0.00189	2074.43	0.0161
2073.01	0.00268	2073.01	0.00246	2073.01	0.00265	2073.01	0.00271	2073.01	0.0191
2071.58	0.00338	2071.58	0.00368	2071.58	0.00398	2071.58	0.00413	2071.58	0.0224
2070.15	0.0049	2070.15	0.00588	2070.15	0.00631	2070.15	0.00653	2070.15	0.0259
2068.72	0.00813	2068.72	0.00993	2068.72	0.01021	2068.72	0.01035	2068.72	0.0293
2067.3	0.01437	2067.3	0.01688	2067.3	0.01643	2067.3	0.01604	2067.3	0.0324
2065.87	0.02459	2065.87	0.02718	2065.87	0.02533	2065.87	0.02383	2065.87	0.035
2064.44	0.03772	2064.44	0.03973	2064.44	0.03588	2064.44	0.03335	2064.44	0.0369
2063.01	0.05092	2063.01	0.05283	2063.01	0.04662	2063.01	0.04421	2063.01	0.0381
2061.59	0.06431	2061.59	0.06693	2061.59	0.0584	2061.59	0.05713	2061.59	0.0386
2060.16	0.08172	2060.16	0.08407	2060.16	0.07353	2060.16	0.07304	2060.16	0.0386
2058.73	0.10231	2058.73	0.10252	2058.73	0.09053	2058.73	0.08958	2058.73	0.0381
2057.3	0.11311	2057.3	0.11443	2057.3	0.10214	2057.3	0.10076	2057.3	0.037
2055.87	0.10526	2055.87	0.11474	2055.87	0.10336	2055.87	0.10339	2055.87	0.0354
2054.45	0.0896	2054.45	0.10818	2054.45	0.09818	2054.45	0.1009	2054.45	0.0337
2053.02	0.0761	2053.02	0.10138	2053.02	0.09294	2053.02	0.09784	2053.02	0.0318
2051.59	0.06516	2051.59	0.096	2051.59	0.08938	2051.59	0.09508	2051.59	0.0298
2050.16	0.05454	2050.16	0.09041	2050.16	0.08564	2050.16	0.09127	2050.16	0.0279
2048.74	0.04377	2048.74	0.08328	2048.74	0.08022	2048.74	0.08614	2048.74	0.026
2047.31	0.03401	2047.31	0.07495	2047.31	0.07376	2047.31	0.08091	2047.31	0.0243
2045.88	0.02634	2045.88	0.06677	2045.88	0.06779	2045.88	0.07641	2045.88	0.0227
2044.45	0.02094	2044.45	0.05977	2044.45	0.06293	2044.45	0.07236	2044.45	0.0212
2043.03	0.0167	2043.03	0.0542	2043.03	0.05877	2043.03	0.06826	2043.03	0.0198
2041.6	0.01336	2041.6	0.04976	2041.6	0.05471	2041.6	0.06414	2041.6	0.0186
2040.17	0.01026	2040.17	0.04591	2040.17	0.05069	2040.17	0.06027	2040.17	0.0177
2038.74	0.00845	2038.74	0.04223	2038.74	0.04699	2038.74	0.05664	2038.74	0.017
2037.31	0.00709	2037.31	0.03867	2037.31	0.04383	2037.31	0.05302	2037.31	0.0163
2035.89	0.00584	2035.89	0.03542	2035.89	0.04115	2035.89	0.04944	2035.89	0.0157
2034.46	0.00458	2034.46	0.03257	2034.46	0.03882	2034.46	0.04638	2034.46	0.0152
2033.03	0.00328	2033.03	0.03	2033.03	0.03673	2033.03	0.0441	2033.03	0.0148
2031.6	0.00262	2031.6	0.02759	2031.6	0.03462	2031.6	0.04213	2031.6	0.0146
2030.18	0.00224	2030.18	0.02525	2030.18	0.03216	2030.18	0.03962	2030.18	0.0145
2028.75	0.0019	2028.75	0.02293	2028.75	0.02933	2028.75	0.03643	2028.75	0.0142
2027.32	0.00184	2027.32	0.02055	2027.32	0.02653	2027.32	0.03315	2027.32	0.0139
2025.89	0.00182	2025.89	0.01818	2025.89	0.02401	2025.89	0.03019	2025.89	0.0134
2024.47	0.00181	2024.47	0.01591	2024.47	0.0217	2024.47	0.02739	2024.47	0.0129
2023.04	0.00177	2023.04	0.01382	2023.04	0.0194	2023.04	0.02455	2023.04	0.0123
2021.61	0.00174	2021.61	0.01193	2021.61	0.01715	2021.61	0.02175	2021.61	0.0118
2020.18	0.00176	2020.18	0.01018	2020.18	0.01513	2020.18	0.01916	2020.18	0.0112
2018.75	0.00185	2018.75	0.00856	2018.75	0.01334	2018.75	0.01681	2018.75	0.0108
2017.33	0.00206	2017.33	0.00709	2017.33	0.01169	2017.33	0.01468	2017.33	0.0104
2015.9	0.00194	2015.9	0.00588	2015.9	0.01016	2015.9	0.01286	2015.9	0.0101
2014.47	0.00179	2014.47	0.00494	2014.47	0.00883	2014.47	0.01148	2014.47	0.0099
2013.04	0.00192	2013.04	0.0042	2013.04	0.00781	2013.04	0.01044	2013.04	0.0097
2011.62	0.00172	2011.62	0.0036	2011.62	0.00703	2011.62	0.00952	2011.62	0.0096
2010.19	0.00185	2010.19	0.00311	2010.19	0.00635	2010.19	0.00859	2010.19	0.0097
2008.76	0.00202	2008.76	0.00271	2008.76	0.00572	2008.76	0.00771	2008.76	0.0098
2007.33	0.00188	2007.33	0.00239	2007.33	0.00516	2007.33	0.00698	2007.33	0.0098
2005.91	0.00186	2005.91	0.00213	2005.91	0.0047	2005.91	0.00637	2005.91	0.0097
2004.48	0.0019	2004.48	0.00192	2004.48	0.00435	2004.48	0.00583	2004.48	0.0096
2003.05	0.00189	2003.05	0.00174	2003.05	0.0041	2003.05	0.00536	2003.05	0.0094
2001.62	0.00191	2001.62	0.0016	2001.62	0.00389	2001.62	0.00494	2001.62	0.0092
2000.19	0.00192	2000.19	0.00148	2000.19	0.00364	2000.19	0.00462	2000.19	0.0089
1998.77	0.00185	1998.77	0.00137	1998.77	0.00334	1998.77	0.00442	1998.77	0.0085
1997.34	0.00173	1997.34	0.00129	1997.34	0.00306	1997.34	0.00429	1997.34	0.0081
1995.91	0.00165	1995.91	0.00122	1995.91	0.00283	1995.91	0.00412	1995.91	0.0078
1994.48	0.00159	1994.48	0.00116	1994.48	0.00267	1994.48	0.00384	1994.48	0.0076
1993.06	0.00154	1993.06	0.00111	1993.06	0.00259	1993.06	0.00352	1993.06	0.0074
1991.63	0.0015	1991.63	0.00106	1991.63	0.00255	1991.63	0.00327	1991.63	0.0073
1990.2	0.00146	1990.2	0.001	1990.2	0.00249	1990.2	0.00316	1990.2	0.0072
1988.77	0.00143	1988.77	0.00095	1988.77	0.00239	1988.77	0.00313	1988.77	0.00713
1987.35	0.00141	1987.35	0.00091	1987.35	0.00229	1987.35	0.0031	1987.35	0.00708
1985.92	0.00138	1985.92	0.00087	1985.92	0.00224	1985.92	0.00304	1985.92	0.00696
1984.49	0.00137	1984.49	0.00083	1984.49	0.00216	1984.49	0.00294	1984.49	0.00692
1983.06	0.00135	1983.06	0.00079	1983.06	0.00201	1983.06	0.00281	1983.06	0.00689
1981.63	0.00134	1981.63	0.00074	1981.63	0.00181	1981.63	0.00267	1981.63	0.00687
1980.21	0.00132	1980.21	0.00068	1980.21	0.00164	1980.21	0.00254	1980.21	0.00681
1978.78	0.00129	1978.78	0.00062	1978.78	0.00155	1978.78	0.00241	1978.78	0.00672
1977.35	0.00126	1977.35	0.00056	1977.35	0.00151	1977.35	0.00228	1977.35	0.00667
1975.92	0.00125	1975.92	0.00052	1975.92	0.00146	1975.92	0.00214	1975.92	0.00661
1974.5	0.00125	1974.5	0.00048	1974.5	0.0014	1974.5	0.00203	1974.5	0.00656
1973.07	0.00126	1973.07	0.00046	1973.07	0.00131	1973.07	0.00195	1973.07	0.00654
1971.64	0.00126	1971.64	0.00044	1971.64	0.00122	1971.64	0.00187	1971.64	0.00657
1970.21	0.00126	1970.21	0.00043	1970.21	0.00114	1970.21	0.00178	1970.21	0.00661
1968.79	0.00125	1968.79	0.00041	1968.79	0.00107	1968.79	0.00165	1968.79	0.0066
1967.36	0.00124	1967.36	0.0004	1967.36	0.00099	1967.36	0.00153	1967.36	0.00657
1965.93	0.00122	1965.93	0.0004	1965.93	0.00094	1965.93	0.00144	1965.93	0.00654
1964.5	0.0012	1964.5	0.0004	1964.5	0.00092	1964.5	0.00143	1964.5	0.00651
1963.07	0.0012	1963.07	0.0004	1963.07	0.00092	1963.07	0.00144	1963.07	0.00652
1961.65	0.00119	1961.65	0.00039	1961.65	0.0009	1961.65	0.00142	1961.65	0.00653
1960.22	0.0012	1960.22	0.00038	1960.22	0.00086	1960.22	0.00136	1960.22	0.00653
1958.79	0.0012	1958.79	0.00038	1958.79	0.00084	1958.79	0.00127	1958.79	0.00655
1957.36	0.00121	1957.36	0.00036	1957.36	0.00085	1957.36	0.00121	1957.36	0.00654
1955.94	0.00122	1955.94	0.00033	1955.94	0.00088	1955.94	0.0012	1955.94	0.00651
1954.51	0.00122	1954.51	0.0003	1954.51	0.00089	1954.51	0.00122	1954.51	0.00647
1953.08	0.00122	1953.08	0.00026	1953.08	0.00088	1953.08	0.00119	1953.08	0.00644
1951.65	0.00121	1951.65	0.00024	1951.65	0.00085	1951.65	0.0011	1951.65	0.00642
1950.23	0.00119	1950.23	0.00023	1950.23	0.00083	1950.23	0.00104	1950.23	0.00641
1948.8	0.00118	1948.8	0.00023	1948.8	0.0008	1948.8	0.00101	1948.8	0.0064
1947.37	0.00118	1947.37	0.00024	1947.37	0.00073	1947.37	0.00098	1947.37	0.00635
1945.94	0.00118	1945.94	0.00024	1945.94	0.00065	1945.94	0.0009	1945.94	0.00632
1944.51	0.00118	1944.51	0.00022	1944.51	0.00056	1944.51	0.00079	1944.51	0.0063
1943.09	0.00118	1943.09	0.0002	1943.09	0.0005	1943.09	0.00073	1943.09	0.00627
1941.66	0.00118	1941.66	0.00016	1941.66	0.00047	1941.66	0.00073	1941.66	0.00625
1940.23	0.00117	1940.23	0.00013	1940.23	0.00047	1940.23	0.00076	1940.23	0.00625
1938.8	0.00116	1938.8	0.00011	1938.8	0.00048	1938.8	0.00076	1938.8	0.00624
1937.38	0.00116	1937.38	0.0001	1937.38	0.00046	1937.38	0.0007	1937.38	0.00626
1935.95	0.00117	1935.95	0.0001	1935.95	0.00043	1935.95	0.0006	1935.95	0.00627
1934.52	0.00117	1934.52	0.0001	1934.52	0.00041	1934.52	0.00054	1934.52	0.00629
1933.09	0.00118	1933.09	0.0001	1933.09	0.00042	1933.09	0.00056	1933.09	0.00634
1931.67	0.00118	1931.67	8e-05	1931.67	0.00046	1931.67	0.00062	1931.67	0.00637
1930.24	0.00119	1930.24	6e-05	1930.24	0.00047	1930.24	0.00069	1930.24	0.00642
1928.81	0.00118	1928.81	5e-05	1928.81	0.00051	1928.81	0.00072	1928.81	0.00644
1927.38	0.00118	1927.38	4e-05	1927.38	0.00055	1927.38	0.00073	1927.38	0.00646
1925.95	0.00118	1925.95	5e-05	1925.95	0.0006	1925.95	0.00075	1925.95	0.00649
1924.53	0.00118	1924.53	6e-05	1924.53	0.00062	1924.53	0.00078	1924.53	0.00651
1923.1	0.00117	1923.1	7e-05	1923.1	0.00062	1923.1	0.00084	1923.1	0.00656
1921.67	0.00117	1921.67	7e-05	1921.67	0.00064	1921.67	0.00093	1921.67	0.00662
1920.24	0.00117	1920.24	6e-05	1920.24	0.00069	1920.24	0.00102	1920.24	0.00664
1918.82	0.00117	1918.82	6e-05	1918.82	0.00077	1918.82	0.00107	1918.82	0.00672
1917.39	0.00117	1917.39	5e-05	1917.39	0.00086	1917.39	0.0011	1917.39	0.00684
1915.96	0.00117	1915.96	5e-05	1915.96	0.00094	1915.96	0.00117	1915.96	0.00704
1914.53	0.00117	1914.53	5e-05	1914.53	0.00096	1914.53	0.00125	1914.53	0.00732
1913.11	0.00116	1913.11	5e-05	1913.11	0.00096	1913.11	0.00133	1913.11	0.00764
1911.68	0.00116	1911.68	6e-05	1911.68	0.00096	1911.68	0.00143	1911.68	0.00796
1910.25	0.00116	1910.25	6e-05	1910.25	0.00099	1910.25	0.00156	1910.25	0.00828
1908.82	0.00116	1908.82	6e-05	1908.82	0.00107	1908.82	0.00171	1908.82	0.00856
1907.39	0.00116	1907.39	6e-05	1907.39	0.00119	1907.39	0.00184	1907.39	0.00884
1905.97	0.00117	1905.97	7e-05	1905.97	0.00133	1905.97	0.00192	1905.97	0.00904
1904.54	0.00117	1904.54	8e-05	1904.54	0.00145	1904.54	0.00203	1904.54	0.0092
1903.11	0.00117	1903.11	9e-05	1903.11	0.00157	1903.11	0.00216	1903.11	0.00936
1901.68	0.00117	1901.68	0.0001	1901.68	0.00168	1901.68	0.00234	1901.68	0.00964
1900.26	0.00117	1900.26	0.0001	1900.26	0.00183	1900.26	0.00256	1900.26	0.0101
1898.83	0.00117	1898.83	0.0001	1898.83	0.00202	1898.83	0.00284	1898.83	0.0107
1897.4	0.00117	1897.4	0.00011	1897.4	0.0022	1897.4	0.00313	1897.4	0.0114
1895.97	0.00117	1895.97	0.00013	1895.97	0.00232	1895.97	0.00338	1895.97	0.0121
1894.55	0.00117	1894.55	0.00014	1894.55	0.00236	1894.55	0.00358	1894.55	0.0126
1893.12	0.00117	1893.12	0.00016	1893.12	0.00238	1893.12	0.00377	1893.12	0.0128
1891.69	0.00118	1891.69	0.00018	1891.69	0.00246	1891.69	0.00397	1891.69	0.0129
1890.26	0.00117	1890.26	0.00021	1890.26	0.00263	1890.26	0.00419	1890.26	0.0126
1888.83	0.00117	1888.83	0.00024	1888.83	0.00289	1888.83	0.00444	1888.83	0.0122
1887.41	0.00117	1887.41	0.00026	1887.41	0.00313	1887.41	0.0047	1887.41	0.0121
1885.98	0.00117	1885.98	0.00027	1885.98	0.00331	1885.98	0.00498	1885.98	0.0123
1884.55	0.00117	1884.55	0.00027	1884.55	0.00346	1884.55	0.00526	1884.55	0.0128
1883.12	0.00117	1883.12	0.00027	1883.12	0.00362	1883.12	0.00552	1883.12	0.0133
1881.7	0.00117	1881.7	0.00027	1881.7	0.00383	1881.7	0.00579	1881.7	0.0138
1880.27	0.00117	1880.27	0.00027	1880.27	0.00407	1880.27	0.00605	1880.27	0.0144
1878.84	0.00117	1878.84	0.00029	1878.84	0.00428	1878.84	0.00627	1878.84	0.015
1877.41	0.00117	1877.41	0.00032	1877.41	0.00444	1877.41	0.00644	1877.41	0.0155
1875.99	0.00117	1875.99	0.00036	1875.99	0.00454	1875.99	0.00668	1875.99	0.0159
1874.56	0.00117	1874.56	0.00039	1874.56	0.00466	1874.56	0.00711	1874.56	0.0162
1873.13	0.00116	1873.13	0.00041	1873.13	0.00486	1873.13	0.00768	1873.13	0.0165
1871.7	0.00116	1871.7	0.00044	1871.7	0.00517	1871.7	0.00822	1871.7	0.0167
1870.27	0.00116	1870.27	0.00049	1870.27	0.00553	1870.27	0.00859	1870.27	0.0166
1868.85	0.00116	1868.85	0.00052	1868.85	0.00579	1868.85	0.00875	1868.85	0.0163
1867.42	0.00116	1867.42	0.00052	1867.42	0.00588	1867.42	0.0087	1867.42	0.0158
1865.99	0.00116	1865.99	0.0005	1865.99	0.00585	1865.99	0.00856	1865.99	0.0153
1864.56	0.00116	1864.56	0.00049	1864.56	0.00582	1864.56	0.00849	1864.56	0.0153
1863.14	0.00116	1863.14	0.0005	1863.14	0.00588	1863.14	0.00861	1863.14	0.0156
1861.71	0.00116	1861.71	0.00054	1861.71	0.00606	1861.71	0.00884	1861.71	0.0158
1860.28	0.00116	1860.28	0.00057	1860.28	0.00632	1860.28	0.00905	1860.28	0.0158
1858.85	0.00117	1858.85	0.00058	1858.85	0.00654	1858.85	0.00914	1858.85	0.0154
1857.43	0.00117	1857.43	0.00057	1857.43	0.00661	1857.43	0.00912	1857.43	0.015
1856	0.00117	1856	0.00056	1856	0.00647	1856	0.00908	1856	0.0148
1854.57	0.00117	1854.57	0.00056	1854.57	0.00621	1854.57	0.00904	1854.57	0.0152
1853.14	0.00117	1853.14	0.00056	1853.14	0.00601	1853.14	0.00893	1853.14	0.0158
1851.71	0.00117	1851.71	0.00057	1851.71	0.00595	1851.71	0.00876	1851.71	0.0167
1850.29	0.00117	1850.29	0.00057	1850.29	0.00597	1850.29	0.00866	1850.29	0.0181
1848.86	0.00117	1848.86	0.00055	1848.86	0.00595	1848.86	0.00864	1848.86	0.0196
1847.43	0.00116	1847.43	0.00054	1847.43	0.00583	1847.43	0.00866	1847.43	0.0209
1846	0.00116	1846	0.00054	1846	0.00569	1846	0.00869	1846	0.0215
1844.58	0.00116	1844.58	0.00053	1844.58	0.0056	1844.58	0.00867	1844.58	0.0216
1843.15	0.00116	1843.15	0.0005	1843.15	0.00557	1843.15	0.00851	1843.15	0.0215
1841.72	0.00116	1841.72	0.00046	1841.72	0.00555	1841.72	0.00828	1841.72	0.0211
1840.29	0.00116	1840.29	0.00043	1840.29	0.00549	1840.29	0.00807	1840.29	0.0205
1838.87	0.00116	1838.87	0.00042	1838.87	0.00536	1838.87	0.00784	1838.87	0.0196
1837.44	0.00116	1837.44	0.0004	1837.44	0.00517	1837.44	0.00751	1837.44	0.0185
1836.01	0.00117	1836.01	0.00038	1836.01	0.00496	1836.01	0.00714	1836.01	0.0172
1834.58	0.00117	1834.58	0.00036	1834.58	0.00476	1834.58	0.00687	1834.58	0.0158
1833.15	0.00117	1833.15	0.00034	1833.15	0.0046	1833.15	0.00678	1833.15	0.0148
1831.73	0.00118	1831.73	0.00034	1831.73	0.00446	1831.73	0.00676	1831.73	0.0141
1830.3	0.00118	1830.3	0.00034	1830.3	0.00427	1830.3	0.00655	1830.3	0.0137
1828.87	0.00118	1828.87	0.00033	1828.87	0.00396	1828.87	0.00604	1828.87	0.0136
1827.44	0.00118	1827.44	0.0003	1827.44	0.00363	1827.44	0.00551	1827.44	0.0138
1826.02	0.00118	1826.02	0.00027	1826.02	0.00339	1826.02	0.00524	1826.02	0.0141
1824.59	0.00117	1824.59	0.00024	1824.59	0.00326	1824.59	0.00516	1824.59	0.0141
1823.16	0.00117	1823.16	0.00021	1823.16	0.00322	1823.16	0.00507	1823.16	0.0139
1821.73	0.00118	1821.73	0.00017	1821.73	0.0032	1821.73	0.00481	1821.73	0.0135
1820.31	0.00118	1820.31	0.00014	1820.31	0.00313	1820.31	0.00446	1820.31	0.0132
1818.88	0.00118	1818.88	0.00011	1818.88	0.00303	1818.88	0.00419	1818.88	0.0129
1817.45	0.00118	1817.45	0.0001	1817.45	0.00291	1817.45	0.00401	1817.45	0.0127
1816.02	0.00118	1816.02	0.0001	1816.02	0.00276	1816.02	0.00384	1816.02	0.0124
1814.59	0.00117	1814.59	0.0001	1814.59	0.00255	1814.59	0.0036	1814.59	0.0118
1813.17	0.00117	1813.17	0.00011	1813.17	0.00232	1813.17	0.00338	1813.17	0.011
1811.74	0.00117	1811.74	0.0001	1811.74	0.00214	1811.74	0.00326	1811.74	0.01
1810.31	0.00118	1810.31	9e-05	1810.31	0.00201	1810.31	0.00318	1810.31	0.00904
1808.88	0.00118	1808.88	7e-05	1808.88	0.00189	1808.88	0.00296	1808.88	0.00824
1807.46	0.00117	1807.46	6e-05	1807.46	0.00175	1807.46	0.00261	1807.46	0.00752
1806.03	0.00117	1806.03	5e-05	1806.03	0.00162	1806.03	0.00228	1806.03	0.00692
1804.6	0.00117	1804.6	4e-05	1804.6	0.00155	1804.6	0.00211	1804.6	0.00636
1803.17	0.00117	1803.17	4e-05	1803.17	0.00151	1803.17	0.00211	1803.17	0.00596
1801.75	0.00117	1801.75	4e-05	1801.75	0.00147	1801.75	0.00216	1801.75	0.0056
1800.32	0.00117	1800.32	3e-05	1800.32	0.00138	1800.32	0.00211	1800.32	0.00524
1798.89	0.00118	1798.89	3e-05	1798.89	0.00127	1798.89	0.0019	1798.89	0.00496
1797.46	0.00118	1797.46	2e-05	1797.46	0.00118	1797.46	0.00165	1797.46	0.0048
1796.03	0.00119	1796.03	2e-05	1796.03	0.00109	1796.03	0.00146	1796.03	0.00464
1794.61	0.00119	1794.61	3e-05	1794.61	0.00099	1794.61	0.00134	1794.61	0.00444
1793.18	0.00118	1793.18	3e-05	1793.18	0.00088	1793.18	0.00121	1793.18	0.0042
1791.75	0.00117	1791.75	4e-05	1791.75	0.00081	1791.75	0.00109	1791.75	0.00392
1790.32	0.00117	1790.32	3e-05	1790.32	0.00079	1790.32	0.00103	1790.32	0.00368
1788.9	0.00116	1788.9	2e-05	1788.9	0.00077	1788.9	0.00105	1788.9	0.00352
1787.47	0.00117	1787.47	2e-05	1787.47	0.00073	1787.47	0.00106	1787.47	0.00336
1786.04	0.00117	1786.04	1e-05	1786.04	0.00067	1786.04	0.00104	1786.04	0.00328
1784.61	0.00117	1784.61	1e-05	1784.61	0.00062	1784.61	0.00097	1784.61	0.00324
1783.19	0.00118	1783.19	1e-05	1783.19	0.0006	1783.19	0.00087	1783.19	0.0032
1781.76	0.00119	1781.76	0	1781.76	0.00058	1781.76	0.00077	1781.76	0.00324
1780.33	0.00118	1780.33	0	1780.33	0.00053	1780.33	0.00067	1780.33	0.00328
1778.9	0.00118	1778.9	0	1778.9	0.00045	1778.9	0.0006	1778.9	0.00336
1777.47	0.00118	1777.47	0	1777.47	0.00038	1777.47	0.00052	1777.47	0.00344
1776.05	0.00119	1776.05	1e-05	1776.05	0.00035	1776.05	0.00045	1776.05	0.00348
1774.62	0.0012	1774.62	1e-05	1774.62	0.00033	1774.62	0.00038	1774.62	0.00348
1773.19	0.0012	1773.19	2e-05	1773.19	0.00033	1773.19	0.00035	1773.19	0.00344
1771.76	0.00119	1771.76	2e-05	1771.76	0.00031	1771.76	0.00033	1771.76	0.00348
1770.34	0.00119	1770.34	2e-05	1770.34	0.00027	1770.34	0.00031	1770.34	0.00348
1768.91	0.00119	1768.91	1e-05	1768.91	0.00022	1768.91	0.00028	1768.91	0.00352
1767.48	0.00119	1767.48	0	1767.48	0.00018	1767.48	0.00025	1767.48	0.00352
1766.05	0.00118	1766.05	0	1766.05	0.00016	1766.05	0.00023	1766.05	0.00344
1764.63	0.00118	1764.63	0	1764.63	0.00016	1764.63	0.0002	1764.63	0.00332
1763.2	0.00117	1763.2	0	1763.2	0.00016	1763.2	0.00019	1763.2	0.00316
1761.77	0.00117	1761.77	0	1761.77	0.00015	1761.77	0.0002	1761.77	0.00312
1760.34	0.00117	1760.34	0	1760.34	0.00014	1760.34	0.00021	1760.34	0.00328
1758.91	0.00117	1758.91	0	1758.91	0.00012	1758.91	0.00018	1758.91	0.0036
1757.49	0.00117	1757.49	0	1757.49	9e-05	1757.49	0.00015	1757.49	0.004
1756.06	0.00117	1756.06	0	1756.06	8e-05	1756.06	0.00012	1756.06	0.0044
1754.63	0.00117	1754.63	0	1754.63	7e-05	1754.63	0.0001	1754.63	0.00472
1753.2	0.00118	1753.2	0	1753.2	6e-05	1753.2	9e-05	1753.2	0.00496
1751.78	0.00118	1751.78	1e-05	1751.78	5e-05	1751.78	7e-05	1751.78	0.00512
1750.35	0.00119	1750.35	2e-05	1750.35	5e-05	1750.35	6e-05	1750.35	0.00516
1748.92	0.0012	1748.92	2e-05	1748.92	5e-05	1748.92	6e-05	1748.92	0.00516
1747.49	0.00119	1747.49	2e-05	1747.49	6e-05	1747.49	6e-05	1747.49	0.005
1746.07	0.00118	1746.07	1e-05	1746.07	7e-05	1746.07	5e-05	1746.07	0.0048
1744.64	0.00117	1744.64	1e-05	1744.64	7e-05	1744.64	4e-05	1744.64	0.00464
1743.21	0.00117	1743.21	0	1743.21	7e-05	1743.21	4e-05	1743.21	0.00456
1741.78	0.00117	1741.78	1e-05	1741.78	7e-05	1741.78	5e-05	1741.78	0.00452
1740.35	0.00118	1740.35	1e-05	1740.35	6e-05	1740.35	5e-05	1740.35	0.00452
1738.93	0.00119	1738.93	1e-05	1738.93	6e-05	1738.93	4e-05	1738.93	0.00464
1737.5	0.0012	1737.5	1e-05	1737.5	6e-05	1737.5	3e-05	1737.5	0.00488
1736.07	0.0012	1736.07	2e-05	1736.07	5e-05	1736.07	1e-05	1736.07	0.00508
1734.64	0.0012	1734.64	3e-05	1734.64	5e-05	1734.64	1e-05	1734.64	0.0052
1733.22	0.00119	1733.22	3e-05	1733.22	5e-05	1733.22	1e-05	1733.22	0.0052
1731.79	0.00118	1731.79	2e-05	1731.79	4e-05	1731.79	1e-05	1731.79	0.00508
1730.36	0.00117	1730.36	1e-05	1730.36	4e-05	1730.36	1e-05	1730.36	0.00484
1728.93	0.00117	1728.93	1e-05	1728.93	5e-05	1728.93	2e-05	1728.93	0.00456
1727.51	0.00117	1727.51	0	1727.51	6e-05	1727.51	3e-05	1727.51	0.00424
1726.08	0.00117	1726.08	0	1726.08	7e-05	1726.08	3e-05	1726.08	0.00392
1724.65	0.00117	1724.65	0	1724.65	5e-05	1724.65	3e-05	1724.65	0.00372
1723.22	0.00117	1723.22	0	1723.22	4e-05	1723.22	3e-05	1723.22	0.00376
1721.79	0.00117	1721.79	1e-05	1721.79	3e-05	1721.79	4e-05	1721.79	0.00396
1720.37	0.00118	1720.37	1e-05	1720.37	3e-05	1720.37	5e-05	1720.37	0.00432
1718.94	0.00118	1718.94	2e-05	1718.94	3e-05	1718.94	6e-05	1718.94	0.00464
1717.51	0.00119	1717.51	4e-05	1717.51	5e-05	1717.51	6e-05	1717.51	0.00492
1716.08	0.00119	1716.08	5e-05	1716.08	4e-05	1716.08	5e-05	1716.08	0.00516
1714.66	0.00119	1714.66	3e-05	1714.66	3e-05	1714.66	3e-05	1714.66	0.00532
1713.23	0.00118	1713.23	2e-05	1713.23	1e-05	1713.23	2e-05	1713.23	0.00536
1711.8	0.00117	1711.8	2e-05	1711.8	0	1711.8	2e-05	1711.8	0.00536
1710.37	0.00118	1710.37	3e-05	1710.37	1e-05	1710.37	2e-05	1710.37	0.0054
1708.95	0.00119	1708.95	4e-05	1708.95	3e-05	1708.95	3e-05	1708.95	0.00548
1707.52	0.00121	1707.52	5e-05	1707.52	5e-05	1707.52	4e-05	1707.52	0.00552
1706.09	0.00123	1706.09	5e-05	1706.09	5e-05	1706.09	3e-05	1706.09	0.00552
1704.66	0.00123	1704.66	4e-05	1704.66	5e-05	1704.66	1e-05	1704.66	0.00544
1703.23	0.00123	1703.23	4e-05	1703.23	4e-05	1703.23	1e-05	1703.23	0.00532
1701.81	0.00122	1701.81	5e-05	1701.81	3e-05	1701.81	1e-05	1701.81	0.0052
1700.38	0.00123	1700.38	0.0001	1700.38	4e-05	1700.38	1e-05	1700.38	0.00508
1698.95	0.00124	1698.95	0.00013	1698.95	6e-05	1698.95	1e-05	1698.95	0.005
1697.52	0.00125	1697.52	0.00015	1697.52	9e-05	1697.52	1e-05	1697.52	0.00496
1696.1	0.00124	1696.1	0.00014	1696.1	0.00011	1696.1	3e-05	1696.1	0.00492
1694.67	0.00123	1694.67	0.00012	1694.67	0.0001	1694.67	5e-05	1694.67	0.00484
1693.24	0.00122	1693.24	0.0001	1693.24	8e-05	1693.24	5e-05	1693.24	0.00472
1691.81	0.00123	1691.81	8e-05	1691.81	5e-05	1691.81	4e-05	1691.81	0.0046
1690.39	0.00124	1690.39	8e-05	1690.39	5e-05	1690.39	5e-05	1690.39	0.0046
1688.96	0.00125	1688.96	0.0001	1688.96	7e-05	1688.96	7e-05	1688.96	0.00464
1687.53	0.00125	1687.53	0.00013	1687.53	0.0001	1687.53	9e-05	1687.53	0.00476
1686.1	0.00125	1686.1	0.00018	1686.1	0.00013	1686.1	0.00011	1686.1	0.00488
1684.67	0.00126	1684.67	0.00023	1684.67	0.00016	1684.67	0.0001	1684.67	0.00488
1683.25	0.00128	1683.25	0.00023	1683.25	0.00015	1683.25	0.00011	1683.25	0.00476
1681.82	0.00129	1681.82	0.00019	1681.82	0.00014	1681.82	0.00013	1681.82	0.0046
1680.39	0.00131	1680.39	0.00016	1680.39	0.00014	1680.39	0.00017	1680.39	0.0044
1678.96	0.00133	1678.96	0.00016	1678.96	0.00014	1678.96	0.0002	1678.96	0.00416
1677.54	0.00133	1677.54	0.00017	1677.54	0.00012	1677.54	0.0002	1677.54	0.004
1676.11	0.00133	1676.11	0.00019	1676.11	0.00012	1676.11	0.00017	1676.11	0.00392
1674.68	0.00133	1674.68	0.0002	1674.68	0.00012	1674.68	0.00015	1674.68	0.00388
1673.25	0.00134	1673.25	0.00021	1673.25	0.00016	1673.25	0.00018	1673.25	0.00388
1671.83	0.00135	1671.83	0.00022	1671.83	0.0002	1671.83	0.00024	1671.83	0.00388
1670.4	0.00137	1670.4	0.00023	1670.4	0.00025	1670.4	0.00031	1670.4	0.00392
1668.97	0.00139	1668.97	0.00024	1668.97	0.00025	1668.97	0.00033	1668.97	0.00404
1667.54	0.00141	1667.54	0.00024	1667.54	0.00022	1667.54	0.00031	1667.54	0.00416
1666.11	0.00142	1666.11	0.00023	1666.11	0.0002	1666.11	0.00029	1666.11	0.00428
1664.69	0.00143	1664.69	0.00024	1664.69	0.00019	1664.69	0.00028	1664.69	0.0044
1663.26	0.00144	1663.26	0.00024	1663.26	0.0002	1663.26	0.00029	1663.26	0.0044
1661.83	0.00144	1661.83	0.00026	1661.83	0.0002	1661.83	0.00031	1661.83	0.00436
1660.4	0.00144	1660.4	0.00027	1660.4	0.00018	1660.4	0.00033	1660.4	0.00432
1658.98	0.00145	1658.98	0.00027	1658.98	0.00017	1658.98	0.00037	1658.98	0.0044
1657.55	0.00146	1657.55	0.00027	1657.55	0.00018	1657.55	0.00043	1657.55	0.00456
1656.12	0.00148	1656.12	0.00028	1656.12	0.0002	1656.12	0.0005	1656.12	0.00472
1654.69	0.00153	1654.69	0.00032	1654.69	0.00021	1654.69	0.00054	1654.69	0.00496
1653.27	0.00162	1653.27	0.00037	1653.27	0.00023	1653.27	0.00053	1653.27	0.00516
1651.84	0.00166	1651.84	0.00038	1651.84	0.00029	1651.84	0.0005	1651.84	0.0054
1650.41	0.00165	1650.41	0.00036	1650.41	0.00036	1650.41	0.00049	1650.41	0.00572
1648.98	0.00164	1648.98	0.00037	1648.98	0.00038	1648.98	0.00049	1648.98	0.006
1647.55	0.00164	1647.55	0.0004	1647.55	0.00033	1647.55	0.00046	1647.55	0.00628
1646.13	0.00165	1646.13	0.00042	1646.13	0.00029	1646.13	0.00043	1646.13	0.00652
1644.7	0.00164	1644.7	0.0004	1644.7	0.00031	1644.7	0.00045	1644.7	0.00668
1643.27	0.00164	1643.27	0.00035	1643.27	0.00034	1643.27	0.00049	1643.27	0.00672
1641.84	0.00163	1641.84	0.00031	1641.84	0.00034	1641.84	0.00048	1641.84	0.00668
1640.42	0.00161	1640.42	0.00029	1640.42	0.00032	1640.42	0.00044	1640.42	0.00668
1638.99	0.00161	1638.99	0.0003	1638.99	0.0003	1638.99	0.00042	1638.99	0.0068
1637.56	0.00162	1637.56	0.00034	1637.56	0.00032	1637.56	0.00045	1637.56	0.00708
1636.13	0.00165	1636.13	0.00037	1636.13	0.00037	1636.13	0.0005	1636.13	0.0074
1634.71	0.00164	1634.71	0.00037	1634.71	0.00041	1634.71	0.00053	1634.71	0.0076
1633.28	0.00161	1633.28	0.00035	1633.28	0.00042	1633.28	0.00054	1633.28	0.00772
1631.85	0.00159	1631.85	0.00033	1631.85	0.00043	1631.85	0.00057	1631.85	0.00772
1630.42	0.00161	1630.42	0.00032	1630.42	0.00045	1630.42	0.00061	1630.42	0.00768
1628.99	0.00163	1628.99	0.00033	1628.99	0.00047	1628.99	0.0006	1628.99	0.00764
1627.57	0.00166	1627.57	0.00032	1627.57	0.00047	1627.57	0.00052	1627.57	0.00764
1626.14	0.00168	1626.14	0.00031	1626.14	0.00046	1626.14	0.00041	1626.14	0.0076
1624.71	0.00168	1624.71	0.0003	1624.71	0.00043	1624.71	0.00033	1624.71	0.00744
1623.28	0.00167	1623.28	0.00031	1623.28	0.0004	1623.28	0.00029	1623.28	0.00724
1621.86	0.00164	1621.86	0.00031	1621.86	0.0004	1621.86	0.00029	1621.86	0.007
1620.43	0.00161	1620.43	0.00031	1620.43	0.00042	1620.43	0.00031	1620.43	0.0068
1619	0.0016	1619	0.00028	1619	0.00045	1619	0.00033	1619	0.0066
1617.57	0.0016	1617.57	0.00024	1617.57	0.00047	1617.57	0.00035	1617.57	0.00648
1616.15	0.0016	1616.15	0.0002	1616.15	0.00049	1616.15	0.00037	1616.15	0.00636
1614.72	0.00159	1614.72	0.00018	1614.72	0.00047	1614.72	0.00043	1614.72	0.00616
1613.29	0.00157	1613.29	0.00017	1613.29	0.00042	1613.29	0.00049	1613.29	0.00584
1611.86	0.00153	1611.86	0.00015	1611.86	0.00036	1611.86	0.00053	1611.86	0.00544
1610.44	0.0015	1610.44	0.00013	1610.44	0.00033	1610.44	0.00053	1610.44	0.00508
1609.01	0.00149	1609.01	0.00011	1609.01	0.0003	1609.01	0.00048	1609.01	0.00472
1607.58	0.00148	1607.58	0.0001	1607.58	0.00025	1607.58	0.00038	1607.58	0.0044
1606.15	0.00148	1606.15	9e-05	1606.15	0.00019	1606.15	0.00029	1606.15	0.00416
1604.72	0.00148	1604.72	7e-05	1604.72	0.00012	1604.72	0.00025	1604.72	0.00392
1603.3	0.00149	1603.3	5e-05	1603.3	9e-05	1603.3	0.00026	1603.3	0.00376
1601.87	0.00148	1601.87	4e-05	1601.87	8e-05	1601.87	0.0003	1601.87	0.00372
1600.44	0.00146	1600.44	3e-05	1600.44	0.0001	1600.44	0.00032	1600.44	0.00372
1599.01	0.00144	1599.01	3e-05	1599.01	0.00012	1599.01	0.00031	1599.01	0.0038
1597.59	0.00143	1597.59	3e-05	1597.59	0.00011	1597.59	0.00024	1597.59	0.00384
1596.16	0.00141	1596.16	3e-05	1596.16	7e-05	1596.16	0.00015	1596.16	0.00388
1594.73	0.00138	1594.73	2e-05	1594.73	4e-05	1594.73	9e-05	1594.73	0.00384
1593.3	0.00135	1593.3	2e-05	1593.3	3e-05	1593.3	6e-05	1593.3	0.00376
1591.88	0.00134	1591.88	1e-05	1591.88	1e-05	1591.88	3e-05	1591.88	0.00368
1590.45	0.00133	1590.45	0	1590.45	0	1590.45	1e-05	1590.45	0.00356
1589.02	0.00132	1589.02	0	1589.02	0	1589.02	0	1589.02	0.00344
1587.59	0.00132	1587.59	0	1587.59	0	1587.59	0	1587.59	0.00336
1586.16	0.00131	1586.16	0	1586.16	0	1586.16	0	1586.16	0.00324
1584.74	0.00128	1584.74	0	1584.74	0	1584.74	0	1584.74	0.00316
1583.31	0.00126	1583.31	0	1583.31	0	1583.31	0	1583.31	0.00304
1581.88	0.00125	1581.88	0	1581.88	1e-05	1581.88	0	1581.88	0.00296
1580.45	0.00124	1580.45	1e-05	1580.45	2e-05	1580.45	0	1580.45	0.00288
1579.03	0.00126	1579.03	2e-05	1579.03	2e-05	1579.03	0	1579.03	0.00288
1577.6	0.00129	1577.6	5e-05	1577.6	1e-05	1577.6	0	1577.6	0.00284
1576.17	0.00132	1576.17	5e-05	1576.17	1e-05	1576.17	0	1576.17	0.00288
1574.74	0.00132	1574.74	4e-05	1574.74	6e-05	1574.74	0	1574.74	0.00288
1573.32	0.00131	1573.32	3e-05	1573.32	5e-05	1573.32	0	1573.32	0.00292
1571.89	0.00131	1571.89	3e-05	1571.89	2e-05	1571.89	0	1571.89	0.00292
1570.46	0.00131	1570.46	3e-05	1570.46	0	1570.46	0	1570.46	0.00292
1569.03	0.00131	1569.03	3e-05	1569.03	0	1569.03	0	1569.03	0.00292
1567.6	0.00132	1567.6	1e-05	1567.6	0	1567.6	0	1567.6	0.00292
1566.18	0.00133	1566.18	0	1566.18	0	1566.18	0	1566.18	0.00292
1564.75	0.00134	1564.75	0	1564.75	0	1564.75	2e-05	1564.75	0.00296
1563.32	0.00134	1563.32	0	1563.32	0	1563.32	4e-05	1563.32	0.00292
1561.89	0.00133	1561.89	2e-05	1561.89	0	1561.89	6e-05	1561.89	0.00292
1560.47	0.00134	1560.47	8e-05	1560.47	1e-05	1560.47	2e-05	1560.47	0.00292
1559.04	0.0014	1559.04	0.0002	1559.04	0	1559.04	2e-05	1559.04	0.00296
1557.61	0.00149	1557.61	0.00023	1557.61	0	1557.61	6e-05	1557.61	0.003
1556.18	0.00151	1556.18	0.00017	1556.18	1e-05	1556.18	1e-05	1556.18	0.00304
1554.76	0.00148	1554.76	0.00011	1554.76	1e-05	1554.76	1e-05	1554.76	0.00304
1553.33	0.00144	1553.33	7e-05	1553.33	1e-05	1553.33	3e-05	1553.33	0.00308
1551.9	0.00143	1551.9	5e-05	1551.9	0	1551.9	3e-05	1551.9	0.00308
1550.47	0.00143	1550.47	4e-05	1550.47	1e-05	1550.47	1e-05	1550.47	0.00316
1549.04	0.00144	1549.04	5e-05	1549.04	3e-05	1549.04	0	1549.04	0.00332
1547.62	0.00146	1547.62	8e-05	1547.62	5e-05	1547.62	5e-05	1547.62	0.00352
1546.19	0.00147	1546.19	0.00012	1546.19	7e-05	1546.19	0.00011	1546.19	0.00368
1544.76	0.00146	1544.76	0.00017	1544.76	8e-05	1544.76	0.00014	1544.76	0.00384
1543.33	0.00143	1543.33	0.0002	1543.33	9e-05	1543.33	0.00016	1543.33	0.00392
1541.91	0.00141	1541.91	0.00022	1541.91	9e-05	1541.91	0.00021	1541.91	0.00396
1540.48	0.00144	1540.48	0.00021	1540.48	0.0001	1540.48	0.00027	1540.48	0.004
1539.05	0.00151	1539.05	0.00017	1539.05	0.00014	1539.05	0.00025	1539.05	0.00404
1537.62	0.00156	1537.62	0.00014	1537.62	0.00017	1537.62	0.00021	1537.62	0.00408
1536.2	0.00158	1536.2	0.00013	1536.2	0.00019	1536.2	0.0002	1536.2	0.00408
1534.77	0.00159	1534.77	0.00017	1534.77	0.00021	1534.77	0.00023	1534.77	0.00408
1533.34	0.0016	1533.34	0.0002	1533.34	0.00024	1533.34	0.00025	1533.34	0.00408
1531.91	0.00161	1531.91	0.0002	1531.91	0.00027	1531.91	0.00023	1531.91	0.00412
1530.48	0.00162	1530.48	0.00017	1530.48	0.00027	1530.48	0.00019	1530.48	0.00436
1529.06	0.00165	1529.06	0.00016	1529.06	0.00027	1529.06	0.00019	1529.06	0.00476
1527.63	0.0017	1527.63	0.00016	1527.63	0.00027	1527.63	0.00024	1527.63	0.00544
1526.2	0.00176	1526.2	0.00016	1526.2	0.00027	1526.2	0.00033	1526.2	0.0062
1524.77	0.00177	1524.77	0.00016	1524.77	0.00026	1524.77	0.0004	1524.77	0.00696
1523.35	0.00176	1523.35	0.00019	1523.35	0.00027	1523.35	0.00043	1523.35	0.0076
1521.92	0.00174	1521.92	0.00024	1521.92	0.00031	1521.92	0.00044	1521.92	0.00808
1520.49	0.00174	1520.49	0.00029	1520.49	0.00033	1520.49	0.00043	1520.49	0.00848
1519.06	0.00177	1519.06	0.0003	1519.06	0.0003	1519.06	0.00044	1519.06	0.00884
1517.64	0.00181	1517.64	0.00029	1517.64	0.0003	1517.64	0.00051	1517.64	0.00912
1516.21	0.00184	1516.21	0.00024	1516.21	0.00036	1516.21	0.00063	1516.21	0.00924
1514.78	0.00186	1514.78	0.0002	1514.78	0.00048	1514.78	0.0007	1514.78	0.00924
1513.35	0.00187	1513.35	0.00018	1513.35	0.00057	1513.35	0.0007	1513.35	0.0092
1511.92	0.00189	1511.92	0.00018	1511.92	0.00059	1511.92	0.00065	1511.92	0.0092
1510.5	0.00191	1510.5	0.00022	1510.5	0.00059	1510.5	0.00059	1510.5	0.0094
1509.07	0.00193	1509.07	0.00028	1509.07	0.00055	1509.07	0.00053	1509.07	0.00984
1507.64	0.00192	1507.64	0.00033	1507.64	0.00047	1507.64	0.00056	1507.64	0.0105
1506.21	0.00187	1506.21	0.00032	1506.21	0.00038	1506.21	0.00068	1506.21	0.0111
1504.79	0.00182	1504.79	0.00028	1504.79	0.00033	1504.79	0.00078	1504.79	0.0116
1503.36	0.00181	1503.36	0.00025	1503.36	0.0003	1503.36	0.00082	1503.36	0.012
1501.93	0.00183	1501.93	0.00025	1501.93	0.00031	1501.93	0.00084	1501.93	0.0122
1500.5	0.00189	1500.5	0.00027	1500.5	0.00035	1500.5	0.00088	1500.5	0.0123
1499.08	0.00195	1499.08	0.00029	1499.08	0.00039	1499.08	0.00087	1499.08	0.0123

## Sheet: Fig. 4b
0.4%RuNi									0.6%RuNi									2%RuNi
Wavenumber (cm-1)	Intensity (a.u.)	Wavenumber (cm-1)	Intensity (a.u.)	Wavenumber (cm-1)	Intensity (a.u.)	Wavenumber (cm-1)	Intensity (a.u.)		Wavenumber (cm-1)	Intensity (a.u.)	Wavenumber (cm-1)	Intensity (a.u.)	Wavenumber (cm-1)	Intensity (a.u.)	Wavenumber (cm-1)	Intensity (a.u.)		Wavenumber (cm-1)	Intensity (a.u.)	Wavenumber (cm-1)	Intensity (a.u.)	Wavenumber (cm-1)	Intensity (a.u.)	Wavenumber (cm-1)	Intensity (a.u.)
2100.13	0.00014	2000.19	0.00185	2000.19	0.00185	2000.19	0.00185		2100.13	8e-05	2000.19	0.00462	2000.19	0.00467	2000.19	0.00467		2100.13	6e-05	2000.19	0.00467	2000.19	0.00472	2000.19	0.00472
2098.71	0.00014	2017.03	0.00297	2001.21	0.00198	2000.79	0.00192		2098.71	9e-05	2012.13	0.00589	2001.28	0.00497	2000.81	0.00484		2098.71	8e-05	2010.14	0.00421	2001.37	0.00469	2000.79	0.0047
2097.28	0.00014	2018.17	0.00293	2003.19	0.00223	2001.39	0.002		2097.28	0.00011	2024.07	0.00502	2003.38	0.00562	2001.42	0.00501		2097.28	0.0001	2020.09	0.00376	2003.64	0.00468	2001.38	0.00469
2095.85	0.00014	2020.38	0.00288	2005.08	0.00255	2001.99	0.00207		2095.85	0.00012	2025	0.00497	2005.39	0.00648	2002.03	0.00519		2095.85	0.00011	2030.04	0.00335	2005.82	0.00475	2001.98	0.00468
2094.42	0.00014	2022.5	0.00286	2006.89	0.003	2002.59	0.00215		2094.42	0.00012	2026.81	0.00493	2007.31	0.00681	2002.65	0.00537		2094.42	0.00012	2030.84	0.00335	2007.91	0.00494	2002.57	0.00467
2092.99	0.00015	2024.53	0.00294	2008.62	0.0035	2003.19	0.00223		2092.99	0.00013	2028.54	0.00499	2009.14	0.00708	2003.26	0.00558		2092.99	0.00012	2032.4	0.00337	2009.9	0.00531	2003.17	0.00467
2091.57	0.00017	2026.47	0.00318	2010.28	0.00369	2003.79	0.0023		2091.57	0.00014	2030.2	0.00523	2010.9	0.00756	2003.87	0.00583		2091.57	0.00011	2033.88	0.00351	2011.81	0.00593	2003.76	0.00468
2090.14	0.00018	2028.32	0.00368	2011.85	0.00397	2004.38	0.00239		2090.14	0.00014	2031.78	0.00574	2012.57	0.0083	2004.49	0.00609		2090.14	0.0001	2035.3	0.00383	2013.63	0.00684	2004.36	0.00469
2088.71	0.0002	2030.08	0.00458	2013.35	0.00443	2004.98	0.00252		2088.71	0.00017	2033.29	0.00664	2014.16	0.00933	2005.1	0.00635		2088.71	0.00013	2036.66	0.00442	2015.37	0.0081	2004.95	0.0047
2087.28	0.00022	2031.76	0.00605	2014.78	0.0051	2005.58	0.00267		2087.28	0.00021	2034.73	0.00805	2015.68	0.01068	2005.71	0.00663		2087.28	0.0002	2037.95	0.00541	2017.02	0.00974	2005.55	0.00473
2085.86	0.00026	2033.36	0.00822	2016.13	0.006	2006.18	0.00281		2085.86	0.00028	2036.11	0.01008	2017.11	0.01235	2006.33	0.00674		2085.86	0.00029	2039.18	0.0069	2018.59	0.01177	2006.14	0.00477
2084.43	0.00031	2034.88	0.01124	2017.42	0.00714	2006.78	0.00297		2084.43	0.00034	2037.41	0.01283	2018.48	0.01432	2006.94	0.00678		2084.43	0.00037	2040.36	0.00903	2020.09	0.01416	2006.74	0.00481
2083	0.00038	2036.32	0.01519	2018.63	0.00852	2007.38	0.00313		2083	0.00039	2038.65	0.01633	2019.77	0.01653	2007.55	0.00684		2083	0.00045	2041.47	0.01184	2021.5	0.01688	2007.33	0.00487
2081.57	0.00048	2037.69	0.02006	2019.79	0.01011	2007.97	0.0033		2081.57	0.00044	2039.83	0.02056	2021	0.01893	2008.17	0.00692		2081.57	0.00056	2042.52	0.01538	2022.84	0.01984	2007.93	0.00494
2080.15	0.00061	2038.98	0.0258	2020.87	0.01187	2008.57	0.00348		2080.15	0.00053	2040.94	0.02547	2022.15	0.02144	2008.78	0.00701		2080.15	0.00068	2043.52	0.01962	2024.12	0.02298	2008.52	0.00503
2078.72	0.00076	2040.2	0.03226	2021.9	0.01374	2009.17	0.00357		2078.72	0.0007	2042	0.03093	2023.24	0.024	2009.39	0.00714		2078.72	0.00084	2044.47	0.02448	2025.31	0.0262	2009.12	0.00514
2077.29	0.00096	2041.35	0.03927	2022.87	0.01565	2009.77	0.00363		2077.29	0.00099	2042.99	0.03678	2024.27	0.02654	2010	0.00729		2077.29	0.00107	2045.36	0.02981	2026.45	0.02942	2009.71	0.00527
2075.86	0.00126	2042.43	0.04659	2023.77	0.01756	2010.37	0.0037		2075.86	0.00138	2043.93	0.04285	2025.23	0.02898	2010.62	0.00747		2075.86	0.0014	2046.21	0.03547	2027.51	0.03256	2010.31	0.00542
2074.43	0.00173	2043.44	0.05398	2024.62	0.01942	2010.97	0.00379		2074.43	0.00189	2044.82	0.04896	2026.13	0.03129	2011.23	0.00768		2074.43	0.00189	2047	0.04127	2028.51	0.03554	2010.9	0.0056
2073.01	0.00246	2044.4	0.06124	2025.42	0.02117	2011.56	0.0039		2073.01	0.00265	2045.65	0.05494	2026.98	0.03341	2011.84	0.00794		2073.01	0.00271	2047.74	0.04704	2029.45	0.03833	2011.5	0.00581
2071.58	0.00368	2045.29	0.06818	2026.16	0.02279	2012.16	0.00405		2071.58	0.00398	2046.43	0.06066	2027.76	0.03534	2012.46	0.00824		2071.58	0.00413	2048.44	0.05264	2030.32	0.04087	2012.09	0.00605
2070.15	0.00588	2046.12	0.07465	2026.85	0.02425	2012.76	0.00422		2070.15	0.00631	2047.15	0.066	2028.5	0.03704	2013.07	0.00859		2070.15	0.00653	2049.1	0.05792	2031.14	0.04316	2012.69	0.00632
2068.72	0.00993	2046.89	0.08054	2027.5	0.02555	2013.36	0.00443		2068.72	0.01021	2047.83	0.07087	2029.18	0.03854	2013.68	0.00898		2068.72	0.01035	2049.71	0.0628	2031.91	0.04518	2013.28	0.00664
2067.3	0.01688	2047.61	0.0858	2028.09	0.02667	2013.96	0.00468		2067.3	0.01643	2048.47	0.07524	2029.81	0.03982	2014.3	0.00944		2067.3	0.01604	2050.27	0.06721	2032.61	0.04694	2013.88	0.007
2065.87	0.02718	2048.28	0.0904	2028.64	0.02764	2014.56	0.00498		2065.87	0.02533	2049.05	0.07909	2030.39	0.0409	2014.91	0.00995		2065.87	0.02383	2050.8	0.07112	2033.27	0.04844	2014.47	0.0074
2064.44	0.03973	2048.89	0.09436	2029.14	0.02845	2015.16	0.00532		2064.44	0.03588	2049.6	0.08241	2030.93	0.0418	2015.52	0.01053		2064.44	0.03335	2051.29	0.07452	2033.87	0.04971	2015.07	0.00785
2063.01	0.05283	2049.46	0.0977	2029.61	0.02912	2015.75	0.00572		2063.01	0.04662	2050.1	0.08524	2031.42	0.04254	2016.14	0.01118		2063.01	0.04421	2051.74	0.07743	2034.43	0.05076	2015.66	0.00836
2061.59	0.06693	2049.98	0.10047	2030.03	0.02966	2016.35	0.00618		2061.59	0.0584	2050.56	0.08761	2031.87	0.04313	2016.75	0.01189		2061.59	0.05713	2052.15	0.07988	2034.94	0.05163	2016.26	0.00893
2060.16	0.08407	2050.45	0.10274	2030.41	0.0301	2016.95	0.0067		2060.16	0.07353	2050.99	0.08957	2032.28	0.0436	2017.36	0.01268		2060.16	0.07304	2052.53	0.0819	2035.41	0.05232	2016.85	0.00956
2058.73	0.10252	2050.88	0.10456	2030.76	0.03044	2017.55	0.00729		2058.73	0.09053	2051.37	0.09115	2032.65	0.04397	2017.98	0.01355		2058.73	0.08958	2052.88	0.08355	2035.83	0.05288	2017.45	0.01025
2057.3	0.11443	2051.27	0.106	2031.07	0.0307	2018.15	0.00795		2057.3	0.10214	2051.72	0.09242	2032.98	0.04425	2018.59	0.01449		2057.3	0.10076	2053.2	0.08488	2036.21	0.05331	2018.04	0.01101
2055.87	0.11474	2051.62	0.10712	2031.35	0.0309	2018.75	0.00869		2055.87	0.10336	2052.04	0.09342	2033.28	0.04447	2019.2	0.01551		2055.87	0.10339	2053.48	0.08592	2036.56	0.05364	2018.64	0.01184
2054.45	0.10818	2051.94	0.10797	2031.6	0.03105	2019.34	0.0095		2054.45	0.09818	2052.33	0.09419	2033.54	0.04462	2019.81	0.01661		2054.45	0.1009	2053.74	0.08673	2036.87	0.0539	2019.23	0.01274
2053.02	0.10138	2052.22	0.10861	2031.82	0.03116	2019.94	0.01039		2053.02	0.09294	2052.59	0.09477	2033.77	0.04473	2020.43	0.01778		2053.02	0.09784	2053.97	0.08735	2037.14	0.05408	2019.83	0.01371
2051.59	0.096	2052.46	0.10908	2032.01	0.03124	2020.54	0.01135		2051.59	0.08938	2052.81	0.09521	2033.98	0.04481	2021.04	0.01903		2051.59	0.09508	2054.17	0.08781	2037.38	0.05422	2020.42	0.01477
2050.16	0.09041	2052.68	0.10942	2032.18	0.03129	2021.14	0.01239		2050.16	0.08564	2053.01	0.09553	2034.16	0.04486	2021.65	0.02034		2050.16	0.09127	2054.35	0.08815	2037.6	0.05431	2021.02	0.0159
2048.74	0.08328	2052.86	0.10965	2032.32	0.03132	2021.74	0.0135		2048.74	0.08022	2053.19	0.09576	2034.31	0.04489	2022.27	0.02172		2048.74	0.08614	2054.51	0.08839	2037.78	0.05438	2021.61	0.0171
2047.31	0.07495	2053.02	0.10981	2032.45	0.03135	2022.34	0.01469		2047.31	0.07376	2053.34	0.09591	2034.44	0.04491	2022.88	0.02316		2047.31	0.08091	2054.65	0.08856	2037.94	0.05442	2022.2	0.01838
2045.88	0.06677	2053.16	0.10991	2032.55	0.03136	2022.94	0.01593		2045.88	0.06779	2053.47	0.09602	2034.54	0.04492	2023.49	0.02465		2045.88	0.07641	2054.77	0.08868	2038.07	0.05445	2022.8	0.01974
2044.45	0.05977	2053.27	0.10998	2032.63	0.03136	2023.53	0.01723		2044.45	0.06293	2053.58	0.09608	2034.63	0.04493	2024.11	0.02618		2044.45	0.07236	2054.86	0.08875	2038.18	0.05447	2023.39	0.02116
2043.03	0.0542	2053.36	0.11002	2032.69	0.03137	2024.13	0.01857		2043.03	0.05877	2053.68	0.09613	2034.7	0.04493	2024.72	0.02774		2043.03	0.06826	2054.95	0.0888	2038.27	0.05447	2023.99	0.02266
2041.6	0.04976	2053.44	0.11004	2032.75	0.03137	2024.73	0.01994		2041.6	0.05471	2053.75	0.09615	2034.76	0.04493	2025.33	0.02933		2041.6	0.06414	2055.02	0.08883	2038.35	0.05448	2024.58	0.02422
2040.17	0.04591	2053.5	0.11005	2032.78	0.03137	2025.33	0.02134		2040.17	0.05069	2053.81	0.09616	2034.8	0.04493	2025.95	0.03092		2040.17	0.06027	2055.07	0.08884	2038.4	0.05448	2025.18	0.02583
2038.74	0.04223	2053.54	0.11005	2032.81	0.03137	2025.93	0.02275		2038.74	0.04699	2053.86	0.09617	2034.83	0.04493	2026.56	0.03251		2038.74	0.05664	2055.11	0.08885	2038.45	0.05448	2025.77	0.02749
2037.31	0.03867	2053.57	0.11005	2032.83	0.03137	2026.53	0.02415		2037.31	0.04383	2053.9	0.09617	2034.85	0.04492	2027.17	0.03409		2037.31	0.05302	2055.14	0.08885	2038.48	0.05448	2026.37	0.0292
2035.89	0.03542	2053.59	0.11005	2032.84	0.03137	2027.12	0.02555		2035.89	0.04115	2053.92	0.09617	2034.86	0.04492	2027.78	0.03564		2035.89	0.04944	2055.17	0.08885	2038.5	0.05448	2026.96	0.03094
2034.46	0.03257	2053.6	0.11005	2032.85	0.03137	2027.72	0.02691		2034.46	0.03882	2053.94	0.09617	2034.86	0.04492	2028.4	0.03716		2034.46	0.04638	2055.18	0.08885	2038.51	0.05448	2027.56	0.03271
2033.03	0.03	2053.61	0.11005	2032.85	0.03137	2028.32	0.02825		2033.03	0.03673	2053.95	0.09617	2034.87	0.04492	2029.01	0.03862		2033.03	0.0441	2055.19	0.08885	2038.51	0.05448	2028.15	0.03449
2031.6	0.02759	2053.61	0.11005	2032.85	0.03137	2028.92	0.02952		2031.6	0.03462	2053.95	0.09617	2034.87	0.04492	2029.62	0.04002		2031.6	0.04213	2055.2	0.08885	2038.52	0.05448	2028.75	0.03627
2030.18	0.02525	2053.61	0.11005	2032.85	0.03137	2029.52	0.03075		2030.18	0.03216	2053.96	0.09617	2034.87	0.04492	2030.24	0.04136		2030.18	0.03962	2055.2	0.08885	2038.52	0.05448	2029.34	0.03805
2028.75	0.02293	2053.61	0.11005	2032.85	0.03137	2030.12	0.03191		2028.75	0.02933	2053.96	0.09617	2034.87	0.04492	2030.85	0.04262		2028.75	0.03643	2055.2	0.08885	2038.52	0.05448	2029.94	0.0398
2027.32	0.02055	2053.62	0.11005	2032.86	0.03137	2030.71	0.03301		2027.32	0.02653	2053.96	0.09617	2034.87	0.04492	2031.46	0.0438		2027.32	0.03315	2055.2	0.08885	2038.52	0.05448	2030.53	0.04152
2025.89	0.01818	2053.62	0.11005	2032.87	0.03137	2031.31	0.03405		2025.89	0.02401	2053.96	0.09617	2034.89	0.04492	2032.08	0.0449		2025.89	0.03019	2055.2	0.08885	2038.53	0.05448	2031.13	0.0432
2024.47	0.01591	2053.63	0.11005	2032.89	0.03137	2031.91	0.03502		2024.47	0.0217	2053.96	0.09617	2034.9	0.04492	2032.69	0.04592		2024.47	0.02739	2055.2	0.08885	2038.54	0.05448	2031.72	0.04483
2023.04	0.01382	2053.65	0.11005	2032.91	0.03136	2032.51	0.03594		2023.04	0.0194	2053.98	0.09616	2034.93	0.04492	2033.3	0.04687		2023.04	0.02455	2055.21	0.08885	2038.56	0.05448	2032.32	0.04638
2021.61	0.01193	2053.67	0.11005	2032.95	0.03136	2033.11	0.03681		2021.61	0.01715	2053.99	0.09616	2034.97	0.04491	2033.92	0.04774		2021.61	0.02175	2055.23	0.08885	2038.6	0.05447	2032.91	0.04787
2020.18	0.01018	2053.71	0.11005	2033	0.03136	2033.71	0.03766		2020.18	0.01513	2054.02	0.09616	2035.02	0.0449	2034.53	0.04856		2020.18	0.01916	2055.25	0.08885	2038.65	0.05447	2033.51	0.04926
2018.75	0.00856	2053.75	0.11004	2033.06	0.03135	2034.31	0.0385		2018.75	0.01334	2054.06	0.09615	2035.09	0.04489	2035.14	0.04933		2018.75	0.01681	2055.28	0.08884	2038.71	0.05446	2034.1	0.05057
2017.33	0.00709	2053.81	0.11002	2033.14	0.03134	2034.9	0.03934		2017.33	0.01169	2054.11	0.09614	2035.17	0.04488	2035.76	0.05008		2017.33	0.01468	2055.33	0.08883	2038.79	0.05445	2034.7	0.05179
2015.9	0.00588	2053.88	0.10999	2033.23	0.03132	2035.5	0.04021		2015.9	0.01016	2054.17	0.09611	2035.28	0.04485	2036.37	0.05082		2015.9	0.01286	2055.38	0.08881	2038.89	0.05443	2035.29	0.05291
2014.47	0.00494	2053.97	0.10995	2033.35	0.03129	2036.1	0.04114		2014.47	0.00883	2054.26	0.09607	2035.4	0.04482	2036.98	0.05158		2014.47	0.01148	2055.45	0.08878	2039.02	0.05439	2035.89	0.05394
2013.04	0.0042	2054.08	0.10987	2033.48	0.03125	2036.7	0.04215		2013.04	0.00781	2054.35	0.09601	2035.54	0.04477	2037.59	0.05238		2013.04	0.01044	2055.53	0.08872	2039.17	0.05435	2036.48	0.05488
2011.62	0.0036	2054.2	0.10977	2033.64	0.03119	2037.3	0.04326		2011.62	0.00703	2054.47	0.09591	2035.71	0.04469	2038.21	0.05324		2011.62	0.00952	2055.63	0.08864	2039.34	0.05428	2037.08	0.05573
2010.19	0.00311	2054.35	0.10961	2033.82	0.03111	2037.9	0.04452		2010.19	0.00635	2054.61	0.09577	2035.9	0.0446	2038.82	0.05419		2010.19	0.00859	2055.75	0.08851	2039.55	0.05417	2037.67	0.05653
2008.76	0.00271	2054.52	0.1094	2034.02	0.031	2038.49	0.04593		2008.76	0.00572	2054.78	0.09556	2036.12	0.04446	2039.43	0.05527		2008.76	0.00771	2055.88	0.08833	2039.79	0.05403	2038.27	0.05726
2007.33	0.00239	2054.71	0.10909	2034.26	0.03085	2039.09	0.04752		2007.33	0.00516	2054.97	0.09527	2036.38	0.04428	2040.05	0.05648		2007.33	0.00698	2056.04	0.08808	2040.06	0.05383	2038.86	0.05797
2005.91	0.00213	2054.93	0.10868	2034.52	0.03065	2039.69	0.04931		2005.91	0.0047	2055.18	0.09487	2036.66	0.04405	2040.66	0.05785		2005.91	0.00637	2056.22	0.08772	2040.37	0.05357	2039.46	0.05867
2004.48	0.00192	2055.17	0.10814	2034.81	0.0304	2040.29	0.05132		2004.48	0.00435	2055.43	0.09433	2036.97	0.04375	2041.27	0.05941		2004.48	0.00583	2056.43	0.08724	2040.71	0.05322	2040.05	0.05938
2003.05	0.00174	2055.45	0.10742	2035.14	0.03007	2040.89	0.05355		2003.05	0.0041	2055.7	0.09362	2037.32	0.04336	2041.89	0.06116		2003.05	0.00536	2056.65	0.08661	2041.1	0.05277	2040.65	0.06014
2001.62	0.0016	2055.75	0.1065	2035.5	0.02965	2041.49	0.05602		2001.62	0.00389	2056.01	0.09268	2037.71	0.04288	2042.5	0.06311		2001.62	0.00494	2056.91	0.08578	2041.53	0.05219	2041.24	0.06098
2000.19	0.00148	2056.09	0.10533	2035.9	0.02914	2042.08	0.05872		2000.19	0.00364	2056.35	0.09149	2038.14	0.04228	2043.11	0.06526		2000.19	0.00462	2057.2	0.08471	2042	0.05145	2041.84	0.06192
--	--	2056.46	0.10386	2036.33	0.02851	2042.68	0.06164		--	--	2056.73	0.08998	2038.6	0.04154	2043.73	0.06761		--	--	2057.51	0.08336	2042.53	0.05054	2042.43	0.063
--	--	2056.87	0.10206	2036.81	0.02775	2043.28	0.06477		--	--	2057.14	0.08811	2039.11	0.04064	2044.34	0.07014		--	--	2057.86	0.08168	2043.1	0.04942	2043.03	0.06424
--	--	2057.31	0.09986	2037.32	0.02685	2043.88	0.06809		--	--	2057.6	0.08582	2039.66	0.03957	2044.95	0.07284		--	--	2058.24	0.07963	2043.72	0.04807	2043.62	0.06568
--	--	2057.79	0.09722	2037.88	0.02578	2044.48	0.07156		--	--	2058.09	0.08306	2040.26	0.03831	2045.57	0.07567		--	--	2058.65	0.07715	2044.4	0.04646	2044.22	0.06733
--	--	2058.32	0.0941	2038.49	0.02456	2045.08	0.07516		--	--	2058.63	0.07979	2040.91	0.03684	2046.18	0.07859		--	--	2059.1	0.07421	2045.13	0.04457	2044.81	0.0692
--	--	2058.88	0.09045	2039.13	0.02316	2045.68	0.07884		--	--	2059.21	0.07597	2041.61	0.03515	2046.79	0.08157		--	--	2059.59	0.07077	2045.93	0.0424	2045.4	0.0713
--	--	2059.49	0.08624	2039.83	0.02161	2046.27	0.08255		--	--	2059.84	0.0716	2042.36	0.03325	2047.4	0.08455		--	--	2060.12	0.06682	2046.78	0.03993	2046	0.07363
--	--	2060.14	0.08148	2040.58	0.01992	2046.87	0.08626		--	--	2060.52	0.06668	2043.16	0.03114	2048.02	0.08747		--	--	2060.68	0.06237	2047.7	0.03717	2046.59	0.07617
--	--	2060.84	0.07616	2041.38	0.0181	2047.47	0.0899		--	--	2061.25	0.06125	2044.01	0.02883	2048.63	0.09029		--	--	2061.29	0.05744	2048.68	0.03416	2047.19	0.07889
--	--	2061.59	0.07033	2042.23	0.01619	2048.07	0.09341		--	--	2062.03	0.05539	2044.93	0.02635	2049.24	0.09292		--	--	2061.94	0.05211	2049.73	0.03093	2047.78	0.08176
--	--	2062.38	0.06405	2043.14	0.01424	2048.67	0.09674		--	--	2062.87	0.0492	2045.9	0.02376	2049.86	0.09532		--	--	2062.64	0.04646	2050.85	0.02755	2048.38	0.08473
--	--	2063.23	0.05744	2044.1	0.0123	2049.27	0.09985		--	--	2063.76	0.04282	2046.94	0.02109	2050.47	0.09743		--	--	2063.38	0.04062	2052.04	0.02409	2048.97	0.08774
--	--	2064.13	0.0506	2045.12	0.01042	2049.86	0.10265		--	--	2064.71	0.03644	2048.03	0.01841	2051.08	0.09918		--	--	2064.18	0.03475	2053.31	0.02064	2049.57	0.09071
--	--	2065.09	0.0437	2046.21	0.00865	2050.46	0.10513		--	--	2065.72	0.03023	2049.19	0.0158	2051.7	0.10052		--	--	2065.02	0.02902	2054.65	0.01731	2050.16	0.09358
--	--	2066.1	0.03693	2047.35	0.00705	2051.06	0.10721		--	--	2066.78	0.02439	2050.42	0.01331	2052.31	0.10142		--	--	2065.91	0.0236	2056.08	0.01419	2050.76	0.09626
--	--	2067.17	0.03045	2048.56	0.00566	2051.66	0.10887		--	--	2067.92	0.0191	2051.72	0.01102	2052.92	0.10183		--	--	2066.85	0.01865	2057.58	0.01136	2051.35	0.09868
--	--	2068.3	0.02444	2049.83	0.00449	2052.26	0.11006		--	--	2069.11	0.01448	2053.08	0.00897	2053.54	0.10172		--	--	2067.85	0.01431	2059.17	0.0089	2051.95	0.10073
--	--	2069.49	0.01905	2051.17	0.00355	2052.86	0.11077		--	--	2070.37	0.01062	2054.52	0.00721	2054.15	0.10109		--	--	2068.91	0.01066	2060.84	0.00684	2052.54	0.10236
--	--	2070.74	0.0144	2052.58	0.00282	2053.46	0.11097		--	--	2071.7	0.00754	2056.03	0.00575	2054.76	0.09992		--	--	2070.02	0.00773	2062.61	0.00518	2053.14	0.10348
--	--	2072.06	0.01052	2054.06	0.00229	2054.05	0.11065		--	--	2073.1	0.0052	2057.62	0.00457	2055.38	0.09822		--	--	2071.19	0.00549	2064.46	0.00391	2053.73	0.10404
--	--	2073.44	0.00744	2055.61	0.0019	2054.65	0.1098		--	--	2074.58	0.00351	2059.28	0.00367	2055.99	0.09601		--	--	2072.42	0.00387	2066.4	0.00298	2054.33	0.10399
--	--	2074.89	0.00508	2057.24	0.00164	2055.25	0.10844		--	--	2076.12	0.00234	2061.03	0.00298	2056.6	0.09331		--	--	2073.71	0.00276	2068.44	0.00233	2054.92	0.10329
--	--	2076.41	0.00338	2058.94	0.00146	2055.85	0.10658		--	--	2077.74	0.00157	2062.85	0.00248	2057.21	0.09017		--	--	2075.06	0.00203	2070.58	0.00188	2055.52	0.10194
--	--	2078	0.0022	2060.71	0.00133	2056.45	0.10425		--	--	2079.44	0.00107	2064.76	0.00211	2057.83	0.08662		--	--	2076.48	0.00158	2072.81	0.00157	2056.11	0.09994
--	--	2079.66	0.00142	2062.57	0.00123	2057.05	0.10146		--	--	2081.22	0.000742996	2066.75	0.00183	2058.44	0.08272		--	--	2077.96	0.00131	2075.15	0.00136	2056.71	0.09729
--	--	2081.39	0.000927273	2063.53	0.00118	2057.64	0.09827		--	--	2083.08	0.000511619	2067.78	0.00171	2059.05	0.07853		--	--	2079.51	0.00114	2077.59	0.00119	2057.3	0.09405
--	--	2082.29	0.000754545	2075.73	0.000695455	2058.24	0.09471		--	--	2085.02	0.000425673	2078.56	0.000791615	2059.67	0.07411		--	--	2080.32	0.00107	2080.14	0.00105	2057.9	0.09027
--	--	2091.21	0.000245113	2087.93	0.000263595	2058.84	0.09083		--	--	2086.02	0.000392319	2089.35	0.000300465	2060.28	0.06952		--	--	2090.22	0.000578674	2081.45	0.000985444	2058.49	0.086
--	--	2100.13	0.000177295	2100.13	0.000177273	2059.44	0.08668		--	--	2100.13	4.63647e-05	2100.13	4.63637e-05	2060.89	0.06482		--	--	2100.13	0.00012884	2100.13	0.00012884	2059.09	0.08133
--	--	--	--	--	--	2060.04	0.0823		--	--	--	--	--	--	2061.51	0.06008		--	--	--	--	--	--	2059.68	0.07634
--	--	--	--	--	--	2060.64	0.07777		--	--	--	--	--	--	2062.12	0.05536		--	--	--	--	--	--	2060.28	0.07111
--	--	--	--	--	--	2061.23	0.07312		--	--	--	--	--	--	2062.73	0.0507		--	--	--	--	--	--	2060.87	0.06574
--	--	--	--	--	--	2061.83	0.06841		--	--	--	--	--	--	2063.35	0.04616		--	--	--	--	--	--	2061.47	0.06032
--	--	--	--	--	--	2062.43	0.06369		--	--	--	--	--	--	2063.96	0.04178		--	--	--	--	--	--	2062.06	0.05493
--	--	--	--	--	--	2063.03	0.059		--	--	--	--	--	--	2064.57	0.0376		--	--	--	--	--	--	2062.66	0.04965
--	--	--	--	--	--	2063.63	0.05439		--	--	--	--	--	--	2065.19	0.03364		--	--	--	--	--	--	2063.25	0.04454
--	--	--	--	--	--	2064.23	0.0499		--	--	--	--	--	--	2065.8	0.02993		--	--	--	--	--	--	2063.85	0.03966
--	--	--	--	--	--	2064.83	0.04555		--	--	--	--	--	--	2066.41	0.02648		--	--	--	--	--	--	2064.44	0.03506
--	--	--	--	--	--	2065.42	0.04138		--	--	--	--	--	--	2067.02	0.02331		--	--	--	--	--	--	2065.04	0.03078
--	--	--	--	--	--	2066.02	0.03742		--	--	--	--	--	--	2067.64	0.02041		--	--	--	--	--	--	2065.63	0.02683
--	--	--	--	--	--	2066.62	0.03367		--	--	--	--	--	--	2068.25	0.01778		--	--	--	--	--	--	2066.23	0.02324
--	--	--	--	--	--	2067.22	0.03016		--	--	--	--	--	--	2068.86	0.01541		--	--	--	--	--	--	2066.82	0.02
--	--	--	--	--	--	2067.82	0.02689		--	--	--	--	--	--	2069.48	0.01331		--	--	--	--	--	--	2067.41	0.01711
--	--	--	--	--	--	2068.42	0.02386		--	--	--	--	--	--	2070.09	0.01144		--	--	--	--	--	--	2068.01	0.01456
--	--	--	--	--	--	2069.01	0.02108		--	--	--	--	--	--	2070.7	0.0098		--	--	--	--	--	--	2068.6	0.01234
--	--	--	--	--	--	2069.61	0.01854		--	--	--	--	--	--	2071.32	0.00837		--	--	--	--	--	--	2069.2	0.01041
--	--	--	--	--	--	2070.21	0.01624		--	--	--	--	--	--	2071.93	0.00712		--	--	--	--	--	--	2069.79	0.00876
--	--	--	--	--	--	2070.81	0.01416		--	--	--	--	--	--	2072.54	0.00605		--	--	--	--	--	--	2070.39	0.00736
--	--	--	--	--	--	2071.41	0.0123		--	--	--	--	--	--	2073.16	0.00514		--	--	--	--	--	--	2070.98	0.00618
--	--	--	--	--	--	2072.01	0.01065		--	--	--	--	--	--	2073.77	0.00436		--	--	--	--	--	--	2071.58	0.0052
--	--	--	--	--	--	2072.6	0.00919		--	--	--	--	--	--	2074.38	0.0037		--	--	--	--	--	--	2072.17	0.00439
--	--	--	--	--	--	2073.2	0.0079		--	--	--	--	--	--	2075	0.00314		--	--	--	--	--	--	2072.77	0.00372
--	--	--	--	--	--	2073.8	0.00677		--	--	--	--	--	--	2075.61	0.00268		--	--	--	--	--	--	2073.36	0.00317
--	--	--	--	--	--	2074.4	0.00579		--	--	--	--	--	--	2076.22	0.00229		--	--	--	--	--	--	2073.96	0.00273
--	--	--	--	--	--	2075	0.00494		--	--	--	--	--	--	2076.83	0.00196		--	--	--	--	--	--	2074.55	0.00238
--	--	--	--	--	--	2075.6	0.0042		--	--	--	--	--	--	2077.45	0.00169		--	--	--	--	--	--	2075.15	0.00209
--	--	--	--	--	--	2076.2	0.00358		--	--	--	--	--	--	2078.06	0.00146		--	--	--	--	--	--	2075.74	0.00186
--	--	--	--	--	--	2076.79	0.00304		--	--	--	--	--	--	2078.67	0.00127		--	--	--	--	--	--	2076.34	0.00168
--	--	--	--	--	--	2077.39	0.00259		--	--	--	--	--	--	2079.29	0.00111		--	--	--	--	--	--	2076.93	0.00153
--	--	--	--	--	--	2077.99	0.0022		--	--	--	--	--	--	2079.9	0.000974425		--	--	--	--	--	--	2077.53	0.00141
--	--	--	--	--	--	2078.59	0.00188		--	--	--	--	--	--	2080.51	0.00085808		--	--	--	--	--	--	2078.12	0.00132
--	--	--	--	--	--	2079.19	0.0016		--	--	--	--	--	--	2081.13	0.00075743		--	--	--	--	--	--	2078.72	0.00124
--	--	--	--	--	--	2079.79	0.00137		--	--	--	--	--	--	2081.74	0.000669207		--	--	--	--	--	--	2079.31	0.00118
--	--	--	--	--	--	2080.38	0.00118		--	--	--	--	--	--	2082.35	0.000590747		--	--	--	--	--	--	2079.91	0.00112
--	--	--	--	--	--	2080.98	0.00102		--	--	--	--	--	--	2082.97	0.000519899		--	--	--	--	--	--	2080.5	0.00107
--	--	--	--	--	--	2081.58	0.000886364		--	--	--	--	--	--	2083.58	0.000485711		--	--	--	--	--	--	2081.1	0.00103
--	--	--	--	--	--	2082.18	0.000772727		--	--	--	--	--	--	2084.19	0.00045791		--	--	--	--	--	--	2081.69	0.000993128
--	--	--	--	--	--	2082.78	0.000681818		--	--	--	--	--	--	2084.8	0.000433556		--	--	--	--	--	--	2082.29	0.000958303
--	--	--	--	--	--	2083.38	0.0006		--	--	--	--	--	--	2085.42	0.00041181		--	--	--	--	--	--	2082.88	0.000925696
--	--	--	--	--	--	2083.98	0.000536364		--	--	--	--	--	--	2086.03	0.000392022		--	--	--	--	--	--	2083.48	0.000894695
--	--	--	--	--	--	2084.57	0.000481818		--	--	--	--	--	--	2086.64	0.000373693		--	--	--	--	--	--	2084.07	0.00086485
--	--	--	--	--	--	2085.17	0.000431683		--	--	--	--	--	--	2087.26	0.000356445		--	--	--	--	--	--	2084.67	0.000835833
--	--	--	--	--	--	2085.77	0.00038958		--	--	--	--	--	--	2087.87	0.000339989		--	--	--	--	--	--	2085.26	0.000807405
--	--	--	--	--	--	2086.37	0.000352374		--	--	--	--	--	--	2088.48	0.000324113		--	--	--	--	--	--	2085.86	0.000779394
--	--	--	--	--	--	2086.97	0.000319034		--	--	--	--	--	--	2089.1	0.000308655		--	--	--	--	--	--	2086.45	0.00075168
--	--	--	--	--	--	2087.57	0.000296315		--	--	--	--	--	--	2089.71	0.000293499		--	--	--	--	--	--	2087.05	0.000724174
--	--	--	--	--	--	2088.16	0.000284469		--	--	--	--	--	--	2090.32	0.000278557		--	--	--	--	--	--	2087.64	0.000696814
--	--	--	--	--	--	2088.76	0.00027446		--	--	--	--	--	--	2090.94	0.000263768		--	--	--	--	--	--	2088.24	0.000669558
--	--	--	--	--	--	2089.36	0.00026587		--	--	--	--	--	--	2091.55	0.000249086		--	--	--	--	--	--	2088.83	0.000642375
--	--	--	--	--	--	2089.96	0.000258366		--	--	--	--	--	--	2092.16	0.000234479		--	--	--	--	--	--	2089.43	0.000615244
--	--	--	--	--	--	2090.56	0.000251692		--	--	--	--	--	--	2092.78	0.000219924		--	--	--	--	--	--	2090.02	0.000588148
--	--	--	--	--	--	2091.16	0.000245646		--	--	--	--	--	--	2093.39	0.000205405		--	--	--	--	--	--	2090.61	0.000561079
--	--	--	--	--	--	2091.75	0.000240074		--	--	--	--	--	--	2094	0.00019091		--	--	--	--	--	--	2091.21	0.000534027
--	--	--	--	--	--	2092.35	0.000234857		--	--	--	--	--	--	2094.61	0.000176432		--	--	--	--	--	--	2091.8	0.000506989
--	--	--	--	--	--	2092.95	0.000229905		--	--	--	--	--	--	2095.23	0.000161965		--	--	--	--	--	--	2092.4	0.00047996
--	--	--	--	--	--	2093.55	0.000225149		--	--	--	--	--	--	2095.84	0.000147505		--	--	--	--	--	--	2092.99	0.000452938
--	--	--	--	--	--	2094.15	0.000220537		--	--	--	--	--	--	2096.45	0.000133051		--	--	--	--	--	--	2093.59	0.000425921
--	--	--	--	--	--	2094.75	0.000216032		--	--	--	--	--	--	2097.07	0.0001186		--	--	--	--	--	--	2094.18	0.000398908
--	--	--	--	--	--	2095.35	0.000211604		--	--	--	--	--	--	2097.68	0.000104151		--	--	--	--	--	--	2094.78	0.000371896
--	--	--	--	--	--	2095.94	0.000207232		--	--	--	--	--	--	2098.29	8.97031e-05		--	--	--	--	--	--	2095.37	0.000344887
--	--	--	--	--	--	2096.54	0.0002029		--	--	--	--	--	--	2098.91	7.52564e-05		--	--	--	--	--	--	2095.97	0.000317879
--	--	--	--	--	--	2097.14	0.000198597		--	--	--	--	--	--	2099.52	6.08104e-05		--	--	--	--	--	--	2096.56	0.000290872
--	--	--	--	--	--	2097.74	0.000194315		--	--	--	--	--	--	2100.13	4.63647e-05		--	--	--	--	--	--	2097.16	0.000263866
--	--	--	--	--	--	2098.34	0.000190048											--	--	--	--	--	--	2097.75	0.00023686
--	--	--	--	--	--	2098.94	0.00018579											--	--	--	--	--	--	2098.35	0.000209855
--	--	--	--	--	--	2099.53	0.00018154											--	--	--	--	--	--	2098.94	0.00018285
--	--	--	--	--	--	2100.13	0.000177295											--	--	--	--	--	--	2099.54	0.000155845
																		--	--	--	--	--	--	2100.13	0.00012884
																		--	--	--	--	--	--	--	--
																		--	--	--	--	--	--	--	--
																		--	--	--	--	--	--	--	--
																		--	--	--	--	--	--	--	--
																		--	--	--	--	--	--	--	--

## Sheet: Fig. 4c
RuO2		0.4%RuNi		0.6%RuNi		2%RuNi		Ru/Al2O3		Ru foil
Energy (eV)	Normalized Absorbance	Energy (eV)	Normalized Absorbance	Energy (eV)	Normalized Absorbance	Energy (eV)	Normalized Absorbance	Energy (eV)	Normalized Absorbance	Energy (eV)	Normalized Absorbance
21919.1	0.02098	21879.5	0.01983	21880.5	0.01736	21880.5	0.02279	21920.9	0.0139	21880.2	0.02544
21923.5	0.02	21883.5	0.02023	21884.2	0.01668	21883.8	0.02211	21925.8	0.01293	21883.7	0.02457
21927.1	0.01924	21887.2	0.01922	21888.2	0.01601	21887.5	0.02148	21929.6	0.01228	21887.7	0.02399
21931.3	0.01827	21891	0.01868	21891.7	0.01572	21891.7	0.02077	21933.6	0.01155	21891.4	0.02331
21935	0.01738	21894.7	0.01761	21895.2	0.0149	21895.2	0.02055	21937.3	0.01091	21894.9	0.02274
21939	0.01647	21898.7	0.01726	21899.4	0.01439	21899.2	0.01911	21941.1	0.01045	21899.1	0.02193
21943	0.01563	21902.7	0.01656	21903.7	0.01363	21903	0.01868	21945.3	0.0096	21903.1	0.02078
21946.6	0.01478	21906.6	0.01542	21907.2	0.0134	21907.2	0.01778	21949.1	0.00908	21906.9	0.02039
21950.3	0.01399	21910.4	0.01479	21911.4	0.01277	21911.2	0.01692	21952.8	0.00795	21910.4	0.01915
21954.6	0.013	21914.6	0.01412	21915.2	0.01246	21915.2	0.01646	21956.8	0.00735	21914.4	0.01888
21958.8	0.01225	21918.4	0.01425	21919.1	0.01126	21918.9	0.01555	21960.8	0.007	21918.6	0.01821
21962.3	0.0114	21922.4	0.01355	21923.4	0.01105	21923.6	0.01461	21964.6	0.00647	21922.6	0.01714
21966.6	0.01035	21926.8	0.01201	21927.8	0.01011	21927.1	0.01392	21969.1	0.00564	21926.6	0.01618
21970.6	0.00967	21930.3	0.01226	21931.3	0.00947	21931.1	0.01276	21972.6	0.00494	21930.6	0.01487
21974.4	0.00875	21934.3	0.01088	21935.3	0.00892	21935.1	0.01246	21976.4	0.00455	21934.6	0.01437
21978.4	0.00794	21938.1	0.0101	21939.1	0.00864	21939.3	0.01204	21980.2	0.00418	21939	0.01347
21981.9	0.00727	21942.3	0.00965	21943.6	0.00773	21943.6	0.01108	21984.4	0.00299	21943	0.01294
21986.2	0.00629	21946.8	0.00867	21947.3	0.00753	21947.3	0.01058	21988.2	0.00257	21947	0.01218
21989.7	0.00561	21950.8	0.00839	21951.6	0.00657	21951.1	0.00927	21992	0.00199	21950.6	0.01105
21993.5	0.00487	21954.8	0.00767	21955.6	0.00639	21955.3	0.00886	21995.5	0.00155	21954.3	0.0108
21997.7	0.0039	21958.6	0.00734	21959.8	0.00566	21959.1	0.00798	21999.5	0.000895962	21958.3	0.00973
22001.8	0.00326	21963	0.00721	21964	0.00492	21963.8	0.0072	22003.5	0.000466725	21962.8	0.00868
22005.3	0.00257	21967.1	0.00606	21968.1	0.00416	21967.6	0.00652	22007.3	0.00023663	21967.1	0.00775
22009.6	0.00166	21971.1	0.00505	21971.6	0.0039	21971.6	0.00604	22011.1	-0.00075329	21970.6	0.00695
22013.1	0.0011	21975.1	0.00437	21975.6	0.00362	21975.6	0.00497	22014.9	-0.00083577	21974.6	0.00636
22016.9	0.000203286	21978.8	0.00416	21979.1	0.00312	21979.4	0.00465	22018.7	-0.0015	21978.6	0.00555
22020.7	-0.000295524	21982.9	0.00261	21983.9	0.00257	21983.1	0.00419	22022.5	-0.00174	21982.6	0.00538
22024.7	-0.00102	21986.9	0.00226	21987.9	0.00193	21987.4	0.00316	22026.5	-0.00197	21986.4	0.00456
22028.7	-0.00178	21990.9	0.00249	21991.9	0.00144	21990.9	0.00285	22030.5	-0.00257	21990.4	0.00376
22032.1	-0.00227	21995.1	0.000780476	21995.7	0.00098294	21995	0.00268	22033.9	-0.00292	21994.2	0.00307
22035.9	-0.00283	21998.9	0.000498743	21999.9	0.0006037	21998.5	0.00201	22037.6	-0.00289	21998	0.00209
22040.1	-0.00346	22002.9	6.35773e-05	22003.7	9.84221e-05	22002.8	0.00131	22041.9	-0.0031	22002	0.00132
22044.2	-0.00412	22006.5	-0.000201891	22008	0.000109101	22006.5	0.000533235	22046.2	-0.00367	22005.8	0.000866262
22048	-0.00447	22011	0.000389812	22011.7	-0.00077023	22010.6	0.000359421	22050.5	-0.00383	22009.8	9.94096e-06
22052	-0.00487	22014.5	-0.00023927	22015.5	-0.000781959	22014.3	-0.000336095	22054.3	-0.00379	22013.8	-0.000278058
22055.6	-0.00512	22018.6	-0.00201	22019.1	-0.000995533	22018.4	-0.00125	22058.1	-0.00379	22017.8	-0.000945662
22059.8	-0.00559	22022.1	-0.00221	22022.9	-0.00148	22022.2	-0.0018	22062.3	-0.00353	22021.2	-0.00128
22063.9	-0.00576	22026.4	-0.00194	22027.4	-0.00201	22026.2	-0.00223	22065.9	-0.00289	22025	-0.00202
22068.2	-0.00594	22029.7	-0.00325	22031.2	-0.00222	22029.7	-0.00214	22070.2	-0.00298	22029	-0.00282
22071.7	-0.00572	22033.7	-0.0025	22034.7	-0.00246	22033.5	-0.00297	22073.8	-0.00225	22033	-0.00353
22075.8	-0.00562	22038	-0.00257	22038.8	-0.00257	22037.6	-0.0032	22077.6	-0.00124	22036.3	-0.00386
22079.8	-0.00522	22041.6	-0.00331	22042.6	-0.00269	22040.9	-0.00338	22081.8	0.00012119	22040.4	-0.00425
22083.9	-0.0046	22045.3	-0.0026	22046.1	-0.00308	22045.4	-0.00406	22086.4	0.00169	22044.6	-0.0042
22085.8	-0.00371	22049.1	-0.00414	22050.4	-0.00251	22049.2	-0.00423	22089.9	0.00483	22048.2	-0.00444
22088.4	-0.00307	22053.2	-0.00343	22053.9	-0.00299	22053.2	-0.0036	22094.2	0.00776	22052.2	-0.00459
22090.3	-0.00221	22056.7	-0.00304	22057.7	-0.00289	22056.8	-0.00382	22095.9	0.01243	22056	-0.00488
22092.2	-0.00109	22060.8	-0.00285	22061.6	-0.00245	22061.1	-0.00478	22098.5	0.01555	22059.8	-0.00548
22093.9	-0.000294368	22064.4	-0.00276	22065.1	-0.00201	22064.6	-0.00361	22100.7	0.02006	22064.1	-0.00541
22095.6	0.000564112	22068.4	-0.00193	22069.4	-0.00109	22069.4	-0.00406	22102.6	0.02593	22067.9	-0.00552
22097.2	0.0017	22072.7	-0.00168	22073.7	-0.000645784	22072.7	-0.00274	22104.7	0.03429	22072	-0.00479
22098.7	0.00285	22076.7	-0.00152	22077.7	0.000103924	22076.8	-0.00276	22106.2	0.04094	22075.8	-0.00399
22100.1	0.00458	22080.8	0.000882642	22081.5	0.00133	22080.6	-0.00126	22107.6	0.0497	22079.8	-0.00293
22101.5	0.0063	22084.3	0.00159	22085.6	0.00299	22084.6	0.000702322	22108.8	0.0624	22084.3	-0.00191
22103.2	0.00861	22088.6	0.00434	22089.6	0.00584	22089.4	0.00169	22110.2	0.07917	22087.7	4.25469e-06
22104.6	0.01101	22092.7	0.00797	22093.9	0.00889	22093.2	0.00461	22111.4	0.09798	22092.5	0.00204
22106.3	0.01399	22094.1	0.00978	22095.1	0.0109	22094.4	0.00619	22112.6	0.12222	22093.4	0.00398
22108	0.01839	22095.8	0.01183	22096.6	0.01323	22096.1	0.00773	22114	0.15529	22095.1	0.00556
22109.4	0.02345	22097.2	0.01354	22098.2	0.0154	22098.2	0.00957	22115.2	0.18778	22097	0.00706
22110.8	0.03112	22098.9	0.01662	22099.7	0.01832	22099.4	0.01192	22116.7	0.22547	22098.2	0.00978
22112.3	0.04011	22100.1	0.01913	22101.1	0.02107	22100.8	0.01461	22117.9	0.26897	22099.6	0.0121
22113.9	0.05231	22101.5	0.02352	22102.5	0.02519	22102.5	0.01621	22119.1	0.31931	22101.3	0.01518
22115.1	0.06557	22102.9	0.0282	22103.9	0.02964	22103.9	0.02027	22120.3	0.36972	22102.9	0.01813
22116.6	0.08369	22104.4	0.03424	22105.4	0.0359	22105.4	0.02608	22121.7	0.42815	22104.4	0.02208
22118.2	0.10358	22105.8	0.0419	22106.8	0.04307	22106.8	0.03032	22123.1	0.48754	22105.8	0.02731
22119.7	0.13268	22107.5	0.05363	22108.5	0.05501	22108.5	0.03834	22124.3	0.54272	22107.5	0.03426
22120.9	0.16539	22108.9	0.06773	22109.9	0.06778	22110.2	0.04628	22125.5	0.59927	22108.9	0.04274
22122.5	0.21119	22110.3	0.09148	22111.3	0.09028	22111.6	0.06018	22127.2	0.65482	22110.3	0.05702
22124.2	0.26006	22112.3	0.11841	22113	0.11745	22113	0.07801	22128.6	0.71164	22112	0.07305
22125.6	0.31408	22113.5	0.15323	22114.7	0.15129	22114.5	0.10229	22129.8	0.76401	22113.5	0.09696
22127.3	0.38649	22115.1	0.20327	22115.9	0.20244	22115.9	0.14433	22131.2	0.81556	22114.9	0.13562
22129	0.46279	22116.6	0.25256	22117.6	0.25334	22117.6	0.19257	22132.7	0.8653	22116.3	0.1801
22130.7	0.5553	22118.2	0.31486	22119.2	0.32074	22119	0.25877	22133.6	0.90295	22118	0.24838
22132.1	0.64708	22119.7	0.37159	22120.4	0.38374	22120.2	0.32122	22135.6	0.94166	22119.2	0.31025
22133.8	0.75446	22121.1	0.43876	22121.9	0.46101	22121.9	0.39275	22136.5	0.96755	22120.9	0.38918
22135.2	0.84228	22122.8	0.49791	22123.5	0.52708	22123.3	0.45048	22137.9	0.98408	22122.3	0.45498
22136.6	0.93756	22124.2	0.57242	22125	0.60572	22124.7	0.51673	22139.1	0.99292	22123.7	0.52045
22138.1	1.01569	22125.4	0.63148	22126.6	0.66732	22126.2	0.5775	22140.6	0.99703	22125.2	0.57718
22139.8	1.07611	22127.3	0.70426	22128.1	0.73994	22128.1	0.64955	22141.8	0.9944	22127.1	0.64905
22141	1.12974	22128.7	0.76726	22129.7	0.79929	22129.3	0.72065	22143	0.99186	22128.5	0.7134
22142.6	1.16172	22129.9	0.82503	22130.9	0.84888	22130.9	0.79336	22144.4	0.98884	22129.9	0.78797
22144.3	1.17986	22131.6	0.88342	22132.6	0.90136	22132.6	0.86739	22145.6	0.98413	22131.6	0.86842
22146	1.18532	22133.3	0.92483	22134.3	0.93794	22134.3	0.92181	22147	0.98401	22133.3	0.91917
22147.4	1.18217	22134.7	0.95255	22135.7	0.96354	22135.7	0.96673	22148.2	0.98552	22134.7	0.96245
22148.9	1.17428	22136.2	0.968	22137.2	0.97832	22137.4	0.98594	22149.7	0.98831	22136.2	0.97719
22150.5	1.16245	22137.8	0.97154	22138.8	0.98251	22139.1	0.99221	22150.9	0.99143	22137.8	0.97249
22152	1.14539	22139.3	0.96984	22140.3	0.97949	22140.3	0.98648	22152.3	0.99818	22139.3	0.95655
22153.7	1.12795	22141	0.96125	22141.7	0.97285	22141.7	0.97342	22153.5	1.0037	22140.7	0.93271
22155.1	1.10465	22142.4	0.95554	22143.4	0.96619	22143.4	0.95902	22155	1.01245	22142.4	0.91816
22156.5	1.081	22143.8	0.95048	22144.8	0.96127	22145.1	0.951	22155.9	1.01733	22143.8	0.90965
22158	1.05046	22145.3	0.94934	22146	0.95926	22146.3	0.94522	22157.4	1.02479	22145.5	0.90861
22159.4	1.02052	22146.7	0.95246	22147.7	0.959	22147.7	0.94467	22158.3	1.02845	22146.7	0.91329
22160.6	0.99164	22148.4	0.95971	22149.1	0.96434	22149.6	0.95089	22160	1.03217	22148.4	0.92281
22162	0.96052	22149.8	0.97022	22150.6	0.97354	22151.1	0.9556	22161.7	1.03588	22150.1	0.93407
22163.7	0.937	22151.3	0.9862	22152	0.98652	22152.3	0.968	22162.1	1.03355	22151.7	0.95247
22165.6	0.91286	22152.9	0.99705	22153.9	0.99877	22154.2	0.98007	22163.6	1.02928	22153.2	0.97601
22167.8	0.89944	22154.4	1.01466	22155.6	1.01129	22155.6	0.99662	22165	1.02422	22154.9	1.00356
22170	0.89408	22156.1	1.0311	22156.8	1.02523	22157.1	1.0177	22166.2	1.01719	22156.3	1.03778
22171.9	0.89266	22157.5	1.04024	22158.5	1.03332	22158.5	1.03929	22167.7	1.00565	22157.7	1.06541
22174	0.89339	22159.2	1.05271	22160.2	1.04148	22160.2	1.05285	22169.3	0.99504	22159.4	1.08861
22176.2	0.89535	22160.8	1.0577	22161.6	1.04418	22161.4	1.06058	22170.8	0.9826	22160.6	1.09843
22177.9	0.89837	22162	1.0547	22163	1.04214	22163	1.06462	22172.7	0.97724	22162	1.09563
22179.8	0.90364	22164	1.05104	22165	1.0356	22164.5	1.06089	22173.9	0.96853	22163.7	1.08178
22182	0.91105	22165.6	1.03166	22166.6	1.02083	22166.4	1.04283	22175.3	0.96204	22165.4	1.04492
22183.9	0.9195	22167.8	1.01234	22168.8	1.00515	22168.3	1.02158	22177	0.96018	22167.6	1.00613
22185.8	0.92843	22169.7	0.99445	22170.5	0.98833	22170.5	0.99811	22178.5	0.95978	22169.5	0.97264
22188	0.93776	22171.6	0.97773	22172.6	0.9775	22172.4	0.98219	22179.9	0.9598	22171.6	0.95207
22189.9	0.94817	22173.8	0.97007	22174.6	0.96976	22174.6	0.96824	22181.6	0.96242	22173.8	0.94186
22192.1	0.95884	22176	0.96531	22176.7	0.96778	22176.7	0.96232	22182.8	0.9651	22175.7	0.94082
22194	0.97246	22177.9	0.96424	22178.9	0.96838	22178.4	0.9626	22184.5	0.96746	22177.7	0.94501
22196.2	0.98713	22179.8	0.96228	22180.8	0.97273	22180.6	0.95985	22185.9	0.97086	22179.6	0.95101
22197.9	1.00219	22182	0.96842	22182.7	0.97692	22182.7	0.96697	22187.6	0.97648	22181.7	0.95615
22200	1.01683	22184.1	0.96902	22184.9	0.98154	22184.7	0.96726	22188.8	0.98057	22183.7	0.95969
22201.9	1.03007	22186.1	0.97167	22186.6	0.9864	22186.6	0.97077	22190.2	0.98466	22185.6	0.96178
22203.6	1.04178	22187.7	0.97544	22188.7	0.98968	22188.7	0.97511	22191.9	0.99135	22187.7	0.96385
22205.6	1.05126	22189.9	0.98268	22190.7	0.99645	22190.4	0.97544	22193.4	0.99497	22189.7	0.96802
22207.5	1.05918	22191.8	0.99059	22192.6	1.00332	22192.6	0.98301	22194.8	1.004	22191.6	0.97602
22209.4	1.06384	22193.8	0.99777	22194.5	1.01048	22194.5	0.99515	22196.3	1.00719	22193.8	0.9883
22211.6	1.06544	22195.9	1.00162	22196.7	1.0176	22196.7	1.00041	22197.7	1.0124	22196.2	1.00348
22213.8	1.06427	22197.9	1.01162	22198.9	1.02266	22198.6	1.00307	22198.9	1.02005	22197.6	1.01978
22215.7	1.06086	22200	1.01995	22201	1.02558	22200.8	1.01386	22200.6	1.02428	22199.8	1.03377
22217.6	1.05601	22201.9	1.02556	22202.7	1.02911	22202.5	1.02399	22202	1.02623	22201.7	1.04249
22219.8	1.0501	22203.9	1.02578	22204.9	1.03152	22204.2	1.0294	22203.2	1.03219	22203.6	1.04538
22221.2	1.04355	22206	1.02757	22206.8	1.02818	22206.1	1.03439	22204.9	1.0305	22205.6	1.04176
22223.4	1.03702	22208	1.02962	22208.7	1.02408	22208.2	1.03172	22206.1	1.03412	22207.5	1.0331
22225.3	1.03064	22210.1	1.02505	22210.9	1.01823	22209.9	1.02531	22207.6	1.03384	22209.4	1.02073
22227	1.02483	22212.1	1.02094	22212.6	1.01309	22212.1	1.02014	22209.3	1.03258	22211.6	1.00924
22228.9	1.01875	22213.8	1.01379	22214.8	1.00773	22214	1.01589	22210.5	1.03011	22213.3	0.99949
22231.1	1.01299	22215.9	1.01213	22216.7	1.00325	22216	1.00904	22211.9	1.02492	22215.4	0.9922
22233.1	1.00724	22217.8	1.00717	22218.8	0.99896	22218.1	1.00585	22213.6	1.02366	22217.4	0.98799
22235.2	1.00209	22220	1.00462	22220.8	0.99551	22220.1	1.00513	22215	1.01999	22219.5	0.98663
22236.9	0.99747	22221.9	0.99995	22222.9	0.99423	22222	0.9998	22216.5	1.01727	22221.2	0.98666
22239.1	0.9928	22223.6	1.00004	22224.6	0.99319	22223.9	1.00244	22218.4	1.01381	22223.2	0.98659
22240.8	0.98817	22225.8	0.99882	22226.6	0.99253	22225.8	0.9964	22219.4	1.01062	22225.3	0.98595
22242.7	0.98423	22227.7	0.99799	22228.5	0.99246	22227.8	0.99721	22220.8	1.00719	22227	0.98419
22244.4	0.98033	22229.4	0.99764	22230.4	0.99473	22229.7	0.99732	22222.5	1.00532	22228.9	0.98225
22246.3	0.97756	22231.4	0.99799	22232.4	0.99367	22231.6	0.99371	22223.7	1.00197	22231.1	0.98183
22248.3	0.97488	22233.3	0.996	22234.1	0.99609	22233.6	0.99444	22225.2	1.0015	22233.1	0.98249
22250.2	0.9727	22235.2	0.997	22236.2	0.99828	22235.3	0.99257	22226.6	0.99857	22235	0.98593
22252.1	0.9713	22237.2	1.00003	22237.9	1.00014	22237.2	0.99582	22228.1	0.99724	22236.7	0.99042
22254.1	0.97035	22239.1	1.00181	22239.8	1.00323	22239.1	1.00068	22229.5	0.99818	22238.8	0.99782
22256.3	0.96994	22241	1.00661	22242	1.00797	22241.3	1.0027	22231.2	0.99583	22240.8	1.00615
22258.2	0.96976	22243	1.00771	22244	1.01187	22243.2	1.00444	22232.7	0.9956	22242.7	1.01436
22260.4	0.97043	22244.9	1.00903	22245.9	1.01362	22245.2	1.00564	22233.9	0.99536	22244.6	1.02288
22262.1	0.97126	22247.1	1.01236	22247.8	1.01803	22247.1	1.0095	22235.8	0.99639	22246.3	1.02952
22264	0.97263	22248.8	1.01453	22249.8	1.02071	22249	1.01207	22238	0.99639	22248.3	1.03453
22266.2	0.97447	22250.9	1.0154	22251.7	1.02325	22250.7	1.01262	22239.9	0.99899	22250.2	1.03653
22268.1	0.97655	22252.9	1.0139	22253.6	1.02293	22252.4	1.0172	22241.6	1.00031	22251.9	1.03536
22270.3	0.97874	22254.8	1.01431	22255.6	1.02111	22254.4	1.0183	22243.5	1.00168	22253.8	1.03138
22272.2	0.98073	22256.7	1.01171	22257.7	1.02064	22256.5	1.01581	22245.2	1.00301	22255.8	1.02427
22274.7	0.98286	22258.7	1.00564	22259.4	1.01965	22258.5	1.01596	22247.4	1.00516	22257.9	1.01576
22276.4	0.98449	22260.6	1.00698	22261.4	1.0159	22260.4	1.00815	22248.8	1.00828	22259.9	1.00569
22278.3	0.98582	22262.3	1.00366	22263.3	1.01177	22262.6	1.00666	22251	1.00635	22261.8	0.99509
22280.5	0.98671	22264.5	0.99951	22265.2	1.00627	22264.5	0.99609	22253.2	1.00831	22264	0.98423
22282.4	0.98727	22266.4	0.99398	22267.2	1.00333	22266.7	0.99572	22255.4	1.00794	22265.9	0.97418
22284.4	0.98782	22268.1	0.99202	22269.1	1.00071	22268.4	0.99486	22257.3	1.00562	22268.1	0.96629
22286.3	0.98863	22270.3	0.99347	22271.1	0.9972	22270.3	0.98799	22259.2	1.00599	22269.8	0.95964
22288.2	0.99005	22272.2	0.99129	22273	0.99436	22272.3	0.98904	22261.2	1.00271	22272	0.95645
22289.9	0.99221	22273.9	0.98904	22274.9	0.9902	22274.2	0.98108	22263.4	1.00039	22273.9	0.95602
22291.9	0.99562	22275.6	0.99052	22276.6	0.98898	22276.1	0.98447	22265.3	0.99697	22275.9	0.95825
22293.8	0.99988	22277.6	0.99216	22278.3	0.98914	22278.1	0.98437	22267.2	0.9953	22277.8	0.96413
22296	1.00548	22279.5	0.99439	22280.5	0.98899	22280	0.98658	22269.2	0.99217	22279.8	0.97158
22298.2	1.01184	22281.7	0.99511	22282.4	0.99046	22282.2	0.99159	22271.3	0.99307	22282.4	0.98082
22300.4	1.01831	22283.6	0.99742	22284.4	0.9939	22284.4	0.99258	22273	0.99241	22283.9	0.98814
22302.3	1.02424	22285.6	1.00011	22286.6	0.99284	22286.3	0.99754	22275	0.99114	22285.8	0.9967
22304.3	1.02963	22287.8	1.00083	22288.8	0.99468	22288.3	1.00338	22277.2	0.99216	22287.8	1.00297
22306.5	1.03387	22289.9	1.00351	22290.7	0.9979	22290.2	1.00166	22279.3	0.99393	22289.9	1.00938
22308.2	1.03622	22291.9	1.00793	22292.9	0.99929	22292.2	1.00548	22281.5	0.99606	22291.6	1.01339
22310.3	1.03712	22293.8	1.00613	22294.6	1.0028	22294.1	1.01083	22283.2	0.99807	22293.6	1.01724
22312	1.03605	22295.8	1.0109	22296.5	1.00412	22295.8	1.00798	22285.4	0.99977	22295.5	1.01973
22314.2	1.03377	22297.7	1.01123	22298.5	1.00584	22298	1.00988	22287.3	1.00493	22297.5	1.02137
22316.2	1.02998	22299.7	1.01333	22300.7	1.00887	22299.9	1.01007	22289.3	1.00671	22299.7	1.02227
22318.4	1.02492	22301.6	1.01473	22302.6	1.0089	22302.1	1.01263	22291	1.00937	22301.8	1.02299
22320.6	1.01909	22303.8	1.01471	22304.5	1.01194	22304.3	1.01444	22293.2	1.00934	22304	1.0233
22322.8	1.01361	22306	1.01184	22306.5	1.01192	22306.2	1.01343	22295.1	1.01091	22306	1.02332
22324.7	1.00723	22307.7	1.01184	22308.7	1.01062	22308.4	1.01344	22296.8	1.01185	22308.2	1.02408
22326.6	1.00125	22309.9	1.01474	22310.6	1.0133	22310.6	1.01194	22299	1.01289	22310.1	1.0244
22328.6	0.99605	22311.8	1.01058	22312.8	1.01338	22312.6	1.01127	22301.2	1.01396	22312	1.02503
22330.5	0.99121	22313.8	1.00974	22314.8	1.01486	22314.3	1.01395	22303.4	1.01328	22314	1.02533
22332.7	0.98732	22315.9	1.01079	22316.9	1.01448	22316.5	1.01309	22305.6	1.0146	22316.2	1.02457
22334.4	0.98461	22317.9	1.01061	22318.6	1.01438	22318.4	1.01266	22307.5	1.0142	22318.1	1.02253
22336.6	0.98273	22319.6	1.00629	22320.3	1.01187	22320.3	1.0099	22309.4	1.01344	22320.3	1.01981
22338.3	0.98192	22321.5	1.00471	22322.3	1.01275	22322.5	1.00908	22311.4	1.01323	22322.3	1.01477
22340.5	0.98185	22323.7	1.00343	22324.5	1.01026	22324.2	1.00644	22313.3	1.01083	22324.2	1.00963
22342.7	0.98229	22325.7	1.00174	22326.4	1.00731	22326.4	1.00129	22315.5	1.01061	22326.4	1.00387
22344.7	0.98278	22327.6	0.99505	22328.4	1.00554	22328.4	1.00491	22317.5	1.00861	22328.4	0.99749
22346.9	0.98337	22329.8	0.99762	22330.6	1.00306	22330.3	1.00067	22319.4	1.00702	22330.5	0.9903
22349.1	0.98366	22331.8	0.9948	22332.5	1.00134	22332.5	0.99733	22321.4	1.00602	22332.5	0.98374
22351	0.98367	22333.7	0.99285	22334.7	0.99894	22334.7	0.99315	22323.5	1.0037	22334.2	0.97624
22353.2	0.984	22335.9	0.98949	22336.9	0.99702	22336.4	0.98603	22325.5	1.00069	22336.2	0.96996
22355.2	0.98428	22338.1	0.98739	22338.9	0.99626	22338.4	0.98515	22327.7	0.99996	22338.1	0.96414
22357.1	0.98497	22340	0.9863	22340.8	0.9931	22340.6	0.98342	22329.6	0.99632	22340.3	0.95959
22359.3	0.9862	22342	0.98716	22342.8	0.98924	22342.5	0.98148	22331.8	0.99406	22342.5	0.95651
22361.3	0.98797	22344.2	0.98676	22345	0.98886	22344.5	0.98383	22333.5	0.99207	22344.4	0.95534
22363.2	0.99018	22346.1	0.98252	22346.9	0.98677	22346.4	0.98332	22335.7	0.98936	22346.6	0.95559
22365.2	0.99253	22348.3	0.98162	22348.6	0.98833	22348.6	0.98493	22337.4	0.98757	22348.6	0.95725
22367.6	0.9951	22350.1	0.98477	22350.8	0.98688	22350.8	0.98129	22339.6	0.98616	22350.8	0.95981
22369.3	0.99745	22352	0.98137	22353	0.98547	22352.8	0.9769	22341.6	0.9847	22352.7	0.96379
22371.5	0.99933	22354.4	0.98631	22355.2	0.98545	22354.7	0.98054	22343.8	0.98438	22354.7	0.96751
22373.5	1.00064	22356.2	0.98785	22357.2	0.98656	22357.2	0.98558	22345.7	0.98182	22356.6	0.97151
22375.5	1.00122	22358.4	0.98713	22359.1	0.98772	22358.9	0.98306	22347.9	0.98363	22358.8	0.97614
22377.7	1.00102	22360.1	0.99039	22361.1	0.98773	22361.1	0.98748	22350.1	0.98309	22361	0.98108
22379.6	0.9999	22362.3	0.99091	22363.3	0.99083	22363	0.99299	22351.8	0.98451	22363	0.98588
22381.3	0.99796	22364.2	0.99399	22365	0.99183	22365.2	0.9916	22354	0.98356	22364.9	0.99205
22383.3	0.9954	22366.4	0.99445	22366.9	0.99311	22367.4	0.99221	22356.2	0.98554	22366.9	0.99839
22385.2	0.99233	22368.4	0.99824	22368.9	0.99542	22369.1	0.99845	22358.2	0.98643	22369.1	1.0056
22387.2	0.98896	22370.3	0.99733	22371.1	0.99641	22371.3	1.00452	22360.4	0.98759	22371.3	1.01222
22389.4	0.98551	22372.5	1.00312	22373.3	0.99804	22373.3	1.00167	22362.3	0.99071	22373.3	1.01714
22391.4	0.98261	22374.5	1.004	22375.5	0.99972	22375.5	1.00439	22364.5	0.99238	22375.5	1.02249
22393.3	0.98015	22376.7	1.00421	22377.4	1.00094	22377.4	1.00778	22366.5	0.99434	22377.4	1.02655
22395.5	0.97868	22378.6	1.00649	22379.6	1.0053	22379.1	1.00739	22368.4	0.99492	22379.4	1.02914
22397.5	0.97819	22380.6	1.00801	22381.6	1.00609	22381.1	1.00764	22370.4	0.99787	22381.1	1.03189
22399.7	0.97883	22382.6	1.00955	22383.6	1.00438	22383.1	1.01005	22372.3	1.0003	22383	1.03307
22401.7	0.98043	22384.5	1.01047	22385.5	1.0075	22385.3	1.01106	22374.3	1.00225	22385	1.03393
22403.6	0.98285	22386.7	1.01308	22387.7	1.00882	22387.5	1.01298	22376	1.00404	22387.2	1.03313
22405.6	0.98554	22388.9	1.01311	22389.7	1.00965	22389.4	1.01371	22378	1.00528	22389.2	1.03126
22407.8	0.98889	22390.9	1.0128	22391.9	1.00782	22391.4	1.01315	22380.2	1.00664	22391.4	1.0277
22409.8	0.99205	22393.1	1.01079	22393.8	1.00786	22393.3	1.00993	22382.1	1.00943	22393.3	1.0238
22411.7	0.9948	22395.3	1.00959	22396	1.00817	22395.6	1.00802	22384.1	1.00947	22395.3	1.01942
22413.7	0.99739	22397.2	1.00856	22398.2	1.00881	22397.5	1.00931	22386.3	1.01118	22397.5	1.01491
22416.1	1.0003	22399.2	1.00709	22400	1.00953	22399.5	1.00979	22388.2	1.01025	22399.5	1.01137
22418.8	1.00263	22401.2	1.00502	22401.9	1.00654	22401.4	1.0065	22390.4	1.00926	22401.4	1.00818
22421.8	1.00455	22403.1	1.00386	22403.9	1.00596	22403.4	1.00677	22392.4	1.01068	22403.1	1.0049
22424.5	1.00614	22405.1	1.00481	22405.8	1.00638	22405.4	1.00366	22394.4	1.00699	22405.3	1.00192
22427.2	1.00771	22407.1	1.00107	22407.8	1.00415	22407.3	1.00398	22396.3	1.00768	22407.3	0.99856
22430.4	1.00947	22408.8	1.00198	22409.8	1.002	22409.3	1.00093	22398.3	1.00745	22409.3	0.99563
22433.3	1.01099	22410.7	0.99729	22411.7	1.00265	22411.5	0.99821	22400.2	1.00608	22411.5	0.99213
22436.5	1.01219	22412.9	0.99689	22413.9	1.00172	22413.5	0.99701	22402.2	1.00563	22413.4	0.98943
22439.5	1.01293	22415.2	0.99448	22416.2	0.9998	22415.7	0.99499	22404.4	1.00439	22415.6	0.98447
22442.4	1.013	22418.3	0.99311	22419.1	0.99864	22418.6	0.99195	22406.1	1.00081	22418.6	0.97932
22445.4	1.0127	22421.5	0.99112	22422.3	0.99631	22421.6	0.99326	22408.3	1.00022	22421.5	0.97397
22448.1	1.01151	22424.5	0.98913	22425.2	0.99411	22424.5	0.98998	22410.3	0.99857	22424.2	0.96803
22451	1.00968	22427.4	0.9867	22428.4	0.9935	22427.2	0.98748	22412	0.99763	22427.4	0.96316
22453.8	1.00723	22430.6	0.98747	22431.4	0.99176	22430.2	0.98534	22414.2	0.99563	22430.1	0.9601
22457	1.00426	22433.3	0.98396	22434.1	0.99144	22433.1	0.98672	22416.7	0.99442	22433.1	0.95874
22459.9	1.00078	22436.5	0.98531	22437.3	0.99105	22436	0.98644	22419.4	0.99296	22436.3	0.96064
22462.6	0.99731	22439.5	0.98705	22440.2	0.98976	22439.2	0.98447	22422.1	0.99155	22439.5	0.96513
22465.3	0.99393	22442.4	0.9878	22443.2	0.99011	22442	0.98832	22424.8	0.98978	22442.2	0.97133
22468.3	0.99079	22445.4	0.98874	22446.1	0.99041	22444.7	0.98797	22427.7	0.98737	22445.1	0.97867
22471.3	0.98821	22448.1	0.99019	22449.1	0.99186	22447.6	0.98967	22430.7	0.98659	22448.1	0.98586
22474	0.98633	22451	0.99295	22451.6	0.99129	22450.8	0.99394	22433.9	0.9862	22450.8	0.99333
22477.2	0.98534	22453.8	0.99508	22454.5	0.99358	22453.8	0.99332	22436.6	0.9868	22453.8	1.00174
22480.1	0.98555	22456.7	0.99734	22457.5	0.99555	22456.5	0.99648	22439.8	0.98819	22456.7	1.00942
22483.1	0.98676	22461.4	1.001	22460.4	0.99624	22459.4	0.99702	22442.5	0.98672	22459.7	1.01552
22486.1	0.98929	22462.9	1.00368	22463.6	0.99727	22462.6	1.00078	22445.4	0.9893	22462.4	1.02092
22489.3	0.99285	22465.8	1.00396	22466.6	0.99916	22465.1	1.00711	22448.4	0.98978	22465.6	1.02488
22492	0.99701	22468.5	1.00796	22469.5	1.00112	22467.8	1.00595	22451.1	0.99112	22468.3	1.02718
22495.2	1.00132	22471.5	1.00774	22472.3	1.00348	22470.8	1.00949	22454	0.99436	22471	1.02861
22498.2	1.00482	22474.5	1.00966	22475.2	1.00376	22473.7	1.00891	22457	0.99676	22474	1.02851
22501.1	1.00725	22477.2	1.00997	22478.2	1.00484	22476.4	1.01004	22459.7	0.99897	22476.9	1.02726
22504.1	1.00837	22479.9	1.01077	22480.9	1.00585	22479.7	1.00993	22462.7	1.00116	22479.9	1.02338
22507.3	1.00825	22483.1	1.01114	22483.9	1.00655	22482.6	1.012	22465.6	1.00351	22483.1	1.01833
22510.3	1.00678	22486.1	1.01163	22487.1	1.0065	22485.6	1.0096	22468.6	1.00636	22486.1	1.01252
22513	1.00454	22488.8	1.01063	22489.8	1.00586	22488.8	1.01028	22471	1.00657	22488.8	1.0077
22516	1.00189	22491.7	1.0084	22492.7	1.00534	22491.5	1.00588	22474.2	1.00753	22491.7	1.00465
22519.2	0.99918	22494.7	1.00684	22495.2	1.00521	22494.5	1.00507	22477.5	1.00884	22495	1.00306
22522.2	0.9965	22497.2	1.00619	22498.2	1.00506	22497.7	1.00686	22480.4	1.00946	22497.7	1.00225
22525.4	0.99472	22500.2	1.00433	22500.9	1.00365	22500.4	1.0043	22483.6	1.00883	22500.9	1.00191
22528.4	0.9938	22503.6	1.00409	22504.1	1.00332	22503.6	1.00369	22486.3	1.00877	22503.9	1.0008
22531.4	0.99393	22506.3	1.00374	22507.1	1.00311	22506.6	1.0012	22489.3	1.00756	22506.8	0.99985
22534.3	0.99489	22509.6	1.00134	22510.3	1.00223	22509.6	1.00114	22492.5	1.00633	22510	0.99903
22537.3	0.99634	22512.5	1.00099	22513.5	1.00151	22512.5	1.00306	22495.5	1.00497	22512.8	0.99736
22540.5	0.99802	22515.5	1.00017	22516.2	1.0019	22515.5	1.00083	22498.4	1.00482	22515.7	0.99498
22543.5	0.99962	22518.5	0.99774	22519.5	1.00089	22518.2	0.99892	22501.7	1.00389	22518.7	0.99144
22546.7	1.00088	22521.2	0.99911	22522.4	0.99948	22521.5	0.99911	22504.4	1.0025	22521.7	0.98687
22549.7	1.00197	22524.4	0.99554	22525.2	0.99967	22524.7	0.99842	22507.4	1.00092	22524.9	0.98283
22553	1.00282	22527.6	0.99601	22528.4	0.99933	22527.6	0.99637	22510.6	0.99994	22528.1	0.98022
22555.2	1.00354	22530.6	0.99503	22531.6	0.99806	22530.9	0.99641	22513.3	1.00085	22531.4	0.97943
22558.4	1.00445	22533.6	0.99477	22534.6	0.99717	22533.8	0.99764	22516.3	0.99925	22534.3	0.98014
22561.7	1.00531	22536.6	0.99447	22537.3	0.99714	22536.6	0.99461	22519.7	0.99679	22537.3	0.98152
22564.6	1.00627	22539.5	0.99365	22540.5	0.99618	22539.8	0.99503	22522.5	0.99756	22540	0.98348
22567.9	1.00714	22542.3	0.99394	22542.8	0.99644	22542.8	0.99689	22525.9	0.99654	22543.5	0.9852
22570.9	1.00796	22545.3	0.99433	22546	0.99661	22545.8	0.99699	22528.7	0.99579	22546.2	0.98725
22574.1	1.00866	22550.2	0.99529	22549.2	0.99665	22549	0.9974	22531.6	0.99577	22549.5	0.98955
22577.6	1.00916	22551.5	0.99653	22552.5	0.9964	22551.7	0.99398	22534.9	0.99564	22552.5	0.99179
22580.1	1.0093	22554.7	0.99655	22557.2	0.99632	22555	0.99347	22537.6	0.99332	22555.4	0.99492
22583.3	1.00916	22557.9	0.99787	22558.7	0.99692	22557.7	0.99677	22541.1	0.99532	22558.4	0.99794
22586.6	1.0089	22560.9	0.99852	22561.7	0.99764	22560.7	0.99755	22544	0.99629	22561.4	1.00185
22589.5	1.00832	22563.6	1.00071	22564.9	0.99766	22563.9	0.99996	22546.8	0.99583	22564.4	1.00572
22592.8	1.00769	22566.6	1.00051	22567.6	0.99812	22566.9	1.00224	22550	0.99628	22567.4	1.0098
22595.5	1.00677	22569.9	1.00141	22571.1	0.99976	22570.1	1.00071	22553.2	0.9969	22570.6	1.01453
22598.5	1.00576	22573.1	1.00255	22573.9	0.99913	22573.4	1.00437	22555.7	0.99729	22573.8	1.01773
22601.5	1.00478	22576.1	1.00367	22577.1	1.00005	22576.3	1.00333	22558.7	0.99826	22577.1	1.02133
22604.3	1.00358	22579.3	1.00514	22580.1	1.0016	22579.3	1.00342	22561.9	0.99926	22579.8	1.02442
22607.5	1.00259	22582.1	1.00643	22583.1	1.00322	22582.8	1.00634	22565.2	1.00122	22583.1	1.02657
22610.5	1.00139	22584.8	1.00606	22585.6	1.00319	22585.6	1.00715	22568.4	1.00164	22586.3	1.02691
22613.5	1.00027	22588.3	1.0086	22588.8	1.00443	22588.5	1.00782	22571.4	1.00344	22589.3	1.02467
22616.8	0.99929	22591	1.00865	22592	1.00431	22591.8	1.00665	22574.4	1.00391	22592.3	1.02097
22620	0.99838	22594.5	1.00935	22595.3	1.00358	22595	1.00738	22577.8	1.00461	22595.5	1.01587
22622.5	0.99767	22597.5	1.00739	22598.3	1.00305	22597.5	1.00527	22580.6	1.00595	22598.5	1.0115
22625.8	0.99751	22600.8	1.00803	22601.5	1.00355	22601	1.00615	22583.6	1.00705	22601.8	1.00709
22628.5	0.99751	22603.8	1.00711	22604.5	1.00308	22603.8	1.0059	22586.8	1.0072	22604.5	1.0041
22632	0.99824	22606.8	1.00597	22607.8	1.00246	22606.5	1.00445	22589.6	1.00784	22607.3	1.00207
22634.8	0.99913	22609.8	1.00421	22610.8	1.00345	22610	1.00142	22592.8	1.00752	22610.3	1.00118
22637.8	1.00037	22613	1.00124	22613.8	1.00318	22613	1.00665	22595.8	1.00898	22613.5	1.00047
22640.5	1.00159	22615.8	1.00233	22616.8	1.00235	22616.3	1.00251	22598.8	1.00787	22616.8	0.99947
22643.5	1.00279	22619	1.00119	22620	1.00252	22619	1.00273	22601.3	1.00666	22620.2	0.99726
22646.5	1.00396	22622.2	0.99916	22623	1.00192	22622.2	0.99975	22604.5	1.00644	22622.5	0.99464
22649.3	1.00496	22625.3	0.99873	22625.8	1.00139	22625.2	1.00082	22607.5	1.00431	22625.8	0.9915
22652	1.00568	22628	0.99962	22628.5	1.00085	22628	0.99705	22610.8	1.00437	22628.8	0.98876
22655.3	1.00645	22631	0.99816	22631.8	1.00086	22631	1.00172	22613.8	1.00283	22631.8	0.9865
22658.6	1.00684	22633.8	0.99888	22634.8	0.99961	22634.3	0.99487	22616.5	1.00303	22634.8	0.98513
22661.3	1.00696	22637	0.99878	22637.8	0.99839	22637	0.99779	22619.8	1.00227	22638	0.98403
22664.1	1.00671	22640.3	0.9957	22641	0.99906	22640.3	0.99747	22622.8	1.00149	22640.5	0.98459
22667.1	1.00585	22643.3	0.99614	22644.3	0.99966	22643.3	0.99824	22625.8	1.00056	22643.5	0.98534
22669.9	1.00465	22646.3	0.99699	22647	0.99928	22646	0.99789	22628.8	0.99951	22646.5	0.98738
22672.9	1.00337	22649	0.99449	22650	0.99841	22648.8	0.9986	22631.8	0.99798	22649.3	0.98895
22675.9	1.00172	22652	0.99598	22653	0.99802	22651.5	0.99424	22634.8	0.99729	22652.5	0.99125
22678.9	1.00022	22655.1	0.99717	22655.8	0.99926	22654.3	0.99692	22637.8	0.9985	22655.1	0.9936
22681.4	0.9989	22658.3	0.99581	22659.1	0.99841	22657.6	0.99603	22640.8	0.99694	22658.3	0.99601
22684.4	0.99787	22661.1	0.99575	22661.8	0.99836	22660.3	0.99471	22643.3	0.99801	22661.3	0.99879
22687.4	0.99734	22664.1	0.99664	22665.1	0.99855	22663.8	0.99762	22646.3	0.99611	22664.6	1.00114
22690.2	0.99738	22667.1	0.99713	22668.1	0.99806	22666.6	0.99682	22649	0.99666	22667.3	1.00333
22693	0.99777	22670.1	0.99778	22670.9	0.99779	22669.6	0.99688	22652	0.99753	22670.1	1.00566
22695.7	0.99841	22672.9	0.99645	22673.6	0.99803	22672.6	1.00021	22655.3	0.99761	22673.1	1.00737
22698.8	0.9992	22675.6	0.9981	22676.6	0.99875	22675.4	0.998	22658.3	0.99799	22675.9	1.00819
22701.8	0.9999	22678.6	0.99974	22679.4	0.99857	22678.1	0.99897	22661.1	0.99788	22678.9	1.00906
22704.8	1.00036	22681.4	0.99772	22682.2	1.00031	22681.2	0.99724	22664.3	0.99815	22681.9	1.00917
22708.1	1.00072	22684.4	1.00146	22685.2	0.999	22684.2	0.9993	22666.8	0.99818	22684.7	1.00813
22710.9	1.00067	22687.7	1.00036	22688.4	1.00028	22686.7	1.00036	22669.8	0.99967	22687.7	1.00743
22714.1	1.00053	22690.2	1.00144	22691.2	0.99972	22689.7	0.9992	22672.6	0.99979	22690.2	1.00622
22719.4	1.00041	22693.2	1.00019	22694	0.99926	22692.5	0.99804	22675.6	1.00069	22693.2	1.00607
22723.2	1.00013	22696.2	1.00101	22697	0.99999	22695.2	1.00203	22678.6	1.00036	22696	1.0067
22727.5	1.00022	22699	0.99958	22700	0.99873	22698	1.00203	22681.4	1.00099	22699	1.00768
22731.5	1.00066	22702	1.00023	22702.8	1.00082	22701.3	1.00317	22684.2	1.00031	22702	1.00909
22735.6	1.00177	22705.1	1.00338	22705.8	1.00002	22704.3	0.99896	22687.4	1.00264	22705.1	1.01043
22739.1	1.00303	22707.8	1.00193	22708.8	0.99972	22707.1	1.00402	22689.9	1.00295	22708.3	1.01087
22743.2	1.0046	22710.9	1.00107	22711.6	1.00108	22710.3	1.00132	22692.7	1.0021	22710.9	1.01071
22747.2	1.00613	22713.9	1.00253	22714.9	1.00054	22713.6	1.00124	22695.7	1.00217	22715.6	1.01001
22751.8	1.00733	22719.2	1.00209	22719.9	1.00034	22718.7	1.00151	22698.7	1.00235	22719.4	1.00865
22755.5	1.00804	22722.7	1.00132	22721.9	1.00121	22722.9	1.00096	22701.8	1.00421	22724	1.00691
22759.8	1.00823	22726.5	1.00104	22727.5	1.0006	22727	1.00023	22705	1.00523	22727.8	1.00537
22763.4	1.00766	22730.5	0.9987	22731.8	1.00029	22731	0.99894	22708.3	1.00285	22731.8	1.003
22767.7	1.00641	22735.1	1.00027	22735.8	0.99996	22734.8	0.99979	22710.8	1.00308	22735.6	1.00009
22772	1.00438	22739.1	0.99862	22739.6	1.00046	22738.9	0.99804	22714.4	1.00406	22739.4	0.99735
22776.1	1.00203	22742.9	0.99867	22743.9	0.99945	22742.6	0.99935	22719.4	1.00484	22743.4	0.99537
22780.1	0.9993	22746.9	0.99548	22747.9	0.9995	22746.4	0.9962	22723.4	1.00386	22747.7	0.99437
22783.9	0.9968	22751	0.99681	22752	0.99878	22750.5	0.99755	22727.7	1.0019	22752	0.99411
22787.7	0.99474	22755.3	0.99509	22756	0.9988	22755	0.99681	22731.3	1.00201	22756.1	0.99367
22792	0.99326	22759.3	0.99415	22759.8	0.99852	22759.1	0.99598	22735.3	1.00153	22759.8	0.99238
22796.4	0.99224	22763.1	0.99268	22762.4	0.99837	22763.1	0.99421	22739.3	1.00096	22763.9	0.9912
22800.7	0.99165	22765.2	0.99197	22767.9	0.99715	22767.2	0.99342	22743.4	1.0002	22767.7	0.99003
22804.5	0.9916	22770.7	0.99019	22772	0.99598	22771.2	0.99291	22747.4	1.00155	22772	0.99009
22808.5	0.99193	22775.3	0.99152	22775.8	0.99677	22775.3	0.99343	22751.7	0.99933	22776.1	0.99125
22813.1	0.99276	22779.1	0.9913	22780.1	0.99448	22777.6	0.99493	22755.8	0.99805	22780.4	0.99292
22816.9	0.99379	22783.4	0.99068	22784.2	0.99539	22783.1	0.99256	22759.8	0.99878	22783.9	0.99494
22821	0.99499	22787.5	0.99139	22788.2	0.99472	22787.2	0.99065	22763.6	0.9959	22788	0.99686
22824.8	0.9959	22791.3	0.98878	22792.3	0.99456	22791.3	0.99227	22767.9	0.99661	22792	0.99916
22827.1	0.99645	22795.3	0.9899	22796.3	0.99407	22795.8	0.99212	22772	0.99704	22796.4	1.00053
22832.7	0.99709	22799.4	0.99177	22800.4	0.99448	22799.9	0.99185	22776	0.9974	22800.7	1.00102
22836.8	0.99734	22803.7	0.99047	22804.7	0.99372	22804	0.99224	22780.3	0.99791	22804.7	1.00061
22841.4	0.99742	22808	0.98989	22808.8	0.99406	22808	0.98962	22784.1	0.99537	22808.8	0.99939
22845.5	0.99731	22811.8	0.99069	22812.6	0.9943	22812.1	0.99113	22788.2	0.99702	22812.9	0.99755
22849.3	0.99696	22815.7	0.9907	22816.7	0.99203	22816.2	0.99186	22792.8	0.99571	22816.9	0.99706
22853.4	0.99644	22819.7	0.98929	22820.7	0.9922	22820.5	0.99005	22796.6	0.99677	22821.3	0.99704
22857.2	0.99572	22824.3	0.99136	22825.1	0.99057	22824.8	0.99043	22800.6	0.9967	22825.3	0.99736
22861.3	0.99484	22828.4	0.99053	22829.4	0.99191	22827.1	0.99139	22804.7	0.99709	22829.2	0.998
22865.4	0.9939	22832.5	0.99028	22833.5	0.99289	22830.9	0.99102	22808.8	0.99762	22833	0.99958
22869.5	0.99293	22836.3	0.98975	22837.3	0.99116	22836.5	0.98981	22813.1	0.99708	22837	1.00097
22873	0.9922	22840.6	0.99011	22841.6	0.99256	22840.3	0.98996	22817.1	0.99756	22840.9	1.00231
22877.1	0.99157	22845	0.98767	22845.7	0.99061	22844.7	0.98712	22821.2	0.99723	22845.2	1.00326
22881	0.99107	22849	0.98872	22849.8	0.99171	22848.5	0.98775	22825	0.99775	22849.5	1.00368
22885.1	0.99074	22852.9	0.98974	22854.1	0.98939	22853.1	0.9879	22828.9	0.99629	22853.4	1.00327
22889.2	0.99022	--	--	--	--	--	--	22832.7	0.99688	22857.2	1.00195
22893	0.98922	--	--	--	--	--	--	22837	0.99785	22861.3	0.99998
22896.8	0.98815	--	--	--	--	--	--	22840.8	0.99662	22865.4	0.99753
22898.9	0.98664	--	--	--	--	--	--	22845.4	0.99576	22869.5	0.99484
22904.5	0.98575	--	--	--	--	--	--	22849.2	0.99728	22873	0.99216
22908.6	0.98478	--	--	--	--	--	--	22853.3	0.99656	22877.1	0.98967
22912.5	0.9842	--	--	--	--	--	--	22856.9	0.99541	22880.7	0.98712
22917.1	0.98371	--	--	--	--	--	--	22861.5	0.99645	22884.5	0.98555
22922.2	0.98358	--	--	--	--	--	--	22865.3	0.99581	22888.9	0.9842
22926.6	0.98375	--	--	--	--	--	--	22869.1	0.99626	22893	0.9837
22932.2	0.98435	--	--	--	--	--	--	22871.2	0.99525	22896.8	0.9831
22937.1	0.9852	--	--	--	--	--	--	22875	0.99384	22900.7	0.98324
22941.7	0.98623	--	--	--	--	--	--	22880.4	0.99377	22902.7	0.98311
22946.6	0.98704	--	--	--	--	--	--	22884.5	0.99332	22908.4	0.98367
22951.8	0.98733	--	--	--	--	--	--	22888.8	0.99247	22912.2	0.98447
--	--	--	--	--	--	--	--	22892.4	0.99218	22916.8	0.98652
--	--	--	--	--	--	--	--	22896.3	0.99009	22921.7	0.98827
--	--	--	--	--	--	--	--	22898.3	0.99013	22926.3	0.99052
--	--	--	--	--	--	--	--	22903.9	0.9908	22931	0.99114
--	--	--	--	--	--	--	--	22907.8	0.9904	22936.6	0.99127
--	--	--	--	--	--	--	--	22911.9	0.9885	22941.7	0.99046
--	--	--	--	--	--	--	--	--	--	22945.9	0.98942
--	--	--	--	--	--	--	--	--	--	22951.5	0.98852
--	--	--	--	--	--	--	--	--	--	22956.2	0.98771
--	--	--	--	--	--	--	--	--	--	22960.8	0.98702
--	--	--	--	--	--	--	--	--	--	22966.2	0.9866
--	--	--	--	--	--	--	--	--	--	22970.6	0.98599
--	--	--	--	--	--	--	--	--	--	--	--
--	--	--	--	--	--	--	--	--	--	--	--
--	--	--	--	--	--	--	--	--	--	--	--
--	--	--	--	--	--	--	--	--	--	--	--
--	--	--	--	--	--	--	--	--	--	--	--
--	--	--	--	--	--	--	--	--	--	--	--
--	--	--	--	--	--	--	--	--	--	--	--
--	--	--	--	--	--	--	--	--	--	--	--
--	--	--	--	--	--	--	--	--	--	--	--
--	--	--	--	--	--	--	--	--	--	--	--
--	--	--	--	--	--	--	--	--	--	--	--
--	--	--	--	--	--	--	--	--	--	--	--
--	--	--	--	--	--	--	--	--	--	--	--
--	--	--	--	--	--	--	--	--	--	--	--
--	--	--	--	--	--	--	--	--	--	--	--
--	--	--	--	--	--	--	--	--	--	--	--
--	--	--	--	--	--	--	--	--	--	--	--
--	--	--	--	--	--	--	--	--	--	--	--
--	--	--	--	--	--	--	--	--	--	--	--
--	--	--	--	--	--	--	--	--	--	--	--
--	--	--	--	--	--	--	--	--	--	--	--
--	--	--	--	--	--	--	--	--	--	--	--
--	--	--	--	--	--	--	--	--	--	--	--
--	--	--	--	--	--	--	--	--	--	--	--
--	--	--	--	--	--	--	--	--	--	--	--
--	--	--	--	--	--	--	--	--	--	--	--
--	--	--	--	--	--	--	--	--	--	--	--
--	--	--	--	--	--	--	--	--	--	--	--
--	--	--	--	--	--	--	--	--	--	--	--
--	--	--	--	--	--	--	--	--	--	--	--
--	--	--	--	--	--	--	--	--	--	--	--
--	--	--	--	--	--	--	--	--	--	--	--
--	--	--	--	--	--	--	--	--	--	--	--
--	--	--	--	--	--	--	--	--	--	--	--
--	--	--	--	--	--	--	--	--	--	--	--
--	--	--	--	--	--	--	--	--	--	--	--
--	--	--	--	--	--	--	--	--	--	--	--
--	--	--	--	--	--	--	--	--	--	--	--
--	--	--	--	--	--	--	--	--	--	--	--
--	--	--	--	--	--	--	--	--	--	--	--
--	--	--	--	--	--	--	--	--	--	--	--
--	--	--	--	--	--	--	--	--	--	--	--
--	--	--	--	--	--	--	--	--	--	--	--
--	--	--	--	--	--	--	--	--	--	--	--
--	--	--	--	--	--	--	--	--	--	--	--
--	--	--	--	--	--	--	--	--	--	--	--
--	--	--	--	--	--	--	--	--	--	--	--
--	--	--	--	--	--	--	--	--	--	--	--
--	--	--	--	--	--	--	--	--	--	--	--
--	--	--	--	--	--	--	--	--	--	--	--
--	--	--	--	--	--	--	--	--	--	--	--
--	--	--	--	--	--	--	--	--	--	--	--
--	--	--	--	--	--	--	--	--	--	--	--
--	--	--	--	--	--	--	--	--	--	--	--
--	--	--	--	--	--	--	--	--	--	--	--
--	--	--	--	--	--	--	--	--	--	--	--
--	--	--	--	--	--	--	--	--	--	--	--
		--	--	--	--	--	--	--	--	--	--
		--	--	--	--	--	--	--	--	--	--
		--	--	--	--	--	--	--	--	--	--
		--	--	--	--	--	--	--	--	--	--
		--	--	--	--	--	--	--	--	--	--
		--	--	--	--	--	--	--	--	--	--
		--	--	--	--	--	--	--	--	--	--
		--	--	--	--	--	--	--	--	--	--
		--	--	--	--	--	--	--	--	--	--
		--	--	--	--	--	--	--	--	--	--
		--	--	--	--	--	--	--	--	--	--
		--	--	--	--	--	--	--	--	--	--
		--	--	--	--	--	--	--	--	--	--
		--	--	--	--	--	--	--	--	--	--
		--	--	--	--	--	--	--	--	--	--
		--	--	--	--	--	--	--	--	--	--
		--	--	--	--	--	--	--	--	--	--
		--	--	--	--	--	--	--	--	--	--
		--	--	--	--	--	--	--	--	--	--
		--	--	--	--	--	--	--	--	--	--
		--	--	--	--	--	--	--	--	--	--
		--	--	--	--	--	--	--	--	--	--
		--	--	--	--	--	--	--	--	--	--
		--	--	--	--	--	--	--	--	--	--
		--	--	--	--	--	--	--	--	--	--
		--	--	--	--	--	--	--	--	--	--
		--	--	--	--	--	--	--	--	--	--
		--	--	--	--	--	--	--	--	--	--
		--	--	--	--	--	--	--	--	--	--
		--	--	--	--	--	--	--	--	--	--
		--	--	--	--	--	--	--	--	--	--
		--	--	--	--	--	--	--	--	--	--
		--	--	--	--	--	--	--	--	--	--
		--	--	--	--	--	--	--	--	--	--
		--	--	--	--	--	--	--	--	--	--
		--	--	--	--	--	--	--	--	--	--
		--	--	--	--	--	--	--	--	--	--
		--	--	--	--	--	--	--	--
		--	--	--	--	--	--	--	--
		--	--	--	--	--	--	--	--
		--	--	--	--	--	--	--	--
		--	--	--	--	--	--	--	--
		--	--	--	--	--	--	--	--
		--	--	--	--	--	--	--	--
		--	--	--	--	--	--	--	--
		--	--	--	--	--	--	--	--
		--	--	--	--	--	--	--	--
		--	--	--	--	--	--	--	--
		--	--	--	--	--	--	--	--
		--	--	--	--	--	--	--	--
		--	--	--	--	--	--	--	--
		--	--	--	--	--	--	--	--
		--	--	--	--	--	--	--	--
		--	--	--	--	--	--	--	--

## Sheet: Fig. 4d
RuO2		0.4%RuNi		0.6%RuNi		2%RuNi		Ru/Al2O3		Ru foil
R (Å)	FT (k2χ)	R (Å)	FT (k2χ)	R (Å)	FT (k2χ)	R (Å)	FT (k2χ)	R (Å)	FT (k2χ)	R (Å)	FT (k2χ)
0	0.01103	0	0.04915	0	0.02418	0	0.02396	0	0.000312213	0	0.05457
0.03068	0.02261	0.03068	0.04988	0.03068	0.02424	0.03068	0.02361	0.03068	0.00419	0.03068	0.05337
0.06136	0.03868	0.06136	0.05162	0.06136	0.02428	0.06136	0.02293	0.06136	0.0083	0.06136	0.04991
0.09204	0.05104	0.09204	0.05337	0.09204	0.02389	0.09204	0.02283	0.09204	0.01222	0.09204	0.04466
0.12272	0.05728	0.12272	0.05412	0.12272	0.02258	0.12272	0.02414	0.12272	0.0157	0.12272	0.03868
0.1534	0.05606	0.1534	0.05322	0.1534	0.01993	0.1534	0.0268	0.1534	0.01843	0.1534	0.034
0.18408	0.04687	0.18408	0.05076	0.18408	0.01578	0.18408	0.02987	0.18408	0.02003	0.18408	0.03344
0.21476	0.03007	0.21476	0.04761	0.21476	0.01065	0.21476	0.03215	0.21476	0.02016	0.21476	0.03833
0.24544	0.00722	0.24544	0.04554	0.24544	0.00815	0.24544	0.0328	0.24544	0.0186	0.24544	0.04682
0.27612	0.0211	0.27612	0.04656	0.27612	0.01382	0.27612	0.03151	0.27612	0.01532	0.27612	0.0561
0.3068	0.05014	0.3068	0.05144	0.3068	0.02334	0.3068	0.02883	0.3068	0.01073	0.3068	0.06393
0.33748	0.0775	0.33748	0.05887	0.33748	0.03351	0.33748	0.02652	0.33748	0.00677	0.33748	0.06871
0.36816	0.09962	0.36816	0.06666	0.36816	0.0428	0.36816	0.02734	0.36816	0.00899	0.36816	0.06939
0.39884	0.11318	0.39884	0.07271	0.39884	0.04994	0.39884	0.03254	0.39884	0.01567	0.39884	0.06551
0.42951	0.11544	0.42951	0.07548	0.42951	0.05372	0.42951	0.04034	0.42951	0.02275	0.42951	0.05743
0.46019	0.1048	0.46019	0.07412	0.46019	0.0531	0.46019	0.04805	0.46019	0.02873	0.46019	0.04683
0.49087	0.08168	0.49087	0.06873	0.49087	0.0473	0.49087	0.05345	0.49087	0.03269	0.49087	0.03786
0.52155	0.05218	0.52155	0.06091	0.52155	0.036	0.52155	0.0549	0.52155	0.03398	0.52155	0.03736
0.55223	0.04833	0.55223	0.05499	0.55223	0.02009	0.55223	0.05146	0.55223	0.03229	0.55223	0.04673
0.58291	0.09176	0.58291	0.05785	0.58291	0.01305	0.58291	0.04315	0.58291	0.02782	0.58291	0.05943
0.61359	0.14914	0.61359	0.07269	0.61359	0.03579	0.61359	0.03249	0.61359	0.02187	0.61359	0.06968
0.64427	0.20589	0.64427	0.09558	0.64427	0.06556	0.64427	0.02948	0.64427	0.01844	0.64427	0.07405
0.67495	0.25421	0.67495	0.12144	0.67495	0.09722	0.67495	0.04489	0.67495	0.02323	0.67495	0.07082
0.70563	0.28792	0.70563	0.14646	0.70563	0.12841	0.70563	0.07095	0.70563	0.03433	0.70563	0.06036
0.73631	0.30251	0.73631	0.16775	0.73631	0.15693	0.73631	0.1002	0.73631	0.04716	0.73631	0.04775
0.76699	0.29613	0.76699	0.18302	0.76699	0.18075	0.76699	0.12871	0.76699	0.05908	0.76699	0.0487
0.79767	0.27162	0.79767	0.19056	0.79767	0.19814	0.79767	0.15345	0.79767	0.06839	0.79767	0.0732
0.82835	0.24081	0.82835	0.18923	0.82835	0.20786	0.82835	0.17187	0.82835	0.07383	0.82835	0.1094
0.85903	0.23055	0.85903	0.17847	0.85903	0.20931	0.85903	0.18185	0.85903	0.07458	0.85903	0.14694
0.88971	0.27102	0.88971	0.15839	0.88971	0.20265	0.88971	0.18189	0.88971	0.07026	0.88971	0.1791
0.92039	0.36054	0.92039	0.12965	0.92039	0.18891	0.92039	0.17128	0.92039	0.06101	0.92039	0.20048
0.95107	0.47606	0.95107	0.09345	0.95107	0.16998	0.95107	0.15015	0.95107	0.04753	0.95107	0.20666
0.98175	0.59811	0.98175	0.05139	0.98175	0.14854	0.98175	0.11961	0.98175	0.0311	0.98175	0.19457
1.01243	0.71338	1.01243	0.00596	1.01243	0.12778	1.01243	0.08176	1.01243	0.01424	1.01243	0.16301
1.04311	0.81318	1.04311	0.04337	1.04311	0.1106	1.04311	0.04014	1.04311	0.01082	1.04311	0.11379
1.07379	0.89324	1.07379	0.09222	1.07379	0.09817	1.07379	0.01623	1.07379	0.02423	1.07379	0.0591
1.10447	0.95449	1.10447	0.14024	1.10447	0.08873	1.10447	0.05131	1.10447	0.03538	1.10447	0.0716
1.13515	1.00367	1.13515	0.18639	1.13515	0.07843	1.13515	0.0863	1.13515	0.0408	1.13515	0.14995
1.16583	1.05289	1.16583	0.23019	1.16583	0.06407	1.16583	0.112	1.16583	0.03894	1.16583	0.23543
1.1965	1.11694	1.1965	0.27148	1.1965	0.04759	1.1965	0.12495	1.1965	0.02911	1.1965	0.31283
1.22718	1.20795	1.22718	0.31047	1.22718	0.04782	1.22718	0.12303	1.22718	0.01289	1.22718	0.37238
1.25786	1.32994	1.25786	0.34732	1.25786	0.0824	1.25786	0.1058	1.25786	0.01982	1.25786	0.40602
1.28854	1.47699	1.28854	0.3822	1.28854	0.13701	1.28854	0.07661	1.28854	0.05106	1.28854	0.40769
1.31922	1.63573	1.31922	0.41496	1.31922	0.20176	1.31922	0.05482	1.31922	0.08749	1.31922	0.37417
1.3499	1.78947	1.3499	0.44531	1.3499	0.27122	1.3499	0.08533	1.3499	0.12535	1.3499	0.30624
1.38058	1.92164	1.38058	0.47289	1.38058	0.34059	1.38058	0.151	1.38058	0.16125	1.38058	0.21203
1.41126	2.01794	1.41126	0.49761	1.41126	0.4051	1.41126	0.227	1.41126	0.19168	1.41126	0.12838
1.44194	2.06757	1.44194	0.51993	1.44194	0.4602	1.44194	0.30348	1.44194	0.21331	1.44194	0.17217
1.47262	2.06389	1.47262	0.5412	1.47262	0.50186	1.47262	0.37338	1.47262	0.22332	1.47262	0.30979
1.5033	2.0047	1.5033	0.56382	1.5033	0.52712	1.5033	0.43055	1.5033	0.21984	1.5033	0.45958
1.53398	1.89217	1.53398	0.59121	1.53398	0.53463	1.53398	0.46983	1.53398	0.20265	1.53398	0.59488
1.56466	1.73239	1.56466	0.62724	1.56466	0.52563	1.56466	0.48758	1.56466	0.17459	1.56466	0.69986
1.59534	1.53472	1.59534	0.67546	1.59534	0.50533	1.59534	0.48259	1.59534	0.14523	1.59534	0.76284
1.62602	1.31089	1.62602	0.73827	1.62602	0.48485	1.62602	0.45741	1.62602	0.13698	1.62602	0.77641
1.6567	1.07393	1.6567	0.81633	1.6567	0.48227	1.6567	0.42075	1.6567	0.17123	1.6567	0.73875
1.68738	0.83708	1.68738	0.90872	1.68738	0.51787	1.68738	0.39106	1.68738	0.23838	1.68738	0.65605
1.71806	0.61277	1.71806	1.01322	1.71806	0.60217	1.71806	0.39606	1.71806	0.31936	1.71806	0.54781
1.74874	0.41176	1.74874	1.12695	1.74874	0.73055	1.74874	0.45577	1.74874	0.40147	1.74874	0.45921
1.77942	0.24298	1.77942	1.24665	1.77942	0.89065	1.77942	0.56426	1.77942	0.47589	1.77942	0.4636
1.8101	0.11601	1.8101	1.36887	1.8101	1.06971	1.8101	0.70095	1.8101	0.53566	1.8101	0.5863
1.84078	0.06259	1.84078	1.49007	1.84078	1.25666	1.84078	0.84632	1.84078	0.57537	1.84078	0.77267
1.87146	0.09254	1.87146	1.60664	1.87146	1.442	1.87146	0.98503	1.87146	0.59149	1.87146	0.97056
1.90214	0.12046	1.90214	1.71477	1.90214	1.61743	1.90214	1.10512	1.90214	0.58322	1.90214	1.15127
1.93282	0.12929	1.93282	1.81062	1.93282	1.77562	1.93282	1.19752	1.93282	0.55386	1.93282	1.30202
1.9635	0.12311	1.9635	1.89027	1.9635	1.91022	1.9635	1.25609	1.9635	0.51327	1.9635	1.42349
1.99418	0.10846	1.99418	1.94991	1.99418	2.01592	1.99418	1.27816	1.99418	0.48137	1.99418	1.53009
2.02485	0.09117	2.02485	1.98603	2.02485	2.08857	2.02485	1.26533	2.02485	0.48749	2.02485	1.64877
2.05553	0.07518	2.05553	1.99564	2.05553	2.12537	2.05553	1.22453	2.05553	0.5542	2.05553	1.81186
2.08621	0.06375	2.08621	1.9766	2.08621	2.12498	2.08621	1.16925	2.08621	0.6785	2.08621	2.04392
2.11689	0.0635	2.11689	1.92769	2.11689	2.08762	2.11689	1.12024	2.11689	0.84071	2.11689	2.35035
2.14757	0.08188	2.14757	1.84901	2.14757	2.01521	2.14757	1.10309	2.14757	1.02055	2.14757	2.71652
2.17825	0.11696	2.17825	1.74195	2.17825	1.91132	2.17825	1.13972	2.17825	1.20178	2.17825	3.11499
2.20893	0.16181	2.20893	1.60932	2.20893	1.78118	2.20893	1.2367	2.20893	1.3715	2.20893	3.51341
2.23961	0.21001	2.23961	1.45523	2.23961	1.6316	2.23961	1.38224	2.23961	1.51934	2.23961	3.87983
2.27029	0.25598	2.27029	1.28496	2.27029	1.47075	2.27029	1.55445	2.27029	1.63712	2.27029	4.18577
2.30097	0.29507	2.30097	1.10475	2.30097	1.30793	2.30097	1.73045	2.30097	1.71877	2.30097	4.40811
2.33165	0.32416	2.33165	0.92146	2.33165	1.15305	2.33165	1.89066	2.33165	1.76042	2.33165	4.53033
2.36233	0.3424	2.36233	0.74237	2.36233	1.01579	2.36233	2.01975	2.36233	1.76043	2.36233	4.54328
2.39301	0.35177	2.39301	0.5748	2.39301	0.9039	2.39301	2.10656	2.39301	1.71937	2.39301	4.44539
2.42369	0.35732	2.42369	0.42619	2.42369	0.82096	2.42369	2.14387	2.42369	1.63989	2.42369	4.24243
2.45437	0.36619	2.45437	0.3044	2.45437	0.76448	2.45437	2.12816	2.45437	1.52648	2.45437	3.94677
2.48505	0.38498	2.48505	0.21798	2.48505	0.72619	2.48505	2.0594	2.48505	1.38517	2.48505	3.57617
2.51573	0.41637	2.51573	0.17303	2.51573	0.69514	2.51573	1.94069	2.51573	1.22312	2.51573	3.15227
2.54641	0.45777	2.54641	0.1614	2.54641	0.66132	2.54641	1.77793	2.54641	1.04819	2.54641	2.69879
2.57709	0.50327	2.57709	0.16172	2.57709	0.61776	2.57709	1.57925	2.57709	0.86844	2.57709	2.23972
2.60777	0.54668	2.60777	0.15871	2.60777	0.56108	2.60777	1.3545	2.60777	0.69167	2.60777	1.79747
2.63845	0.58371	2.63845	0.14882	2.63845	0.49101	2.63845	1.11453	2.63845	0.52506	2.63845	1.39132
2.66913	0.61314	2.66913	0.13644	2.66913	0.4097	2.66913	0.87054	2.66913	0.37481	2.66913	1.03617
2.69981	0.63708	2.69981	0.13094	2.69981	0.32092	2.69981	0.63344	2.69981	0.24606	2.69981	0.74194
2.73049	0.66041	2.73049	0.14049	2.73049	0.2294	2.73049	0.41324	2.73049	0.14345	2.73049	0.51402
2.76117	0.68914	2.76117	0.1642	2.76117	0.14035	2.76117	0.21899	2.76117	0.07468	2.76117	0.35577
2.79184	0.72796	2.79184	0.1943	2.79184	0.05972	2.79184	0.06413	2.79184	0.05703	2.79184	0.27208
2.82252	0.778	2.82252	0.22318	2.82252	0.02554	2.82252	0.08763	2.82252	0.07262	2.82252	0.26174
2.8532	0.83622	2.8532	0.24587	2.8532	0.07574	2.8532	0.17506	2.8532	0.08553	2.8532	0.30125
2.88388	0.89667	2.88388	0.25964	2.88388	0.11616	2.88388	0.22991	2.88388	0.09061	2.88388	0.36179
2.91456	0.95263	2.91456	0.26373	2.91456	0.14073	2.91456	0.25237	2.91456	0.09286	2.91456	0.42478
2.94524	0.99845	2.94524	0.25893	2.94524	0.15005	2.94524	0.24734	2.94524	0.09863	2.94524	0.47787
2.97592	1.03091	2.97592	0.2474	2.97592	0.14666	2.97592	0.22215	2.97592	0.11059	2.97592	0.51155
3.0066	1.04978	3.0066	0.23228	3.0066	0.13499	3.0066	0.18661	3.0066	0.12615	3.0066	0.51891
3.03728	1.05788	3.03728	0.21717	3.03728	0.12146	3.03728	0.15353	3.03728	0.14047	3.03728	0.49627
3.06796	1.06045	3.06796	0.20529	3.06796	0.11395	3.06796	0.13726	3.06796	0.14926	3.06796	0.44404
3.09864	1.06373	3.09864	0.19821	3.09864	0.11795	3.09864	0.14299	3.09864	0.14958	3.09864	0.36788
3.12932	1.07294	3.12932	0.19527	3.12932	0.13187	3.12932	0.15953	3.12932	0.13995	3.12932	0.28252
3.16	1.09025	3.16	0.19394	3.16	0.14944	3.16	0.17248	3.16	0.12019	3.16	0.22319
3.19068	1.11377	3.19068	0.19112	3.19068	0.16496	3.19068	0.17292	3.19068	0.09137	3.19068	0.24309
3.22136	1.13804	3.22136	0.18429	3.22136	0.17521	3.22136	0.15685	3.22136	0.05607	3.22136	0.33475
3.25204	1.1557	3.25204	0.17208	3.25204	0.17937	3.25204	0.12362	3.25204	0.02475	3.25204	0.45008
3.28272	1.15938	3.28272	0.15432	3.28272	0.17886	3.28272	0.07577	3.28272	0.04401	3.28272	0.56196
3.3134	1.14323	3.3134	0.13218	3.3134	0.17719	3.3134	0.03096	3.3134	0.08577	3.3134	0.65741
3.34408	1.10376	3.34408	0.10824	3.34408	0.17924	3.34408	0.07397	3.34408	0.12684	3.34408	0.7296
3.37476	1.04018	3.37476	0.08724	3.37476	0.18945	3.37476	0.14784	3.37476	0.16289	3.37476	0.77524
3.40544	0.95436	3.40544	0.07665	3.40544	0.20931	3.40544	0.22304	3.40544	0.19146	3.40544	0.79367
3.43612	0.85052	3.43612	0.08218	3.43612	0.23681	3.43612	0.29273	3.43612	0.21095	3.43612	0.78622
3.4668	0.73479	3.4668	0.10017	3.4668	0.26807	3.4668	0.3519	3.4668	0.22052	3.4668	0.7556
3.49748	0.61473	3.49748	0.12327	3.49748	0.29914	3.49748	0.39659	3.49748	0.22001	3.49748	0.70537
3.52816	0.49898	3.52816	0.147	3.52816	0.32689	3.52816	0.42394	3.52816	0.20999	3.52816	0.63951
3.55884	0.397	3.55884	0.16949	3.55884	0.34923	3.55884	0.4323	3.55884	0.19162	3.55884	0.56208
3.58952	0.31854	3.58952	0.19025	3.58952	0.36516	3.58952	0.42129	3.58952	0.16664	3.58952	0.47723
3.62019	0.27111	3.62019	0.20946	3.62019	0.37468	3.62019	0.39178	3.62019	0.13721	3.62019	0.38966
3.65087	0.25404	3.65087	0.22759	3.65087	0.37866	3.65087	0.34571	3.65087	0.10606	3.65087	0.30575
3.68155	0.25651	3.68155	0.24506	3.68155	0.37875	3.68155	0.28598	3.68155	0.07678	3.68155	0.23615
3.71223	0.26574	3.71223	0.26204	3.71223	0.37704	3.71223	0.21621	3.71223	0.05521	3.71223	0.19844
3.74291	0.27407	3.74291	0.27849	3.74291	0.37576	3.74291	0.14045	3.74291	0.04945	3.74291	0.20607
3.77359	0.27903	3.77359	0.29415	3.77359	0.37681	3.77359	0.06332	3.77359	0.05873	3.77359	0.24641
3.80427	0.28106	3.80427	0.30861	3.80427	0.38137	3.80427	0.0199	3.80427	0.07249	3.80427	0.29661
3.83495	0.28138	3.83495	0.32149	3.83495	0.38964	3.83495	0.08572	3.83495	0.08435	3.83495	0.3426
3.86563	0.28073	3.86563	0.33246	3.86563	0.4009	3.86563	0.14695	3.86563	0.09221	3.86563	0.37809
3.89631	0.27881	3.89631	0.34124	3.89631	0.41382	3.89631	0.19758	3.89631	0.09587	3.89631	0.40156
3.92699	0.27457	3.92699	0.34761	3.92699	0.42681	3.92699	0.23594	3.92699	0.09622	3.92699	0.41527
3.95767	0.26681	3.95767	0.35144	3.95767	0.43835	3.95767	0.26145	3.95767	0.09492	3.95767	0.42499
3.98835	0.25491	3.98835	0.3525	3.98835	0.44716	3.98835	0.27448	3.98835	0.09412	3.98835	0.43902
4.01903	0.23925	4.01903	0.35061	4.01903	0.45231	4.01903	0.27629	4.01903	0.09592	4.01903	0.46567
4.04971	0.22139	4.04971	0.34558	4.04971	0.45324	4.04971	0.26897	4.04971	0.10153	4.04971	0.50946
4.08039	0.20392	4.08039	0.33731	4.08039	0.44973	4.08039	0.25542	4.08039	0.11076	4.08039	0.56897
4.11107	0.18986	4.11107	0.32582	4.11107	0.44191	4.11107	0.23921	4.11107	0.12231	4.11107	0.63805
4.14175	0.18147	4.14175	0.31135	4.14175	0.43016	4.14175	0.22438	4.14175	0.1345	4.14175	0.70854
4.17243	0.17896	4.17243	0.29442	4.17243	0.41518	4.17243	0.21469	4.17243	0.14578	4.17243	0.77249
4.20311	0.18024	4.20311	0.27576	4.20311	0.39787	4.20311	0.21255	4.20311	0.15494	4.20311	0.82327
4.23379	0.18199	4.23379	0.25629	4.23379	0.3793	4.23379	0.21799	4.23379	0.1611	4.23379	0.85604
4.26447	0.18107	4.26447	0.23709	4.26447	0.36069	4.26447	0.22881	4.26447	0.16372	4.26447	0.86794
4.29515	0.17539	4.29515	0.2191	4.29515	0.34328	4.29515	0.24176	4.29515	0.16252	4.29515	0.85814
4.32583	0.16413	4.32583	0.20307	4.32583	0.32829	4.32583	0.2538	4.32583	0.15749	4.32583	0.82774
4.35651	0.14772	4.35651	0.18933	4.35651	0.31677	4.35651	0.26258	4.35651	0.14883	4.35651	0.77954
4.38719	0.12786	4.38719	0.1778	4.38719	0.30955	4.38719	0.26654	4.38719	0.13692	4.38719	0.71774
4.41786	0.10762	4.41786	0.16806	4.41786	0.30718	4.41786	0.26488	4.41786	0.12231	4.41786	0.64749
4.44854	0.09174	4.44854	0.15973	4.44854	0.30983	4.44854	0.25739	4.44854	0.10575	4.44854	0.5743
4.47922	0.08566	4.47922	0.15271	4.47922	0.31733	4.47922	0.24435	4.47922	0.08816	4.47922	0.50327
4.5099	0.09145	4.5099	0.14732	4.5099	0.32919	4.5099	0.22647	4.5099	0.07086	4.5099	0.4383
4.54058	0.10539	4.54058	0.14433	4.54058	0.34458	4.54058	0.20478	4.54058	0.05579	4.54058	0.38113
4.57126	0.12237	4.57126	0.14469	4.57126	0.36242	4.57126	0.18065	4.57126	0.04603	4.57126	0.33095
4.60194	0.13928	4.60194	0.14898	4.60194	0.38139	4.60194	0.15575	4.60194	0.04467	4.60194	0.28476
4.63262	0.15518	4.63262	0.15701	4.63262	0.40003	4.63262	0.13208	4.63262	0.05102	4.63262	0.23866
4.6633	0.17061	4.6633	0.16776	4.6633	0.4168	4.6633	0.11206	4.6633	0.06111	4.6633	0.18935
4.69398	0.18704	4.69398	0.17979	4.69398	0.43018	4.69398	0.09832	4.69398	0.0717	4.69398	0.13545
4.72466	0.20622	4.72466	0.19149	4.72466	0.4388	4.72466	0.09273	4.72466	0.0811	4.72466	0.0797
4.75534	0.2295	4.75534	0.20147	4.75534	0.44155	4.75534	0.09484	4.75534	0.08847	4.75534	0.04667
4.78602	0.25731	4.78602	0.20859	4.78602	0.4376	4.78602	0.10205	4.78602	0.09338	4.78602	0.08663
4.8167	0.28905	4.8167	0.21209	4.8167	0.42654	4.8167	0.11137	4.8167	0.09571	4.8167	0.15032
4.84738	0.32336	4.84738	0.21153	4.84738	0.40836	4.84738	0.12066	4.84738	0.09548	4.84738	0.21443
4.87806	0.35842	4.87806	0.2068	4.87806	0.38349	4.87806	0.12871	4.87806	0.09287	4.87806	0.2732
4.90874	0.39233	4.90874	0.19806	4.90874	0.35275	4.90874	0.13496	4.90874	0.08815	4.90874	0.32345
4.93942	0.42328	4.93942	0.18564	4.93942	0.31733	4.93942	0.13923	4.93942	0.08167	4.93942	0.36314
4.9701	0.44976	4.9701	0.1701	4.9701	0.27869	4.9701	0.14154	4.9701	0.07387	4.9701	0.39118
5.00078	0.47062	5.00078	0.15213	5.00078	0.2385	5.00078	0.14201	5.00078	0.06521	5.00078	0.40739
5.03146	0.48509	5.03146	0.13247	5.03146	0.19853	5.03146	0.1408	5.03146	0.05619	5.03146	0.41235
5.06214	0.49287	5.06214	0.11196	5.06214	0.16062	5.06214	0.13808	5.06214	0.04732	5.06214	0.40729
5.09282	0.494	5.09282	0.09151	5.09282	0.12662	5.09282	0.13398	5.09282	0.0391	5.09282	0.39387
5.1235	0.48887	5.1235	0.07212	5.1235	0.09841	5.1235	0.12865	5.1235	0.03197	5.1235	0.37395
5.15418	0.47813	5.15418	0.05486	5.15418	0.07784	5.15418	0.12215	5.15418	0.02628	5.15418	0.34936
5.18486	0.46254	5.18486	0.0411	5.18486	0.06619	5.18486	0.11457	5.18486	0.02218	5.18486	0.32174
5.21553	0.44292	5.21553	0.03231	5.21553	0.06288	5.21553	0.10596	5.21553	0.01952	5.21553	0.29244
5.24621	0.41999	5.24621	0.02895	5.24621	0.06521	5.24621	0.09635	5.24621	0.01793	5.24621	0.26245
5.27689	0.39439	5.27689	0.02893	5.27689	0.07049	5.27689	0.08581	5.27689	0.01703	5.27689	0.23243
5.30757	0.36656	5.30757	0.02922	5.30757	0.07729	5.30757	0.07447	5.30757	0.01671	5.30757	0.20283
5.33825	0.33683	5.33825	0.02784	5.33825	0.08518	5.33825	0.06259	5.33825	0.01713	5.33825	0.17389
5.36893	0.30541	5.36893	0.02397	5.36893	0.09394	5.36893	0.05068	5.36893	0.0185	5.36893	0.1457
5.39961	0.27253	5.39961	0.01758	5.39961	0.10321	5.39961	0.03978	5.39961	0.02085	5.39961	0.11816
5.43029	0.23845	5.43029	0.00951	5.43029	0.11233	5.43029	0.03192	5.43029	0.02388	5.43029	0.09094
5.46097	0.20357	5.46097	0.00705	5.46097	0.12048	5.46097	0.02995	5.46097	0.02718	5.46097	0.06352
5.49165	0.16846	5.49165	0.01711	5.49165	0.12685	5.49165	0.03441	5.49165	0.0303	5.49165	0.03565
5.52233	0.13389	5.52233	0.02946	5.52233	0.13071	5.52233	0.04236	5.52233	0.03289	5.52233	0.01389
5.55301	0.10093	5.55301	0.04178	5.55301	0.13156	5.55301	0.05099	5.55301	0.03468	5.55301	0.03502
5.58369	0.07123	5.58369	0.05312	5.58369	0.12914	5.58369	0.05878	5.58369	0.0355	5.58369	0.07028
5.61437	0.04794	5.61437	0.06273	5.61437	0.12343	5.61437	0.06502	5.61437	0.03532	5.61437	0.10901
5.64505	0.03768	5.64505	0.07008	5.64505	0.11463	5.64505	0.06946	5.64505	0.03423	5.64505	0.14953
5.67573	0.04356	5.67573	0.07477	5.67573	0.10313	5.67573	0.07226	5.67573	0.03242	5.67573	0.19025
5.70641	0.05632	5.70641	0.07666	5.70641	0.08942	5.70641	0.07383	5.70641	0.03019	5.70641	0.22931
5.73709	0.06887	5.73709	0.07576	5.73709	0.07411	5.73709	0.07483	5.73709	0.02792	5.73709	0.26469
5.76777	0.07889	5.76777	0.07229	5.76777	0.05779	5.76777	0.07595	5.76777	0.02595	5.76777	0.29439
5.79845	0.08584	5.79845	0.06666	5.79845	0.04109	5.79845	0.07768	5.79845	0.02454	5.79845	0.31661
5.82913	0.08984	5.82913	0.05939	5.82913	0.02478	5.82913	0.08015	5.82913	0.02369	5.82913	0.32993
5.85981	0.09133	5.85981	0.0511	5.85981	0.01134	5.85981	0.08299	5.85981	0.02316	5.85981	0.33347
5.89049	0.09082	5.89049	0.04245	5.89049	0.01385	5.89049	0.08552	5.89049	0.02257	5.89049	0.32698
5.92117	0.08883	5.92117	0.03411	5.92117	0.02701	5.92117	0.08688	5.92117	0.02156	5.92117	0.31097
5.95185	0.08579	5.95185	0.02667	5.95185	0.04056	5.95185	0.08629	5.95185	0.01987	5.95185	0.28674
5.98253	0.08194	5.98253	0.02064	5.98253	0.05315	5.98253	0.08315	5.98253	0.01744	5.98253	0.25649
6.0132	0.07741	6.0132	0.01633	6.0132	0.0644	6.0132	0.07708	6.0132	0.01451	6.0132	0.22347
6.04388	0.07225	6.04388	0.01381	6.04388	0.07405	6.04388	0.06802	6.04388	0.0118	6.04388	0.19218
6.07456	0.06656	6.07456	0.01278	6.07456	0.08192	6.07456	0.05616	6.07456	0.01088	6.07456	0.16842
6.10524	0.06067	6.10524	0.01284	6.10524	0.08788	6.10524	0.04197	6.10524	0.01307	6.10524	0.15781
6.13592	0.05525	6.13592	0.01386	6.13592	0.09188	6.13592	0.02617	6.13592	0.0175	6.13592	0.16207
6.1666	0.05148	6.1666	0.01578	6.1666	0.09398	6.1666	0.01044	6.1666	0.02278	6.1666	0.17715
6.19728	0.05085	6.19728	0.01851	6.19728	0.0944	6.19728	0.01115	6.19728	0.02801	6.19728	0.19674
6.22796	0.05438	6.22796	0.02184	6.22796	0.09348	6.22796	0.02666	6.22796	0.03266	6.22796	0.21585
6.25864	0.06195	6.25864	0.02551	6.25864	0.09165	6.25864	0.04181	6.25864	0.03634	6.25864	0.23163
6.28932	0.07254	6.28932	0.02935	6.28932	0.08943	6.28932	0.05522	6.28932	0.0388	6.28932	0.24294
6.32	0.08503	6.32	0.03329	6.32	0.08729	6.32	0.06639	6.32	0.03984	6.32	0.24987
6.35068	0.09853	6.35068	0.03735	6.35068	0.08558	6.35068	0.07513	6.35068	0.0394	6.35068	0.25341
6.38136	0.11239	6.38136	0.04163	6.38136	0.08439	6.38136	0.08149	6.38136	0.03748	6.38136	0.25513
6.41204	0.12611	6.41204	0.0462	6.41204	0.08361	6.41204	0.08576	6.41204	0.03417	6.41204	0.2568
6.44272	0.13928	6.44272	0.05108	6.44272	0.08292	6.44272	0.08841	6.44272	0.02964	6.44272	0.26
6.4734	0.15152	6.4734	0.05615	6.4734	0.08192	6.4734	0.09	6.4734	0.02415	6.4734	0.26568
6.50408	0.1624	6.50408	0.06116	6.50408	0.08026	6.50408	0.09105	6.50408	0.01803	6.50408	0.27396
6.53476	0.1715	6.53476	0.06578	6.53476	0.0777	6.53476	0.09199	6.53476	0.01183	6.53476	0.2842
6.56544	0.17842	6.56544	0.06964	6.56544	0.07417	6.56544	0.093	6.56544	0.00697	6.56544	0.29523
6.59612	0.18278	6.59612	0.07237	6.59612	0.06976	6.59612	0.09408	6.59612	0.00741	6.59612	0.30574
6.6268	0.18432	6.6268	0.07368	6.6268	0.06471	6.6268	0.09506	6.6268	0.01212	6.6268	0.31457
6.65748	0.1829	6.65748	0.07337	6.65748	0.05934	6.65748	0.09574	6.65748	0.0173	6.65748	0.32083
6.68816	0.17856	6.68816	0.07133	6.68816	0.05408	6.68816	0.09597	6.68816	0.0219	6.68816	0.324
6.71884	0.1715	6.71884	0.06768	6.71884	0.04936	6.71884	0.09575	6.71884	0.0256	6.71884	0.32393
6.74952	0.16209	6.74952	0.06267	6.74952	0.04559	6.74952	0.0952	6.74952	0.02824	6.74952	0.32074
6.7802	0.15082	6.7802	0.05679	6.7802	0.04315	6.7802	0.09456	6.7802	0.02976	6.7802	0.31481
6.81087	0.13824	6.81087	0.05074	6.81087	0.04232	6.81087	0.09407	6.81087	0.0302	6.81087	0.30663
6.84155	0.12493	6.84155	0.04555	6.84155	0.04322	6.84155	0.09394	6.84155	0.02963	6.84155	0.29676
6.87223	0.11134	6.87223	0.04233	6.87223	0.04579	6.87223	0.0942	6.87223	0.02818	6.87223	0.2857
6.90291	0.09781	6.90291	0.04192	6.90291	0.04981	6.90291	0.09471	6.90291	0.02602	6.90291	0.27388
6.93359	0.08452	6.93359	0.04431	6.93359	0.0549	6.93359	0.0952	6.93359	0.02332	6.93359	0.26155
6.96427	0.07151	6.96427	0.0486	6.96427	0.06061	6.96427	0.09534	6.96427	0.02029	6.96427	0.24887
6.99495	0.05869	6.99495	0.05367	6.99495	0.06649	6.99495	0.09481	6.99495	0.01712	6.99495	0.23584
7.02563	0.04601	7.02563	0.0586	7.02563	0.07207	7.02563	0.0934	7.02563	0.01398	7.02563	0.22243
7.05631	0.03348	7.05631	0.06279	7.05631	0.07696	7.05631	0.09104	7.05631	0.01101	7.05631	0.20859
7.08699	0.02121	7.08699	0.06589	7.08699	0.08089	7.08699	0.08778	7.08699	0.00833	7.08699	0.19434
7.11767	0.00947	7.11767	0.06777	7.11767	0.0837	7.11767	0.08378	7.11767	0.00604	7.11767	0.17977
7.14835	0.00157	7.14835	0.06845	7.14835	0.08539	7.14835	0.07928	7.14835	0.0043	7.14835	0.16508
7.17903	0.01103	7.17903	0.06804	7.17903	0.08614	7.17903	0.07452	7.17903	0.00348	7.17903	0.15055
7.20971	0.01893	7.20971	0.06677	7.20971	0.08625	7.20971	0.06965	7.20971	0.00393	7.20971	0.13653
7.24039	0.02485	7.24039	0.06488	7.24039	0.08608	7.24039	0.06474	7.24039	0.0053	7.24039	0.1234
7.27107	0.02866	7.27107	0.06263	7.27107	0.08598	7.27107	0.05974	7.27107	0.00708	7.27107	0.11153
7.30175	0.03042	7.30175	0.06023	7.30175	0.08617	7.30175	0.05451	7.30175	0.00903	7.30175	0.10124
7.33243	0.0305	7.33243	0.05787	7.33243	0.08664	7.33243	0.04889	7.33243	0.011	7.33243	0.09272
7.36311	0.02959	7.36311	0.05566	7.36311	0.08716	7.36311	0.04277	7.36311	0.01288	7.36311	0.08609
7.39379	0.02868	7.39379	0.05364	7.39379	0.08732	7.39379	0.03618	7.39379	0.01454	7.39379	0.08132
7.42447	0.02888	7.42447	0.05175	7.42447	0.08666	7.42447	0.02932	7.42447	0.01585	7.42447	0.07826
7.45515	0.03082	7.45515	0.04997	7.45515	0.08476	7.45515	0.02268	7.45515	0.01672	7.45515	0.07664
7.48583	0.0343	7.48583	0.04821	7.48583	0.08136	7.48583	0.01723	7.48583	0.01705	7.48583	0.07611
7.51651	0.03852	7.51651	0.04646	7.51651	0.0764	7.51651	0.01459	7.51651	0.01679	7.51651	0.0763
7.54719	0.04263	7.54719	0.0447	7.54719	0.07008	7.54719	0.01563	7.54719	0.01594	7.54719	0.07683
7.57787	0.04602	7.57787	0.04296	7.57787	0.0629	7.57787	0.01882	7.57787	0.01452	7.57787	0.07736
7.60854	0.04836	7.60854	0.04129	7.60854	0.0557	7.60854	0.02228	7.60854	0.0126	7.60854	0.07767
7.63922	0.04959	7.63922	0.03978	7.63922	0.0496	7.63922	0.02508	7.63922	0.01035	7.63922	0.07764
7.6699	0.04988	7.6699	0.03849	7.6699	0.04584	7.6699	0.02696	7.6699	0.00804	7.6699	0.07727
7.70058	0.04957	7.70058	0.03748	7.70058	0.04509	7.70058	0.02815	7.70058	0.00622	7.70058	0.07664
7.73126	0.04906	7.73126	0.03676	7.73126	0.04693	7.73126	0.02927	7.73126	0.00576	7.73126	0.07591
7.76194	0.04868	7.76194	0.03633	7.76194	0.05008	7.76194	0.03114	7.76194	0.00695	7.76194	0.0752
7.79262	0.04855	7.79262	0.03612	7.79262	0.05321	7.79262	0.03446	7.79262	0.00893	7.79262	0.07453
7.8233	0.04857	7.8233	0.03605	7.8233	0.05535	7.8233	0.03941	7.8233	0.01096	7.8233	0.07381
7.85398	0.04846	7.85398	0.03597	7.85398	0.0561	7.85398	0.04561	7.85398	0.01263	7.85398	0.07282
7.88466	0.04786	7.88466	0.03582	7.88466	0.0556	7.88466	0.05238	7.88466	0.01375	7.88466	0.07131
7.91534	0.04645	7.91534	0.03546	7.91534	0.05456	7.91534	0.05895	7.91534	0.01419	7.91534	0.06906
7.94602	0.04405	7.94602	0.03483	7.94602	0.05431	7.94602	0.06463	7.94602	0.01389	7.94602	0.06602
7.9767	0.04068	7.9767	0.03386	7.9767	0.05641	7.9767	0.06886	7.9767	0.01284	7.9767	0.06237
8.00738	0.03654	8.00738	0.03254	8.00738	0.06202	8.00738	0.07121	8.00738	0.01109	8.00738	0.05859
8.03806	0.0321	8.03806	0.03087	8.03806	0.07118	8.03806	0.07142	8.03806	0.00872	8.03806	0.05544
8.06874	0.02804	8.06874	0.02891	8.06874	0.08299	8.06874	0.0694	8.06874	0.00586	8.06874	0.05383
8.09942	0.02529	8.09942	0.02671	8.09942	0.09623	8.09942	0.06529	8.09942	0.00279	8.09942	0.05442
8.1301	0.02463	8.1301	0.02438	8.1301	0.10973	8.1301	0.0594	8.1301	0.00187	8.1301	0.05724
8.16078	0.0261	8.16078	0.02196	8.16078	0.12249	8.16078	0.05235	8.16078	0.00496	8.16078	0.06163
8.19146	0.02901	8.19146	0.01955	8.19146	0.13374	8.19146	0.04507	8.19146	0.00835	8.19146	0.06665
8.22214	0.03246	8.22214	0.01713	8.22214	0.14284	8.22214	0.03897	8.22214	0.01154	8.22214	0.07141
8.25282	0.03579	8.25282	0.01476	8.25282	0.14938	8.25282	0.03576	8.25282	0.01439	8.25282	0.07528
8.2835	0.03865	8.2835	0.01239	8.2835	0.15308	8.2835	0.03656	8.2835	0.0168	8.2835	0.07793
8.31418	0.04087	8.31418	0.00997	8.31418	0.15382	8.31418	0.04072	8.31418	0.01871	8.31418	0.07934
8.34486	0.04242	8.34486	0.00752	8.34486	0.15161	8.34486	0.04648	8.34486	0.02015	8.34486	0.07977
8.37554	0.04334	8.37554	0.005	8.37554	0.14659	8.37554	0.05225	8.37554	0.02114	8.37554	0.07967
8.40621	0.04368	8.40621	0.0026	8.40621	0.13899	8.40621	0.05698	8.40621	0.02179	8.40621	0.07957
8.43689	0.04349	8.43689	0.00185	8.43689	0.12911	8.43689	0.06004	8.43689	0.02221	8.43689	0.07994
8.46757	0.0428	8.46757	0.00394	8.46757	0.1173	8.46757	0.06109	8.46757	0.02252	8.46757	0.08102
8.49825	0.0416	8.49825	0.00651	8.49825	0.10395	8.49825	0.06005	8.49825	0.02281	8.49825	0.08276
8.52893	0.03989	8.52893	0.00902	8.52893	0.08946	8.52893	0.05701	8.52893	0.02315	8.52893	0.08485
8.55961	0.03763	8.55961	0.01133	8.55961	0.07426	8.55961	0.05228	8.55961	0.02351	8.55961	0.08686
8.59029	0.03484	8.59029	0.01337	8.59029	0.05879	8.59029	0.04631	8.59029	0.02384	8.59029	0.08837
8.62097	0.03154	8.62097	0.01511	8.62097	0.04359	8.62097	0.03981	8.62097	0.02403	8.62097	0.0891
8.65165	0.02782	8.65165	0.01653	8.65165	0.02953	8.65165	0.03379	8.65165	0.02396	8.65165	0.08896
8.68233	0.02379	8.68233	0.01768	8.68233	0.01896	8.68233	0.02957	8.68233	0.02354	8.68233	0.08806
8.71301	0.01963	8.71301	0.01862	8.71301	0.01778	8.71301	0.02838	8.71301	0.02268	8.71301	0.08667
8.74369	0.01555	8.74369	0.01938	8.74369	0.02599	8.74369	0.03029	8.74369	0.02136	8.74369	0.08514
8.77437	0.01185	8.77437	0.02004	8.77437	0.03685	8.77437	0.03409	8.77437	0.01957	8.77437	0.08384
8.80505	0.00903	8.80505	0.02066	8.80505	0.04777	8.80505	0.03832	8.80505	0.01735	8.80505	0.083
8.83573	0.00777	8.83573	0.02124	8.83573	0.05807	8.83573	0.04195	8.83573	0.01478	8.83573	0.08264
8.86641	0.00835	8.86641	0.02184	8.86641	0.06756	8.86641	0.04438	8.86641	0.01199	8.86641	0.08263
8.89709	0.01011	8.89709	0.02241	8.89709	0.0762	8.89709	0.04528	8.89709	0.0091	8.89709	0.08267
8.92777	0.01228	8.92777	0.02298	8.92777	0.08402	8.92777	0.04457	8.92777	0.00634	8.92777	0.08248
8.95845	0.01453	8.95845	0.02351	8.95845	0.09107	8.95845	0.04233	8.95845	0.0041	8.95845	0.08182
8.98913	0.01675	8.98913	0.02398	8.98913	0.09735	8.98913	0.03883	8.98913	0.00333	8.98913	0.08064
9.01981	0.01891	9.01981	0.02434	9.01981	0.10286	9.01981	0.03453	9.01981	0.00441	9.01981	0.07905
9.05049	0.02099	9.05049	0.02457	9.05049	0.10752	9.05049	0.03017	9.05049	0.00613	9.05049	0.07735
9.08117	0.02296	9.08117	0.02458	9.08117	0.11123	9.08117	0.02678	9.08117	0.00783	9.08117	0.07595
9.11185	0.02473	9.11185	0.02433	9.11185	0.11385	9.11185	0.02552	9.11185	0.00935	9.11185	0.0753
9.14253	0.02621	9.14253	0.02376	9.14253	0.11523	9.14253	0.02695	9.14253	0.01072	9.14253	0.07569
9.17321	0.02726	9.17321	0.02289	9.17321	0.11524	9.17321	0.03044	9.17321	0.01199	9.17321	0.0772
9.20388	0.02779	9.20388	0.02181	9.20388	0.11379	9.20388	0.03485	9.20388	0.01327	9.20388	0.07962
9.23456	0.02769	9.23456	0.02072	9.23456	0.11085	9.23456	0.03916	9.23456	0.0146	9.23456	0.08254
9.26524	0.02693	9.26524	0.01998	9.26524	0.10645	9.26524	0.04268	9.26524	0.01602	9.26524	0.08543
9.29592	0.02547	9.29592	0.02008	9.29592	0.10072	9.29592	0.04497	9.29592	0.0175	9.29592	0.0878
9.3266	0.02336	9.3266	0.02142	9.3266	0.09385	9.3266	0.04577	9.3266	0.01896	9.3266	0.08922
9.35728	0.02068	9.35728	0.02407	9.35728	0.08614	9.35728	0.04497	9.35728	0.02032	9.35728	0.08938
9.38796	0.01757	9.38796	0.02784	9.38796	0.07793	9.38796	0.04257	9.38796	0.02147	9.38796	0.0881
9.41864	0.01419	9.41864	0.03229	9.41864	0.06961	9.41864	0.03872	9.41864	0.02232	9.41864	0.08534
9.44932	0.01079	9.44932	0.03707	9.44932	0.06163	9.44932	0.03366	9.44932	0.02278	9.44932	0.08115
9.48	0.00766	9.48	0.04181	9.48	0.0544	9.48	0.02788	9.48	0.02281	9.48	0.07572
9.51068	0.00528	9.51068	0.04627	9.51068	0.04833	9.51068	0.02215	9.51068	0.02239	9.51068	0.06935
9.54136	0.00442	9.54136	0.05026	9.54136	0.04367	9.54136	0.01796	9.54136	0.0215	9.54136	0.06246
9.57204	0.00512	9.57204	0.05366	9.57204	0.04052	9.57204	0.01742	9.57204	0.02021	9.57204	0.05559
9.60272	0.00632	9.60272	0.05637	9.60272	0.03872	9.60272	0.02097	9.60272	0.01856	9.60272	0.04944
9.6334	0.00743	9.6334	0.0584	9.6334	0.03792	9.6334	0.02674	9.6334	0.01667	9.6334	0.04476
9.66408	0.00834	9.66408	0.05976	9.66408	0.03771	9.66408	0.03305	9.66408	0.01466	9.66408	0.04224
9.69476	0.00917	9.69476	0.06051	9.69476	0.03772	9.69476	0.03902	9.69476	0.01266	9.69476	0.04211
9.72544	0.01013	9.72544	0.06073	9.72544	0.03766	9.72544	0.04419	9.72544	0.01083	9.72544	0.04397
9.75612	0.01137	9.75612	0.06046	9.75612	0.03729	9.75612	0.0483	9.75612	0.00932	9.75612	0.04706
9.7868	0.01291	9.7868	0.05979	9.7868	0.03642	9.7868	0.05122	9.7868	0.00823	9.7868	0.05058
9.81748	0.0146	9.81748	0.05869	9.81748	0.03491	9.81748	0.05295	9.81748	0.00758	9.81748	0.05395
9.84816	0.01624	9.84816	0.05721	9.84816	0.03261	9.84816	0.05354	9.84816	0.00725	9.84816	0.05683
9.87884	0.01759	9.87884	0.05535	9.87884	0.02944	9.87884	0.05311	9.87884	0.00708	9.87884	0.05909
9.90952	0.01844	9.90952	0.0531	9.90952	0.02536	9.90952	0.05185	9.90952	0.00691	9.90952	0.06076
9.9402	0.01865	9.9402	0.05049	9.9402	0.02043	9.9402	0.04995	9.9402	0.00666	9.9402	0.06199
9.97088	0.01811	9.97088	0.04761	9.97088	0.0149	9.97088	0.04763	9.97088	0.00635	9.97088	0.06297

## Sheet: Fig. 4e
X	Y	Z
-14.8	0	0.000144666
-14.8	0.02027	0.000293393
-14.8	0.04054	0.000422465
-14.8	0.06081	0.000525613
-14.8	0.08108	0.000606133
-14.8	0.10135	0.000656424
-14.8	0.12162	0.000667677
-14.8	0.14189	0.000635149
-14.8	0.16216	0.000562272
-14.8	0.18243	0.000464918
-14.8	0.2027	0.000377317
-14.8	0.22297	0.000349166
-14.8	0.24324	0.000395201
-14.8	0.26351	0.00046922
-14.8	0.28378	0.000525071
-14.8	0.30405	0.000539415
-14.8	0.32432	0.000505372
-14.8	0.34459	0.000427128
-14.8	0.36486	0.00031669
-14.8	0.38514	0.000192913
-14.8	0.40541	9.76882e-05
-14.8	0.42568	0.000132715
-14.8	0.44595	0.000222517
-14.8	0.46622	0.000298002
-14.8	0.48649	0.00034875
-14.8	0.50676	0.000374675
-14.8	0.52703	0.000379164
-14.8	0.5473	0.000366879
-14.8	0.56757	0.000342487
-14.8	0.58784	0.000309959
-14.8	0.60811	0.000272384
-14.8	0.62838	0.000232118
-14.8	0.64865	0.00019107
-14.8	0.66892	0.000150967
-14.8	0.68919	0.000113533
-14.8	0.70946	8.06943e-05
-14.8	0.72973	5.51384e-05
-14.8	0.75	4.11724e-05
-14.8	0.77027	4.11346e-05
-14.8	0.79054	4.8621e-05
-14.8	0.81081	5.67756e-05
-14.8	0.83108	6.29987e-05
-14.8	0.85135	6.67388e-05
-14.8	0.87162	6.81411e-05
-14.8	0.89189	6.75723e-05
-14.8	0.91216	6.54462e-05
-14.8	0.93243	6.21552e-05
-14.8	0.9527	5.80456e-05
-14.8	0.97297	5.34111e-05
-14.8	0.99324	4.8495e-05
-14.8	1.01351	4.34944e-05
-14.8	1.03378	3.8565e-05
-14.8	1.05405	3.38263e-05
-14.8	1.07432	2.93657e-05
-14.8	1.0946	2.52427e-05
-14.8	1.11487	2.14932e-05
-14.8	1.13514	1.81333e-05
-14.8	1.15541	1.5163e-05
-14.8	1.17568	1.25703e-05
-14.8	1.19595	1.03338e-05
-14.8	1.21622	8.42613e-06
-14.8	1.23649	6.81622e-06
-14.8	1.25676	5.47134e-06
-14.8	1.27703	4.35877e-06
-14.8	1.2973	3.44694e-06
-14.8	1.31757	2.70634e-06
-14.8	1.33784	2.11e-06
-14.8	1.35811	1.63383e-06
-14.8	1.37838	1.25668e-06
-14.8	1.39865	9.60289e-07
-14.8	1.41892	7.29123e-07
-14.8	1.43919	5.50151e-07
-14.8	1.45946	4.12574e-07
-14.8	1.47973	3.0755e-07
-14.8	1.5	2.27917e-07
-14.8	1.52027	1.67933e-07
-14.8	1.54054	1.23038e-07
-14.8	1.56081	8.96476e-08
-14.8	1.58108	6.49646e-08
-14.8	1.60135	4.68275e-08
-14.8	1.62162	3.35782e-08
-14.8	1.64189	2.39547e-08
-14.8	1.66216	1.70039e-08
-14.8	1.68243	1.2011e-08
-14.8	1.7027	8.44354e-09
-14.8	1.72297	5.90798e-09
-14.8	1.74324	4.11499e-09
-14.8	1.76351	2.85343e-09
-14.8	1.78378	1.97007e-09
-14.8	1.80405	1.35447e-09
-14.8	1.82432	9.27423e-10
-14.8	1.8446	6.32504e-10
-14.8	1.86487	4.29713e-10
-14.8	1.88514	2.90855e-10
-14.8	1.90541	1.96159e-10
-14.8	1.92568	1.31834e-10
-14.8	1.94595	8.83052e-11
-14.8	1.96622	5.89564e-11
-14.8	1.98649	3.92382e-11
-14.8	2.00676	2.60354e-11
-14.8	2.02703	1.72243e-11
-14.8	2.0473	1.13625e-11
-14.8	2.06757	7.47478e-12
-14.8	2.08784	4.90395e-12
-14.8	2.10811	3.2088e-12
-14.8	2.12838	2.09416e-12
-14.8	2.14865	1.36322e-12
-14.8	2.16892	8.85163e-13
-14.8	2.18919	5.73312e-13
-14.8	2.20946	3.70403e-13
-14.8	2.22973	2.38712e-13
-14.8	2.25	1.53458e-13
-14.8	2.27027	9.84036e-14
-14.8	2.29054	6.2941e-14
-14.8	2.31081	4.01556e-14
-14.8	2.33108	2.55527e-14
-14.8	2.35135	1.62177e-14
-14.8	2.37162	1.02657e-14
-14.8	2.39189	6.48071e-15
-14.8	2.41216	4.08009e-15
-14.8	2.43243	2.56162e-15
-14.8	2.4527	1.60377e-15
-14.8	2.47297	1.00122e-15
-14.8	2.49324	6.23256e-16
-14.8	2.51351	3.86841e-16
-14.8	2.53378	2.39393e-16
-14.8	2.55405	1.47703e-16
-14.8	2.57432	9.08553e-17
-14.8	2.5946	5.57159e-17
-14.8	2.61487	3.40614e-17
-14.8	2.63514	2.0758e-17
-14.8	2.65541	1.26106e-17
-14.8	2.67568	7.63667e-18
-14.8	2.69595	4.60972e-18
-14.8	2.71622	2.77356e-18
-14.8	2.73649	1.66335e-18
-14.8	2.75676	9.94264e-19
-14.8	2.77703	5.92356e-19
-14.8	2.7973	3.51736e-19
-14.8	2.81757	2.0816e-19
-14.8	2.83784	1.22777e-19
-14.8	2.85811	7.21715e-20
-14.8	2.87838	4.22804e-20
-14.8	2.89865	2.46848e-20
-14.8	2.91892	1.43626e-20
-14.8	2.93919	8.32804e-21
-14.8	2.95946	4.81232e-21
-14.8	2.97973	2.77117e-21
-14.8	3	1.59025e-21
-14.8	3.02027	9.094e-22
-14.8	3.04054	5.18241e-22
-14.8	3.06081	2.943e-22
-14.8	3.08108	1.66545e-22
-14.8	3.10135	9.39177e-23
-14.8	3.12162	5.27764e-23
-14.8	3.14189	2.95533e-23
-14.8	3.16216	1.64909e-23
-14.8	3.18243	9.16964e-24
-14.8	3.2027	5.08077e-24
-14.8	3.22297	2.80527e-24
-14.8	3.24324	1.54343e-24
-14.8	3.26351	8.46187e-25
-14.8	3.28378	4.62286e-25
-14.8	3.30405	2.51664e-25
-14.8	3.32432	1.3652e-25
-14.8	3.3446	7.37965e-26
-14.8	3.36487	3.97503e-26
-14.8	3.38514	2.13358e-26
-14.8	3.40541	1.14115e-26
-14.8	3.42568	6.08193e-27
-14.8	3.44595	3.23002e-27
-14.8	3.46622	1.70936e-27
-14.8	3.48649	9.01418e-28
-14.8	3.50676	4.7368e-28
-14.8	3.52703	2.48033e-28
-14.8	3.5473	1.2942e-28
-14.8	3.56757	6.72912e-29
-14.8	3.58784	3.48644e-29
-14.8	3.60811	1.80001e-29
-14.8	3.62838	9.26046e-30
-14.8	3.64865	4.74744e-30
-14.8	3.66892	2.42524e-30
-14.8	3.68919	1.23458e-30
-14.8	3.70946	6.26253e-31
-14.8	3.72973	3.16557e-31
-14.8	3.75	1.59449e-31
-14.8	3.77027	8.00319e-32
-14.8	3.79054	4.00289e-32
-14.8	3.81081	1.99506e-32
-14.8	3.83108	9.90847e-33
-14.8	3.85135	4.90375e-33
-14.8	3.87162	2.41836e-33
-14.8	3.89189	1.18846e-33
-14.8	3.91216	5.81997e-34
-14.8	3.93243	2.84006e-34
-14.8	3.9527	1.38104e-34
-14.8	3.97297	6.69197e-35
-14.8	3.99324	3.23128e-35
-14.8	4.01351	1.55477e-35
-14.8	4.03378	7.45469e-36
-14.8	4.05405	3.56175e-36
-14.8	4.07432	1.69578e-36
-14.8	4.0946	8.04538e-37
-14.8	4.11487	3.8036e-37
-14.8	4.13514	1.7919e-37
-14.8	4.15541	8.41209e-38
-14.8	4.17568	3.93518e-38
-14.8	4.19595	1.83441e-38
-14.8	4.21622	8.52113e-39
-14.8	4.23649	3.94429e-39
-14.8	4.25676	1.81933e-39
-14.8	4.27703	8.36222e-40
-14.8	4.2973	3.83003e-40
-14.8	4.31757	1.74804e-40
-14.8	4.33784	7.95005e-41
-14.8	4.35811	3.60294e-41
-14.8	4.37838	1.62709e-41
-14.8	4.39865	7.3221e-42
-14.8	4.41892	3.28342e-42
-14.8	4.43919	1.46719e-42
-14.8	4.45946	6.53298e-43
-14.8	4.47973	2.8987e-43
-14.8	4.5	1.28163e-43
-14.8	4.52027	5.64661e-44
-14.8	4.54054	2.47901e-44
-14.8	4.56081	1.08451e-44
-14.8	4.58108	4.72778e-45
-14.8	4.60135	2.05373e-45
-14.8	4.62162	8.88986e-46
-14.8	4.64189	3.83451e-46
-14.8	4.66216	1.64812e-46
-14.8	4.68243	7.05883e-47
-14.8	4.7027	3.01258e-47
-14.8	4.72297	1.28117e-47
-14.8	4.74324	5.42926e-48
-14.8	4.76351	2.29264e-48
-14.8	4.78378	9.64698e-49
-14.8	4.80405	4.04492e-49
-14.8	4.82432	1.69001e-49
-14.8	4.8446	7.03609e-50
-14.8	4.86487	2.91899e-50
-14.8	4.88514	1.20669e-50
-14.8	4.90541	4.97072e-51
-14.8	4.92568	2.04034e-51
-14.8	4.94595	8.34539e-52
-14.8	4.96622	3.40134e-52
-14.8	4.98649	1.38138e-52
-14.8	5.00676	5.59028e-53
-14.8	5.02703	2.25431e-53
-14.8	5.0473	9.05844e-54
-14.8	5.06757	3.62703e-54
-14.8	5.08784	1.44713e-54
-14.8	5.10811	5.75335e-55
-14.8	5.12838	2.27925e-55
-14.8	5.14865	8.99751e-56
-14.8	5.16892	3.53923e-56
-14.8	5.18919	1.38724e-56
-14.8	5.20946	5.41819e-57
-14.8	5.22973	2.10869e-57
-14.8	5.25	8.17761e-58
-14.8	5.27027	3.16007e-58
-14.8	5.29054	1.21681e-58
-14.8	5.31081	4.66882e-59
-14.8	5.33108	1.78503e-59
-14.8	5.35135	6.80051e-60
-14.8	5.37162	2.58162e-60
-14.8	5.39189	9.76557e-61
-14.8	5.41216	3.68094e-61
-14.8	5.43243	1.38253e-61
-14.8	5.4527	5.17424e-62
-14.8	5.47297	1.92962e-62
-14.8	5.49324	7.17056e-63
-14.8	5.51351	2.65514e-63
-14.8	5.53378	9.79665e-64
-14.8	5.55405	3.60181e-64
-14.8	5.57432	1.31953e-64
-14.8	5.5946	4.81694e-65
-14.8	5.61487	1.75217e-65
-14.8	5.63514	6.35091e-66
-14.8	5.65541	2.29377e-66
-14.8	5.67568	8.25497e-67
-14.8	5.69595	2.9603e-67
-14.8	5.71622	1.05781e-67
-14.8	5.73649	3.76647e-68
-14.8	5.75676	1.33633e-68
-14.8	5.77703	4.72439e-69
-14.8	5.7973	1.66429e-69
-14.8	5.81757	5.84208e-70
-14.8	5.83784	2.04342e-70
-14.8	5.85811	7.12196e-71
-14.8	5.87838	2.4734e-71
-14.8	5.89865	8.55935e-72
-14.8	5.91892	2.95148e-72
-14.8	5.93919	1.01412e-72
-14.8	5.95946	3.47211e-73
-14.8	5.97973	1.18453e-73
-14.8	6	4.02674e-74
-14.75	0	0.000144666
-14.75	0.02027	0.000293399
-14.75	0.04054	0.000422503
-14.75	0.06081	0.000525716
-14.75	0.08108	0.000606341
-14.75	0.10135	0.000656775
-14.75	0.12162	0.000668196
-14.75	0.14189	0.000635839
-14.75	0.16216	0.000563114
-14.75	0.18243	0.000465885
-14.75	0.2027	0.000378403
-14.75	0.22297	0.000350395
-14.75	0.24324	0.000396642
-14.75	0.26351	0.000470979
-14.75	0.28378	0.000527186
-14.75	0.30405	0.000541809
-14.75	0.32432	0.000507864
-14.75	0.34459	0.000429459
-14.75	0.36486	0.000318558
-14.75	0.38514	0.000193982
-14.75	0.40541	9.75783e-05
-14.75	0.42568	0.000132839
-14.75	0.44595	0.000223707
-14.75	0.46622	0.000300142
-14.75	0.48649	0.000351666
-14.75	0.50676	0.000378167
-14.75	0.52703	0.000383026
-14.75	0.5473	0.000370921
-14.75	0.56757	0.000346545
-14.75	0.58784	0.000313897
-14.75	0.60811	0.000276087
-14.75	0.62838	0.000235485
-14.75	0.64865	0.000194017
-14.75	0.66892	0.000153423
-14.75	0.68919	0.000115443
-14.75	0.70946	8.20273e-05
-14.75	0.72973	5.59015e-05
-14.75	0.75	4.15094e-05
-14.75	0.77027	4.14543e-05
-14.75	0.79054	4.92213e-05
-14.75	0.81081	5.76987e-05
-14.75	0.83108	6.42007e-05
-14.75	0.85135	6.81579e-05
-14.75	0.87162	6.97156e-05
-14.75	0.89189	6.92458e-05
-14.75	0.91216	6.71692e-05
-14.75	0.93243	6.38854e-05
-14.75	0.9527	5.97478e-05
-14.75	0.97297	5.50568e-05
-14.75	0.99324	5.00616e-05
-14.75	1.01351	4.4965e-05
-14.75	1.03378	3.99277e-05
-14.75	1.05405	3.50738e-05
-14.75	1.07432	3.04947e-05
-14.75	1.0946	2.62533e-05
-14.75	1.11487	2.23883e-05
-14.75	1.13514	1.89181e-05
-14.75	1.15541	1.58445e-05
-14.75	1.17568	1.31564e-05
-14.75	1.19595	1.08332e-05
-14.75	1.21622	8.84793e-06
-14.75	1.23649	7.16938e-06
-14.75	1.25676	5.76454e-06
-14.75	1.27703	4.60019e-06
-14.75	1.2973	3.64415e-06
-14.75	1.31757	2.86618e-06
-14.75	1.33784	2.23857e-06
-14.75	1.35811	1.73648e-06
-14.75	1.37838	1.33805e-06
-14.75	1.39865	1.02433e-06
-14.75	1.41892	7.79184e-07
-14.75	1.43919	5.89019e-07
-14.75	1.45946	4.42554e-07
-14.75	1.47973	3.30526e-07
-14.75	1.5	2.45415e-07
-14.75	1.52027	1.81176e-07
-14.75	1.54054	1.33001e-07
-14.75	1.56081	9.70979e-08
-14.75	1.58108	7.05039e-08
-14.75	1.60135	5.09225e-08
-14.75	1.62162	3.65886e-08
-14.75	1.64189	2.61557e-08
-14.75	1.66216	1.86045e-08
-14.75	1.68243	1.31688e-08
-14.75	1.7027	9.27688e-09
-14.75	1.72297	6.50474e-09
-14.75	1.74324	4.54025e-09
-14.75	1.76351	3.15503e-09
-14.75	1.78378	2.18299e-09
-14.75	1.80405	1.50409e-09
-14.75	1.82432	1.03211e-09
-14.75	1.8446	7.05442e-10
-14.75	1.86487	4.8032e-10
-14.75	1.88514	3.25828e-10
-14.75	1.90541	2.20235e-10
-14.75	1.92568	1.48347e-10
-14.75	1.94595	9.95895e-11
-14.75	1.96622	6.66411e-11
-14.75	1.98649	4.44539e-11
-14.75	2.00676	2.9564e-11
-14.75	2.02703	1.96039e-11
-14.75	2.0473	1.29625e-11
-14.75	2.06757	8.5474e-12
-14.75	2.08784	5.62096e-12
-14.75	2.10811	3.68676e-12
-14.75	2.12838	2.41191e-12
-14.75	2.14865	1.57389e-12
-14.75	2.16892	1.02447e-12
-14.75	2.18919	6.65192e-13
-14.75	2.20946	4.30845e-13
-14.75	2.22973	2.78371e-13
-14.75	2.25	1.79412e-13
-14.75	2.27027	1.15346e-13
-14.75	2.29054	7.39715e-14
-14.75	2.31081	4.73184e-14
-14.75	2.33108	3.01915e-14
-14.75	2.35135	1.92139e-14
-14.75	2.37162	1.21958e-14
-14.75	2.39189	7.7205e-15
-14.75	2.41216	4.87428e-15
-14.75	2.43243	3.06893e-15
-14.75	2.4527	1.92689e-15
-14.75	2.47297	1.20643e-15
-14.75	2.49324	7.53194e-16
-14.75	2.51351	4.68873e-16
-14.75	2.53378	2.91024e-16
-14.75	2.55405	1.801e-16
-14.75	2.57432	1.11121e-16
-14.75	2.5946	6.83527e-17
-14.75	2.61487	4.19163e-17
-14.75	2.63514	2.5625e-17
-14.75	2.65541	1.56165e-17
-14.75	2.67568	9.48706e-18
-14.75	2.69595	5.74507e-18
-14.75	2.71622	3.46787e-18
-14.75	2.73649	2.08653e-18
-14.75	2.75676	1.25133e-18
-14.75	2.77703	7.47983e-19
-14.75	2.7973	4.45634e-19
-14.75	2.81757	2.64619e-19
-14.75	2.83784	1.56608e-19
-14.75	2.85811	9.23739e-20
-14.75	2.87838	5.43024e-20
-14.75	2.89865	3.1814e-20
-14.75	2.91892	1.85755e-20
-14.75	2.93919	1.08089e-20
-14.75	2.95946	6.26806e-21
-14.75	2.97973	3.62238e-21
-14.75	3	2.08621e-21
-14.75	3.02027	1.19735e-21
-14.75	3.04054	6.84832e-22
-14.75	3.06081	3.90337e-22
-14.75	3.08108	2.2171e-22
-14.75	3.10135	1.25493e-22
-14.75	3.12162	7.07847e-23
-14.75	3.14189	3.97872e-23
-14.75	3.16216	2.22859e-23
-14.75	3.18243	1.24393e-23
-14.75	3.2027	6.91902e-24
-14.75	3.22297	3.83504e-24
-14.75	3.24324	2.11823e-24
-14.75	3.26351	1.16588e-24
-14.75	3.28378	6.39455e-25
-14.75	3.30405	3.49496e-25
-14.75	3.32432	1.90349e-25
-14.75	3.3446	1.03308e-25
-14.75	3.36487	5.58716e-26
-14.75	3.38514	3.01109e-26
-14.75	3.40541	1.61708e-26
-14.75	3.42568	8.65395e-27
-14.75	3.44595	4.61501e-27
-14.75	3.46622	2.45248e-27
-14.75	3.48649	1.29872e-27
-14.75	3.50676	6.85331e-28
-14.75	3.52703	3.60381e-28
-14.75	3.5473	1.88842e-28
-14.75	3.56757	9.86084e-29
-14.75	3.58784	5.13104e-29
-14.75	3.60811	2.66057e-29
-14.75	3.62838	1.37475e-29
-14.75	3.64865	7.0786e-30
-14.75	3.66892	3.63205e-30
-14.75	3.68919	1.8571e-30
-14.75	3.70946	9.4623e-31
-14.75	3.72973	4.80439e-31
-14.75	3.75	2.43086e-31
-14.75	3.77027	1.22564e-31
-14.75	3.79054	6.15807e-32
-14.75	3.81081	3.08324e-32
-14.75	3.83108	1.53834e-32
-14.75	3.85135	7.6485e-33
-14.75	3.87162	3.78951e-33
-14.75	3.89189	1.87099e-33
-14.75	3.91216	9.20534e-34
-14.75	3.93243	4.51327e-34
-14.75	3.9527	2.20508e-34
-14.75	3.97297	1.07359e-34
-14.75	3.99324	5.20878e-35
-14.75	4.01351	2.51834e-35
-14.75	4.03378	1.21332e-35
-14.75	4.05405	5.82529e-36
-14.75	4.07432	2.78703e-36
-14.75	4.0946	1.32876e-36
-14.75	4.11487	6.31299e-37
-14.75	4.13514	2.98885e-37
-14.75	4.15541	1.41012e-37
-14.75	4.17568	6.62959e-38
-14.75	4.19595	3.10598e-38
-14.75	4.21622	1.45008e-38
-14.75	4.23649	6.74633e-39
-14.75	4.25676	3.12768e-39
-14.75	4.27703	1.44496e-39
-14.75	4.2973	6.6523e-40
-14.75	4.31757	3.05188e-40
-14.75	4.33784	1.39521e-40
-14.75	4.35811	6.35615e-41
-14.75	4.37838	2.88554e-41
-14.75	4.39865	1.30538e-41
-14.75	4.41892	5.88473e-42
-14.75	4.43919	2.64359e-42
-14.75	4.45946	1.18342e-42
-14.75	4.47973	5.27911e-43
-14.75	4.5	2.34671e-43
-14.75	4.52027	1.03953e-43
-14.75	4.54054	4.58869e-44
-14.75	4.56081	2.01845e-44
-14.75	4.58108	8.84753e-45
-14.75	4.60135	3.86458e-45
-14.75	4.62162	1.68212e-45
-14.75	4.64189	7.29604e-46
-14.75	4.66216	3.15349e-46
-14.75	4.68243	1.35822e-46
-14.75	4.7027	5.82939e-47
-14.75	4.72297	2.49315e-47
-14.75	4.74324	1.06255e-47
-14.75	4.76351	4.51254e-48
-14.75	4.78378	1.90971e-48
-14.75	4.80405	8.05349e-49
-14.75	4.82432	3.38434e-49
-14.75	4.8446	1.41722e-49
-14.75	4.86487	5.91383e-50
-14.75	4.88514	2.45908e-50
-14.75	4.90541	1.01894e-50
-14.75	4.92568	4.20722e-51
-14.75	4.94595	1.73106e-51
-14.75	4.96622	7.09739e-52
-14.75	4.98649	2.89972e-52
-14.75	5.00676	1.18055e-52
-14.75	5.02703	4.78937e-53
-14.75	5.0473	1.93617e-53
-14.75	5.06757	7.79971e-54
-14.75	5.08784	3.13099e-54
-14.75	5.10811	1.25243e-54
-14.75	5.12838	4.99222e-55
-14.75	5.14865	1.98291e-55
-14.75	5.16892	7.84836e-56
-14.75	5.18919	3.09544e-56
-14.75	5.20946	1.21656e-56
-14.75	5.22973	4.76446e-57
-14.75	5.25	1.85934e-57
-14.75	5.27027	7.23058e-58
-14.75	5.29054	2.8019e-58
-14.75	5.31081	1.08193e-58
-14.75	5.33108	4.16306e-59
-14.75	5.35135	1.59622e-59
-14.75	5.37162	6.09871e-60
-14.75	5.39189	2.32193e-60
-14.75	5.41216	8.809e-61
-14.75	5.43243	3.3302e-61
-14.75	5.4527	1.25452e-61
-14.75	5.47297	4.70925e-62
-14.75	5.49324	1.76153e-62
-14.75	5.51351	6.56592e-63
-14.75	5.53378	2.43873e-63
-14.75	5.55405	9.02606e-64
-14.75	5.57432	3.32887e-64
-14.75	5.5946	1.22338e-64
-14.75	5.61487	4.48009e-65
-14.75	5.63514	1.63485e-65
-14.75	5.65541	5.94476e-66
-14.75	5.67568	2.15404e-66
-14.75	5.69595	7.77746e-67
-14.75	5.71622	2.79824e-67
-14.75	5.73649	1.00322e-67
-14.75	5.75676	3.58402e-68
-14.75	5.77703	1.27588e-68
-14.75	5.7973	4.52595e-69
-14.75	5.81757	1.59983e-69
-14.75	5.83784	5.6351e-70
-14.75	5.85811	1.97785e-70
-14.75	5.87838	6.91745e-71
-14.75	5.89865	2.4108e-71
-14.75	5.91892	8.37222e-72
-14.75	5.93919	2.89722e-72
-14.75	5.95946	9.99046e-73
-14.75	5.97973	3.43282e-73
-14.75	6	1.17538e-73
-14.7	0	0.000144667
-14.7	0.02027	0.000293406
-14.7	0.04054	0.00042254
-14.7	0.06081	0.000525819
-14.7	0.08108	0.000606549
-14.7	0.10135	0.000657126
-14.7	0.12162	0.000668715
-14.7	0.14189	0.00063653
-14.7	0.16216	0.000563957
-14.7	0.18243	0.000466852
-14.7	0.2027	0.00037949
-14.7	0.22297	0.000351627
-14.7	0.24324	0.000398085
-14.7	0.26351	0.000472741
-14.7	0.28378	0.000529306
-14.7	0.30405	0.00054421
-14.7	0.32432	0.000510363
-14.7	0.34459	0.000431799
-14.7	0.36486	0.000320435
-14.7	0.38514	0.000195058
-14.7	0.40541	9.74642e-05
-14.7	0.42568	0.000132956
-14.7	0.44595	0.000224899
-14.7	0.46622	0.000302293
-14.7	0.48649	0.0003546
-14.7	0.50676	0.000381683
-14.7	0.52703	0.000386918
-14.7	0.5473	0.000374999
-14.7	0.56757	0.000350642
-14.7	0.58784	0.000317876
-14.7	0.60811	0.000279831
-14.7	0.62838	0.000238895
-14.7	0.64865	0.000197004
-14.7	0.66892	0.000155914
-14.7	0.68919	0.000117383
-14.7	0.70946	8.3383e-05
-14.7	0.72973	5.66763e-05
-14.7	0.75	4.18437e-05
-14.7	0.77027	4.17668e-05
-14.7	0.79054	4.98219e-05
-14.7	0.81081	5.86315e-05
-14.7	0.83108	6.54207e-05
-14.7	0.85135	6.96022e-05
-14.7	0.87162	7.13214e-05
-14.7	0.89189	7.09555e-05
-14.7	0.91216	6.89322e-05
-14.7	0.93243	6.56585e-05
-14.7	0.9527	6.14947e-05
-14.7	0.97297	5.67481e-05
-14.7	0.99324	5.1674e-05
-14.7	1.01351	4.64808e-05
-14.7	1.03378	4.13344e-05
-14.7	1.05405	3.63635e-05
-14.7	1.07432	3.16636e-05
-14.7	1.0946	2.73012e-05
-14.7	1.11487	2.3318e-05
-14.7	1.13514	1.97345e-05
-14.7	1.15541	1.65544e-05
-14.7	1.17568	1.37679e-05
-14.7	1.19595	1.13552e-05
-14.7	1.21622	9.28954e-06
-14.7	1.23649	7.53974e-06
-14.7	1.25676	6.07255e-06
-14.7	1.27703	4.85425e-06
-14.7	1.2973	3.85204e-06
-14.7	1.31757	3.03496e-06
-14.7	1.33784	2.37457e-06
-14.7	1.35811	1.84527e-06
-14.7	1.37838	1.42443e-06
-14.7	1.39865	1.09245e-06
-14.7	1.41892	8.32525e-07
-14.7	1.43919	6.30512e-07
-14.7	1.45946	4.74618e-07
-14.7	1.47973	3.55146e-07
-14.7	1.5	2.642e-07
-14.7	1.52027	1.95421e-07
-14.7	1.54054	1.43738e-07
-14.7	1.56081	1.05143e-07
-14.7	1.58108	7.64976e-08
-14.7	1.60135	5.53624e-08
-14.7	1.62162	3.98591e-08
-14.7	1.64189	2.85518e-08
-14.7	1.66216	2.03506e-08
-14.7	1.68243	1.44346e-08
-14.7	1.7027	1.01897e-08
-14.7	1.72297	7.15982e-09
-14.7	1.74324	5.00806e-09
-14.7	1.76351	3.48752e-09
-14.7	1.78378	2.4182e-09
-14.7	1.80405	1.66975e-09
-14.7	1.82432	1.14827e-09
-14.7	1.8446	7.86546e-10
-14.7	1.86487	5.36717e-10
-14.7	1.88514	3.64888e-10
-14.7	1.90541	2.47184e-10
-14.7	1.92568	1.66871e-10
-14.7	1.94595	1.12277e-10
-14.7	1.96622	7.53007e-11
-14.7	1.98649	5.03448e-11
-14.7	2.00676	3.35584e-11
-14.7	2.02703	2.2304e-11
-14.7	2.0473	1.47821e-11
-14.7	2.06757	9.77009e-12
-14.7	2.08784	6.44021e-12
-14.7	2.10811	4.23418e-12
-14.7	2.12838	2.77669e-12
-14.7	2.14865	1.81633e-12
-14.7	2.16892	1.18518e-12
-14.7	2.18919	7.71449e-13
-14.7	2.20946	5.00919e-13
-14.7	2.22973	3.24466e-13
-14.7	2.25	2.09656e-13
-14.7	2.27027	1.35139e-13
-14.7	2.29054	8.68916e-14
-14.7	2.31081	5.57302e-14
-14.7	2.33108	3.56539e-14
-14.7	2.35135	2.27516e-14
-14.7	2.37162	1.44808e-14
-14.7	2.39189	9.19239e-15
-14.7	2.41216	5.81977e-15
-14.7	2.43243	3.67458e-15
-14.7	2.4527	2.31375e-15
-14.7	2.47297	1.45283e-15
-14.7	2.49324	9.0967e-16
-14.7	2.51351	5.67949e-16
-14.7	2.53378	3.53569e-16
-14.7	2.55405	2.19463e-16
-14.7	2.57432	1.35818e-16
-14.7	2.5946	8.38002e-17
-14.7	2.61487	5.1548e-17
-14.7	2.63514	3.16115e-17
-14.7	2.65541	1.93254e-17
-14.7	2.67568	1.17775e-17
-14.7	2.69595	7.1549e-18
-14.7	2.71622	4.33283e-18
-14.7	2.73649	2.61544e-18
-14.7	2.75676	1.57367e-18
-14.7	2.77703	9.43778e-19
-14.7	2.7973	5.6416e-19
-14.7	2.81757	3.36127e-19
-14.7	2.83784	1.99602e-19
-14.7	2.85811	1.18136e-19
-14.7	2.87838	6.96856e-20
-14.7	2.89865	4.0968e-20
-14.7	2.91892	2.40039e-20
-14.7	2.93919	1.40167e-20
-14.7	2.95946	8.15708e-21
-14.7	2.97973	4.73089e-21
-14.7	3	2.73442e-21
-14.7	3.02027	1.57506e-21
-14.7	3.04054	9.04147e-22
-14.7	3.06081	5.17231e-22
-14.7	3.08108	2.9487e-22
-14.7	3.10135	1.67524e-22
-14.7	3.12162	9.48459e-23
-14.7	3.14189	5.35126e-23
-14.7	3.16216	3.00875e-23
-14.7	3.18243	1.6858e-23
-14.7	3.2027	9.41279e-24
-14.7	3.22297	5.23744e-24
-14.7	3.24324	2.90407e-24
-14.7	3.26351	1.60466e-24
-14.7	3.28378	8.8358e-25
-14.7	3.30405	4.84835e-25
-14.7	3.32432	2.65112e-25
-14.7	3.3446	1.4446e-25
-14.7	3.36487	7.8443e-26
-14.7	3.38514	4.24468e-26
-14.7	3.40541	2.28887e-26
-14.7	3.42568	1.22994e-26
-14.7	3.44595	6.58612e-27
-14.7	3.46622	3.51449e-27
-14.7	3.48649	1.86888e-27
-14.7	3.50676	9.90345e-28
-14.7	3.52703	5.22972e-28
-14.7	3.5473	2.75205e-28
-14.7	3.56757	1.44318e-28
-14.7	3.58784	7.5418e-29
-14.7	3.60811	3.9275e-29
-14.7	3.62838	2.03819e-29
-14.7	3.64865	1.05405e-29
-14.7	3.66892	5.43212e-30
-14.7	3.68919	2.78975e-30
-14.7	3.70946	1.42775e-30
-14.7	3.72973	7.2816e-31
-14.7	3.75	3.70077e-31
-14.7	3.77027	1.87434e-31
-14.7	3.79054	9.46011e-32
-14.7	3.81081	4.75811e-32
-14.7	3.83108	2.38487e-32
-14.7	3.85135	1.1912e-32
-14.7	3.87162	5.92923e-33
-14.7	3.89189	2.94106e-33
-14.7	3.91216	1.45379e-33
-14.7	3.93243	7.16126e-34
-14.7	3.9527	3.51537e-34
-14.7	3.97297	1.71967e-34
-14.7	3.99324	8.38321e-35
-14.7	4.01351	4.07257e-35
-14.7	4.03378	1.9716e-35
-14.7	4.05405	9.5118e-36
-14.7	4.07432	4.57297e-36
-14.7	4.0946	2.19092e-36
-14.7	4.11487	1.04603e-36
-14.7	4.13514	4.97688e-37
-14.7	4.15541	2.35972e-37
-14.7	4.17568	1.11495e-37
-14.7	4.19595	5.24981e-38
-14.7	4.21622	2.46333e-38
-14.7	4.23649	1.15184e-38
-14.7	4.25676	5.36726e-39
-14.7	4.27703	2.49232e-39
-14.7	4.2973	1.15331e-39
-14.7	4.31757	5.31836e-40
-14.7	4.33784	2.44399e-40
-14.7	4.35811	1.11921e-40
-14.7	4.37838	5.10756e-41
-14.7	4.39865	2.32276e-41
-14.7	4.41892	1.05265e-41
-14.7	4.43919	4.75391e-42
-14.7	4.45946	2.13948e-42
-14.7	4.47973	9.59515e-43
-14.7	4.5	4.28828e-43
-14.7	4.52027	1.90987e-43
-14.7	4.54054	8.47635e-44
-14.7	4.56081	3.74888e-44
-14.7	4.58108	1.65227e-44
-14.7	4.60135	7.25682e-45
-14.7	4.62162	3.17612e-45
-14.7	4.64189	1.38527e-45
-14.7	4.66216	6.02081e-46
-14.7	4.68243	2.60772e-46
-14.7	4.7027	1.12552e-46
-14.7	4.72297	4.84091e-47
-14.7	4.74324	2.07484e-47
-14.7	4.76351	8.86192e-48
-14.7	4.78378	3.77184e-48
-14.7	4.80405	1.59979e-48
-14.7	4.82432	6.76165e-49
-14.7	4.8446	2.84791e-49
-14.7	4.86487	1.19531e-49
-14.7	4.88514	4.99942e-50
-14.7	4.90541	2.08372e-50
-14.7	4.92568	8.65444e-51
-14.7	4.94595	3.58196e-51
-14.7	4.96622	1.47735e-51
-14.7	4.98649	6.07191e-52
-14.7	5.00676	2.48684e-52
-14.7	5.02703	1.01497e-52
-14.7	5.0473	4.12795e-53
-14.7	5.06757	1.673e-53
-14.7	5.08784	6.75675e-54
-14.7	5.10811	2.71931e-54
-14.7	5.12838	1.09058e-54
-14.7	5.14865	4.3585e-55
-14.7	5.16892	1.73578e-55
-14.7	5.18919	6.88857e-56
-14.7	5.20946	2.72422e-56
-14.7	5.22973	1.07358e-56
-14.7	5.25	4.21601e-57
-14.7	5.27027	1.64986e-57
-14.7	5.29054	6.43386e-58
-14.7	5.31081	2.50019e-58
-14.7	5.33108	9.68168e-59
-14.7	5.35135	3.73599e-59
-14.7	5.37162	1.4366e-59
-14.7	5.39189	5.50483e-60
-14.7	5.41216	2.10198e-60
-14.7	5.43243	7.99813e-61
-14.7	5.4527	3.03267e-61
-14.7	5.47297	1.14587e-61
-14.7	5.49324	4.31444e-62
-14.7	5.51351	1.61878e-62
-14.7	5.53378	6.05239e-63
-14.7	5.55405	2.25497e-63
-14.7	5.57432	8.37202e-64
-14.7	5.5946	3.09738e-64
-14.7	5.61487	1.14192e-64
-14.7	5.63514	4.19515e-65
-14.7	5.65541	1.53581e-65
-14.7	5.67568	5.60273e-66
-14.7	5.69595	2.03675e-66
-14.7	5.71622	7.37817e-67
-14.7	5.73649	2.66339e-67
-14.7	5.75676	9.58064e-68
-14.7	5.77703	3.43422e-68
-14.7	5.7973	1.22669e-68
-14.7	5.81757	4.36634e-69
-14.7	5.83784	1.54872e-69
-14.7	5.85811	5.47395e-70
-14.7	5.87838	1.92798e-70
-14.7	5.89865	6.76671e-71
-14.7	5.91892	2.3666e-71
-14.7	5.93919	8.24797e-72
-14.7	5.95946	2.86445e-72
-14.7	5.97973	9.91306e-73
-14.7	6	3.41859e-73
-14.65	0	0.000144667
-14.65	0.02027	0.000293412
-14.65	0.04054	0.000422577
-14.65	0.06081	0.000525921
-14.65	0.08108	0.000606757
-14.65	0.10135	0.000657476
-14.65	0.12162	0.000669233
-14.65	0.14189	0.000637219
-14.65	0.16216	0.000564799
-14.65	0.18243	0.00046782
-14.65	0.2027	0.000380578
-14.65	0.22297	0.000352861
-14.65	0.24324	0.000399531
-14.65	0.26351	0.000474508
-14.65	0.28378	0.000531431
-14.65	0.30405	0.000546618
-14.65	0.32432	0.000512871
-14.65	0.34459	0.000434148
-14.65	0.36486	0.000322321
-14.65	0.38514	0.000196142
-14.65	0.40541	9.73458e-05
-14.65	0.42568	0.000133066
-14.65	0.44595	0.000226095
-14.65	0.46622	0.000304454
-14.65	0.48649	0.000357552
-14.65	0.50676	0.000385224
-14.65	0.52703	0.000390841
-14.65	0.5473	0.000379111
-14.65	0.56757	0.000354778
-14.65	0.58784	0.000321896
-14.65	0.60811	0.000283618
-14.65	0.62838	0.000242346
-14.65	0.64865	0.000200031
-14.65	0.66892	0.000158442
-14.65	0.68919	0.000119354
-14.65	0.70946	8.47617e-05
-14.65	0.72973	5.74629e-05
-14.65	0.75	4.2175e-05
-14.65	0.77027	4.20717e-05
-14.65	0.79054	5.04228e-05
-14.65	0.81081	5.9574e-05
-14.65	0.83108	6.66589e-05
-14.65	0.85135	7.10722e-05
-14.65	0.87162	7.29591e-05
-14.65	0.89189	7.27021e-05
-14.65	0.91216	7.0736e-05
-14.65	0.93243	6.74753e-05
-14.65	0.9527	6.32874e-05
-14.65	0.97297	5.84862e-05
-14.65	0.99324	5.33334e-05
-14.65	1.01351	4.8043e-05
-14.65	1.03378	4.27863e-05
-14.65	1.05405	3.76967e-05
-14.65	1.07432	3.28738e-05
-14.65	1.0946	2.83878e-05
-14.65	1.11487	2.42833e-05
-14.65	1.13514	2.05836e-05
-14.65	1.15541	1.7294e-05
-14.65	1.17568	1.4406e-05
-14.65	1.19595	1.19008e-05
-14.65	1.21622	9.75182e-06
-14.65	1.23649	7.92809e-06
-14.65	1.25676	6.39606e-06
-14.65	1.27703	5.12154e-06
-14.65	1.2973	4.07113e-06
-14.65	1.31757	3.21316e-06
-14.65	1.33784	2.51842e-06
-14.65	1.35811	1.96052e-06
-14.65	1.37838	1.51612e-06
-14.65	1.39865	1.16488e-06
-14.65	1.41892	8.8935e-07
-14.65	1.43919	6.74796e-07
-14.65	1.45946	5.08904e-07
-14.65	1.47973	3.81521e-07
-14.65	1.5	2.84363e-07
-14.65	1.52027	2.10741e-07
-14.65	1.54054	1.55308e-07
-14.65	1.56081	1.1383e-07
-14.65	1.58108	8.29816e-08
-14.65	1.60135	6.0175e-08
-14.65	1.62162	4.34115e-08
-14.65	1.64189	3.11596e-08
-14.65	1.66216	2.22548e-08
-14.65	1.68243	1.58178e-08
-14.65	1.7027	1.11894e-08
-14.65	1.72297	7.87872e-09
-14.65	1.74324	5.52253e-09
-14.65	1.76351	3.85394e-09
-14.65	1.78378	2.67798e-09
-14.65	1.80405	1.8531e-09
-14.65	1.82432	1.27711e-09
-14.65	1.8446	8.76702e-10
-14.65	1.86487	5.99544e-10
-14.65	1.88514	4.08498e-10
-14.65	1.90541	2.77339e-10
-14.65	1.92568	1.87645e-10
-14.65	1.94595	1.26537e-10
-14.65	1.96622	8.50556e-11
-14.65	1.98649	5.69957e-11
-14.65	2.00676	3.80785e-11
-14.65	2.02703	2.53663e-11
-14.65	2.0473	1.68506e-11
-14.65	2.06757	1.11633e-11
-14.65	2.08784	7.37589e-12
-14.65	2.10811	4.86086e-12
-14.65	2.12838	3.1953e-12
-14.65	2.14865	2.09521e-12
-14.65	2.16892	1.3705e-12
-14.65	2.18919	8.94277e-13
-14.65	2.20946	5.82123e-13
-14.65	2.22973	3.78015e-13
-14.65	2.25	2.44881e-13
-14.65	2.27027	1.5825e-13
-14.65	2.29054	1.02017e-13
-14.65	2.31081	6.56039e-14
-14.65	2.33108	4.20826e-14
-14.65	2.35135	2.69263e-14
-14.65	2.37162	1.71845e-14
-14.65	2.39189	1.09388e-14
-14.65	2.41216	6.94475e-15
-14.65	2.43243	4.39723e-15
-14.65	2.4527	2.77666e-15
-14.65	2.47297	1.74851e-15
-14.65	2.49324	1.09799e-15
-14.65	2.51351	6.87535e-16
-14.65	2.53378	4.29284e-16
-14.65	2.55405	2.67258e-16
-14.65	2.57432	1.65896e-16
-14.65	2.5946	1.02671e-16
-14.65	2.61487	6.33503e-17
-14.65	2.63514	3.89698e-17
-14.65	2.65541	2.38985e-17
-14.65	2.67568	1.46105e-17
-14.65	2.69595	8.90432e-18
-14.65	2.71622	5.40958e-18
-14.65	2.73649	3.276e-18
-14.65	2.75676	1.97757e-18
-14.65	2.77703	1.18992e-18
-14.65	2.7973	7.13659e-19
-14.65	2.81757	4.26623e-19
-14.65	2.83784	2.54197e-19
-14.65	2.85811	1.5096e-19
-14.65	2.87838	8.93532e-20
-14.65	2.89865	5.27121e-20
-14.65	2.91892	3.09924e-20
-14.65	2.93919	1.8161e-20
-14.65	2.95946	1.06062e-20
-14.65	2.97973	6.17318e-21
-14.65	3	3.58083e-21
-14.65	3.02027	2.07005e-21
-14.65	3.04054	1.1926e-21
-14.65	3.06081	6.8474e-22
-14.65	3.08108	3.91803e-22
-14.65	3.10135	2.23419e-22
-14.65	3.12162	1.26963e-22
-14.65	3.14189	7.19023e-23
-14.65	3.16216	4.05799e-23
-14.65	3.18243	2.28234e-23
-14.65	3.2027	1.27924e-23
-14.65	3.22297	7.1453e-24
-14.65	3.24324	3.9773e-24
-14.65	3.26351	2.20625e-24
-14.65	3.28378	1.2196e-24
-14.65	3.30405	6.71856e-25
-14.65	3.32432	3.68835e-25
-14.65	3.3446	2.01782e-25
-14.65	3.36487	1.1001e-25
-14.65	3.38514	5.97687e-26
-14.65	3.40541	3.23603e-26
-14.65	3.42568	1.74601e-26
-14.65	3.44595	9.38807e-27
-14.65	3.46622	5.0304e-27
-14.65	3.48649	2.68612e-27
-14.65	3.50676	1.42937e-27
-14.65	3.52703	7.57983e-28
-14.65	3.5473	4.00564e-28
-14.65	3.56757	2.10951e-28
-14.65	3.58784	1.10711e-28
-14.65	3.60811	5.79024e-29
-14.65	3.62838	3.01788e-29
-14.65	3.64865	1.56749e-29
-14.65	3.66892	8.1135e-30
-14.65	3.68919	4.18515e-30
-14.65	3.70946	2.15136e-30
-14.65	3.72973	1.10209e-30
-14.65	3.75	5.62626e-31
-14.65	3.77027	2.86236e-31
-14.65	3.79054	1.45121e-31
-14.65	3.81081	7.33224e-32
-14.65	3.83108	3.69186e-32
-14.65	3.85135	1.85249e-32
-14.65	3.87162	9.26337e-33
-14.65	3.89189	4.6162e-33
-14.65	3.91216	2.29246e-33
-14.65	3.93243	1.13455e-33
-14.65	3.9527	5.59557e-34
-14.65	3.97297	2.75024e-34
-14.65	3.99324	1.3471e-34
-14.65	4.01351	6.57551e-35
-14.65	4.03378	3.19863e-35
-14.65	4.05405	1.5506e-35
-14.65	4.07432	7.491e-36
-14.65	4.0946	3.60647e-36
-14.65	4.11487	1.73032e-36
-14.65	4.13514	8.27321e-37
-14.65	4.15541	3.94206e-37
-14.65	4.17568	1.87187e-37
-14.65	4.19595	8.85787e-38
-14.65	4.21622	4.1772e-38
-14.65	4.23649	1.9631e-38
-14.65	4.25676	9.19394e-39
-14.65	4.27703	4.29103e-39
-14.65	4.2973	1.99583e-39
-14.65	4.31757	9.25093e-40
-14.65	4.33784	4.27315e-40
-14.65	4.35811	1.96703e-40
-14.65	4.37838	9.02347e-41
-14.65	4.39865	4.12511e-41
-14.65	4.41892	1.87931e-41
-14.65	4.43919	8.53216e-42
-14.65	4.45946	3.86028e-42
-14.65	4.47973	1.74051e-42
-14.65	4.5	7.82047e-43
-14.65	4.52027	3.50177e-43
-14.65	4.54054	1.56257e-43
-14.65	4.56081	6.94845e-44
-14.65	4.58108	3.07917e-44
-14.65	4.60135	1.3598e-44
-14.65	4.62162	5.98432e-45
-14.65	4.64189	2.62452e-45
-14.65	4.66216	1.14704e-45
-14.65	4.68243	4.9958e-46
-14.65	4.7027	2.16833e-46
-14.65	4.72297	9.37866e-47
-14.65	4.74324	4.0425e-47
-14.65	4.76351	1.73642e-47
-14.65	4.78378	7.43278e-48
-14.65	4.80405	3.17061e-48
-14.65	4.82432	1.3478e-48
-14.65	4.8446	5.70957e-49
-14.65	4.86487	2.41031e-49
-14.65	4.88514	1.01399e-49
-14.65	4.90541	4.25098e-50
-14.65	4.92568	1.77597e-50
-14.65	4.94595	7.39387e-51
-14.65	4.96622	3.06761e-51
-14.65	4.98649	1.26829e-51
-14.65	5.00676	5.22553e-52
-14.65	5.02703	2.14551e-52
-14.65	5.0473	8.77855e-53
-14.65	5.06757	3.57935e-53
-14.65	5.08784	1.45437e-53
-14.65	5.10811	5.88892e-54
-14.65	5.12838	2.37622e-54
-14.65	5.14865	9.55488e-55
-14.65	5.16892	3.82872e-55
-14.65	5.18919	1.52887e-55
-14.65	5.20946	6.08382e-56
-14.65	5.22973	2.41252e-56
-14.65	5.25	9.5335e-57
-14.65	5.27027	3.75424e-57
-14.65	5.29054	1.47326e-57
-14.65	5.31081	5.76138e-58
-14.65	5.33108	2.24522e-58
-14.65	5.35135	8.71926e-59
-14.65	5.37162	3.37433e-59
-14.65	5.39189	1.30131e-59
-14.65	5.41216	5.00107e-60
-14.65	5.43243	1.91527e-60
-14.65	5.4527	7.30946e-61
-14.65	5.47297	2.77988e-61
-14.65	5.49324	1.05354e-61
-14.65	5.51351	3.97893e-62
-14.65	5.53378	1.49749e-62
-14.65	5.55405	5.61629e-63
-14.65	5.57432	2.09904e-63
-14.65	5.5946	7.81764e-64
-14.65	5.61487	2.90146e-64
-14.65	5.63514	1.07311e-64
-14.65	5.65541	3.95508e-65
-14.65	5.67568	1.45262e-65
-14.65	5.69595	5.31659e-66
-14.65	5.71622	1.93909e-66
-14.65	5.73649	7.04774e-67
-14.65	5.75676	2.55261e-67
-14.65	5.77703	9.21307e-68
-14.65	5.7973	3.31366e-68
-14.65	5.81757	1.18767e-68
-14.65	5.83784	4.24198e-69
-14.65	5.85811	1.50982e-69
-14.65	5.87838	5.35506e-70
-14.65	5.89865	1.89273e-70
-14.65	5.91892	6.66646e-71
-14.65	5.93919	2.33984e-71
-14.65	5.95946	8.18389e-72
-14.65	5.97973	2.85245e-72
-14.65	6	9.90736e-73
-14.6	0	0.000144667
-14.6	0.02027	0.000293419
-14.6	0.04054	0.000422614
-14.6	0.06081	0.000526023
-14.6	0.08108	0.000606964
-14.6	0.10135	0.000657826
-14.6	0.12162	0.000669751
-14.6	0.14189	0.000637909
-14.6	0.16216	0.000565641
-14.6	0.18243	0.000468788
-14.6	0.2027	0.000381667
-14.6	0.22297	0.000354097
-14.6	0.24324	0.000400981
-14.6	0.26351	0.000476278
-14.6	0.28378	0.000533561
-14.6	0.30405	0.000549032
-14.6	0.32432	0.000515387
-14.6	0.34459	0.000436506
-14.6	0.36486	0.000324217
-14.6	0.38514	0.000197233
-14.6	0.40541	9.72234e-05
-14.6	0.42568	0.000133171
-14.6	0.44595	0.000227293
-14.6	0.46622	0.000306627
-14.6	0.48649	0.000360523
-14.6	0.50676	0.000388791
-14.6	0.52703	0.000394795
-14.6	0.5473	0.00038326
-14.6	0.56757	0.000358953
-14.6	0.58784	0.000325957
-14.6	0.60811	0.000287447
-14.6	0.62838	0.00024584
-14.6	0.64865	0.000203099
-14.6	0.66892	0.000161007
-14.6	0.68919	0.000121357
-14.6	0.70946	8.6164e-05
-14.6	0.72973	5.82618e-05
-14.6	0.75	4.25035e-05
-14.6	0.77027	4.23686e-05
-14.6	0.79054	5.10236e-05
-14.6	0.81081	6.05261e-05
-14.6	0.83108	6.79155e-05
-14.6	0.85135	7.25681e-05
-14.6	0.87162	7.4629e-05
-14.6	0.89189	7.44862e-05
-14.6	0.91216	7.25814e-05
-14.6	0.93243	6.93367e-05
-14.6	0.9527	6.51267e-05
-14.6	0.97297	6.02721e-05
-14.6	0.99324	5.50409e-05
-14.6	1.01351	4.96529e-05
-14.6	1.03378	4.42847e-05
-14.6	1.05405	3.90745e-05
-14.6	1.07432	3.41264e-05
-14.6	1.0946	2.95142e-05
-14.6	1.11487	2.52857e-05
-14.6	1.13514	2.14666e-05
-14.6	1.15541	1.80643e-05
-14.6	1.17568	1.50718e-05
-14.6	1.19595	1.24709e-05
-14.6	1.21622	1.02357e-05
-14.6	1.23649	8.33524e-06
-14.6	1.25676	6.7358e-06
-14.6	1.27703	5.40273e-06
-14.6	1.2973	4.30201e-06
-14.6	1.31757	3.40127e-06
-14.6	1.33784	2.67052e-06
-14.6	1.35811	2.08262e-06
-14.6	1.37838	1.61342e-06
-14.6	1.39865	1.24188e-06
-14.6	1.41892	9.49875e-07
-14.6	1.43919	7.22051e-07
-14.6	1.45946	5.45559e-07
-14.6	1.47973	4.09772e-07
-14.6	1.5	3.06001e-07
-14.6	1.52027	2.27212e-07
-14.6	1.54054	1.67772e-07
-14.6	1.56081	1.23206e-07
-14.6	1.58108	8.99943e-08
-14.6	1.60135	6.53905e-08
-14.6	1.62162	4.72689e-08
-14.6	1.64189	3.39971e-08
-14.6	1.66216	2.4331e-08
-14.6	1.68243	1.73291e-08
-14.6	1.7027	1.22839e-08
-14.6	1.72297	8.66744e-09
-14.6	1.74324	6.08814e-09
-14.6	1.76351	4.25765e-09
-14.6	1.78378	2.96481e-09
-14.6	1.80405	2.05597e-09
-14.6	1.82432	1.41998e-09
-14.6	1.8446	9.76888e-10
-14.6	1.86487	6.69514e-10
-14.6	1.88514	4.57172e-10
-14.6	1.90541	3.11069e-10
-14.6	1.92568	2.10933e-10
-14.6	1.94595	1.42558e-10
-14.6	1.96622	9.60402e-11
-14.6	1.98649	6.45019e-11
-14.6	2.00676	4.31914e-11
-14.6	2.02703	2.88383e-11
-14.6	2.0473	1.92012e-11
-14.6	2.06757	1.27501e-11
-14.6	2.08784	8.4441e-12
-14.6	2.10811	5.578e-12
-14.6	2.12838	3.67547e-12
-14.6	2.14865	2.41588e-12
-14.6	2.16892	1.58409e-12
-14.6	2.18919	1.03619e-12
-14.6	2.20946	6.76179e-13
-14.6	2.22973	4.40196e-13
-14.6	2.25	2.85886e-13
-14.6	2.27027	1.85224e-13
-14.6	2.29054	1.19716e-13
-14.6	2.31081	7.71875e-14
-14.6	2.33108	4.96445e-14
-14.6	2.35135	3.185e-14
-14.6	2.37162	2.03821e-14
-14.6	2.39189	1.30098e-14
-14.6	2.41216	8.28251e-15
-14.6	2.43243	5.25898e-15
-14.6	2.4527	3.33023e-15
-14.6	2.47297	2.1031e-15
-14.6	2.49324	1.32448e-15
-14.6	2.51351	8.31787e-16
-14.6	2.53378	5.20885e-16
-14.6	2.55405	3.25253e-16
-14.6	2.57432	2.02503e-16
-14.6	2.5946	1.25707e-16
-14.6	2.61487	7.78024e-17
-14.6	2.63514	4.80081e-17
-14.6	2.65541	2.95333e-17
-14.6	2.67568	1.81123e-17
-14.6	2.69595	1.10735e-17
-14.6	2.71622	6.74899e-18
-14.6	2.73649	4.10035e-18
-14.6	2.75676	2.48326e-18
-14.6	2.77703	1.49911e-18
-14.6	2.7973	9.02075e-19
-14.6	2.81757	5.41059e-19
-14.6	2.83784	3.23467e-19
-14.6	2.85811	1.92748e-19
-14.6	2.87838	1.14478e-19
-14.6	2.89865	6.77663e-20
-14.6	2.91892	3.99818e-20
-14.6	2.93919	2.35105e-20
-14.6	2.95946	1.37787e-20
-14.6	2.97973	8.0481e-21
-14.6	3	4.68507e-21
-14.6	3.02027	2.71813e-21
-14.6	3.04054	1.57165e-21
-14.6	3.06081	9.05658e-22
-14.6	3.08108	5.20112e-22
-14.6	3.10135	2.9768e-22
-14.6	3.12162	1.69793e-22
-14.6	3.14189	9.65174e-23
-14.6	3.16216	5.46771e-23
-14.6	3.18243	3.08687e-23
-14.6	3.2027	1.73677e-23
-14.6	3.22297	9.73811e-24
-14.6	3.24324	5.44147e-24
-14.6	3.26351	3.03017e-24
-14.6	3.28378	1.68161e-24
-14.6	3.30405	9.30012e-25
-14.6	3.32432	5.12578e-25
-14.6	3.3446	2.81538e-25
-14.6	3.36487	1.54106e-25
-14.6	3.38514	8.40638e-26
-14.6	3.40541	4.56987e-26
-14.6	3.42568	2.47574e-26
-14.6	3.44595	1.33663e-26
-14.6	3.46622	7.19159e-27
-14.6	3.48649	3.85607e-27
-14.6	3.50676	2.0605e-27
-14.6	3.52703	1.09725e-27
-14.6	3.5473	5.823e-28
-14.6	3.56757	3.07961e-28
-14.6	3.58784	1.62313e-28
-14.6	3.60811	8.52546e-29
-14.6	3.62838	4.46264e-29
-14.6	3.64865	2.32796e-29
-14.6	3.66892	1.21023e-29
-14.6	3.68919	6.27005e-30
-14.6	3.70946	3.23731e-30
-14.6	3.72973	1.66574e-30
-14.6	3.75	8.54165e-31
-14.6	3.77027	4.36504e-31
-14.6	3.79054	2.22303e-31
-14.6	3.81081	1.12827e-31
-14.6	3.83108	5.70683e-32
-14.6	3.85135	2.87666e-32
-14.6	3.87162	1.44509e-32
-14.6	3.89189	7.23457e-33
-14.6	3.91216	3.60948e-33
-14.6	3.93243	1.79469e-33
-14.6	3.9527	8.89294e-34
-14.6	3.97297	4.39153e-34
-14.6	3.99324	2.16122e-34
-14.6	4.01351	1.05998e-34
-14.6	4.03378	5.18091e-35
-14.6	4.05405	2.52365e-35
-14.6	4.07432	1.22508e-35
-14.6	4.0946	5.92673e-36
-14.6	4.11487	2.85744e-36
-14.6	4.13514	1.37295e-36
-14.6	4.15541	6.57418e-37
-14.6	4.17568	3.1372e-37
-14.6	4.19595	1.49196e-37
-14.6	4.21622	7.07102e-38
-14.6	4.23649	3.33979e-38
-14.6	4.25676	1.57206e-38
-14.6	4.27703	7.37448e-39
-14.6	4.2973	3.4475e-39
-14.6	4.31757	1.60616e-39
-14.6	4.33784	7.45734e-40
-14.6	4.35811	3.45056e-40
-14.6	4.37838	1.59113e-40
-14.6	4.39865	7.31195e-41
-14.6	4.41892	3.34865e-41
-14.6	4.43919	1.52833e-41
-14.6	4.45946	6.95139e-42
-14.6	4.47973	3.15091e-42
-14.6	4.5	1.42334e-42
-14.6	4.52027	6.40752e-43
-14.6	4.54054	2.87461e-43
-14.6	4.56081	1.28522e-43
-14.6	4.58108	5.72639e-44
-14.6	4.60135	2.54268e-44
-14.6	4.62162	1.12515e-44
-14.6	4.64189	4.96175e-45
-14.6	4.66216	2.18055e-45
-14.6	4.68243	9.54998e-46
-14.6	4.7027	4.16816e-46
-14.6	4.72297	1.81297e-46
-14.6	4.74324	7.85857e-47
-14.6	4.76351	3.39469e-47
-14.6	4.78378	1.46137e-47
-14.6	4.80405	6.2694e-48
-14.6	4.82432	2.68037e-48
-14.6	4.8446	1.142e-48
-14.6	4.86487	4.84888e-49
-14.6	4.88514	2.05172e-49
-14.6	4.90541	8.65166e-50
-14.6	4.92568	3.63565e-50
-14.6	4.94595	1.52253e-50
-14.6	4.96622	6.35408e-51
-14.6	4.98649	2.64265e-51
-14.6	5.00676	1.09529e-51
-14.6	5.02703	4.52397e-52
-14.6	5.0473	1.86213e-52
-14.6	5.06757	7.63839e-53
-14.6	5.08784	3.12243e-53
-14.6	5.10811	1.27199e-53
-14.6	5.12838	5.16389e-54
-14.6	5.14865	2.08914e-54
-14.6	5.16892	8.42284e-55
-14.6	5.18919	3.38414e-55
-14.6	5.20946	1.35499e-55
-14.6	5.22973	5.40661e-56
-14.6	5.25	2.14986e-56
-14.6	5.27027	8.51914e-57
-14.6	5.29054	3.36418e-57
-14.6	5.31081	1.32392e-57
-14.6	5.33108	5.19205e-58
-14.6	5.35135	2.02916e-58
-14.6	5.37162	7.90297e-59
-14.6	5.39189	3.06734e-59
-14.6	5.41216	1.1864e-59
-14.6	5.43243	4.57296e-60
-14.6	5.4527	1.75655e-60
-14.6	5.47297	6.72388e-61
-14.6	5.49324	2.56494e-61
-14.6	5.51351	9.75056e-62
-14.6	5.53378	3.69385e-62
-14.6	5.55405	1.39452e-62
-14.6	5.57432	5.24645e-63
-14.6	5.5946	1.967e-63
-14.6	5.61487	7.34914e-64
-14.6	5.63514	2.73631e-64
-14.6	5.65541	1.01529e-64
-14.6	5.67568	3.75414e-65
-14.6	5.69595	1.38333e-65
-14.6	5.71622	5.07967e-66
-14.6	5.73649	1.85884e-66
-14.6	5.75676	6.77863e-67
-14.6	5.77703	2.46341e-67
-14.6	5.7973	8.92128e-68
-14.6	5.81757	3.21967e-68
-14.6	5.83784	1.15795e-68
-14.6	5.85811	4.15015e-69
-14.6	5.87838	1.48228e-69
-14.6	5.89865	5.27586e-70
-14.6	5.91892	1.87132e-70
-14.6	5.93919	6.61453e-71
-14.6	5.95946	2.32993e-71
-14.6	5.97973	8.17862e-72
-14.6	6	2.86095e-72
-14.55	0	0.000144667
-14.55	0.02027	0.000293425
-14.55	0.04054	0.000422651
-14.55	0.06081	0.000526125
-14.55	0.08108	0.000607171
-14.55	0.10135	0.000658175
-14.55	0.12162	0.000670268
-14.55	0.14189	0.000638597
-14.55	0.16216	0.000566483
-14.55	0.18243	0.000469756
-14.55	0.2027	0.000382758
-14.55	0.22297	0.000355336
-14.55	0.24324	0.000402433
-14.55	0.26351	0.000478051
-14.55	0.28378	0.000535696
-14.55	0.30405	0.000551453
-14.55	0.32432	0.000517912
-14.55	0.34459	0.000438874
-14.55	0.36486	0.000326123
-14.55	0.38514	0.000198332
-14.55	0.40541	9.7097e-05
-14.55	0.42568	0.000133269
-14.55	0.44595	0.000228495
-14.55	0.46622	0.00030881
-14.55	0.48649	0.000363512
-14.55	0.50676	0.000392382
-14.55	0.52703	0.00039878
-14.55	0.5473	0.000387444
-14.55	0.56757	0.000363168
-14.55	0.58784	0.00033006
-14.55	0.60811	0.000291318
-14.55	0.62838	0.000249376
-14.55	0.64865	0.000206207
-14.55	0.66892	0.000163609
-14.55	0.68919	0.000123391
-14.55	0.70946	8.75903e-05
-14.55	0.72973	5.90733e-05
-14.55	0.75	4.28289e-05
-14.55	0.77027	4.2657e-05
-14.55	0.79054	5.16242e-05
-14.55	0.81081	6.14878e-05
-14.55	0.83108	6.91907e-05
-14.55	0.85135	7.40903e-05
-14.55	0.87162	7.63318e-05
-14.55	0.89189	7.63084e-05
-14.55	0.91216	7.44693e-05
-14.55	0.93243	7.12437e-05
-14.55	0.9527	6.70138e-05
-14.55	0.97297	6.21071e-05
-14.55	0.99324	5.67978e-05
-14.55	1.01351	5.13118e-05
-14.55	1.03378	4.5831e-05
-14.55	1.05405	4.04985e-05
-14.55	1.07432	3.54229e-05
-14.55	1.0946	3.06818e-05
-14.55	1.11487	2.63263e-05
-14.55	1.13514	2.23848e-05
-14.55	1.15541	1.88666e-05
-14.55	1.17568	1.57662e-05
-14.55	1.19595	1.30665e-05
-14.55	1.21622	1.0742e-05
-14.55	1.23649	8.76204e-06
-14.55	1.25676	7.09253e-06
-14.55	1.27703	5.69847e-06
-14.55	1.2973	4.54526e-06
-14.55	1.31757	3.5998e-06
-14.55	1.33784	2.83134e-06
-14.55	1.35811	2.21193e-06
-14.55	1.37838	1.71667e-06
-14.55	1.39865	1.32373e-06
-14.55	1.41892	1.01433e-06
-14.55	1.43919	7.72465e-07
-14.55	1.45946	5.84736e-07
-14.55	1.47973	4.40024e-07
-14.55	1.5	3.29216e-07
-14.55	1.52027	2.44919e-07
-14.55	1.54054	1.81196e-07
-14.55	1.56081	1.33324e-07
-14.55	1.58108	9.7577e-08
-14.55	1.60135	7.10411e-08
-14.55	1.62162	5.14565e-08
-14.55	1.64189	3.70838e-08
-14.55	1.66216	2.65941e-08
-14.55	1.68243	1.89799e-08
-14.55	1.7027	1.34819e-08
-14.55	1.72297	9.5325e-09
-14.55	1.74324	6.70981e-09
-14.55	1.76351	4.7023e-09
-14.55	1.78378	3.28139e-09
-14.55	1.80405	2.28036e-09
-14.55	1.82432	1.57834e-09
-14.55	1.8446	1.08818e-09
-14.55	1.86487	7.47412e-10
-14.55	1.88514	5.11479e-10
-14.55	1.90541	3.48786e-10
-14.55	1.92568	2.37031e-10
-14.55	1.94595	1.60553e-10
-14.55	1.96622	1.08405e-10
-14.55	1.98649	7.29703e-11
-14.55	2.00676	4.89727e-11
-14.55	2.02703	3.2773e-11
-14.55	2.0473	2.18713e-11
-14.55	2.06757	1.45567e-11
-14.55	2.08784	9.66313e-12
-14.55	2.10811	6.39831e-12
-14.55	2.12838	4.22602e-12
-14.55	2.14865	2.78442e-12
-14.55	2.16892	1.83017e-12
-14.55	2.18919	1.20009e-12
-14.55	2.20946	7.85071e-13
-14.55	2.22973	5.12364e-13
-14.55	2.25	3.33597e-13
-14.55	2.27027	2.16688e-13
-14.55	2.29054	1.40414e-13
-14.55	2.31081	9.07699e-14
-14.55	2.33108	5.85347e-14
-14.55	2.35135	3.76541e-14
-14.55	2.37162	2.41615e-14
-14.55	2.39189	1.54644e-14
-14.55	2.41216	9.87239e-15
-14.55	2.43243	6.28599e-15
-14.55	2.4527	3.99182e-15
-14.55	2.47297	2.52811e-15
-14.55	2.49324	1.59673e-15
-14.55	2.51351	1.00568e-15
-14.55	2.53378	6.31636e-16
-14.55	2.55405	3.95579e-16
-14.55	2.57432	2.47028e-16
-14.55	2.5946	1.53811e-16
-14.55	2.61487	9.54872e-17
-14.55	2.63514	5.91023e-17
-14.55	2.65541	3.64713e-17
-14.55	2.67568	2.24375e-17
-14.55	2.69595	1.37613e-17
-14.55	2.71622	8.41391e-18
-14.55	2.73649	5.12834e-18
-14.55	2.75676	3.11592e-18
-14.55	2.77703	1.88719e-18
-14.55	2.7973	1.13935e-18
-14.55	2.81757	6.8565e-19
-14.55	2.83784	4.11284e-19
-14.55	2.85811	2.45906e-19
-14.55	2.87838	1.46547e-19
-14.55	2.89865	8.70474e-20
-14.55	2.91892	5.15351e-20
-14.55	2.93919	3.04097e-20
-14.55	2.95946	1.78846e-20
-14.55	2.97973	1.04832e-20
-14.55	3	6.12435e-21
-14.55	3.02027	3.56589e-21
-14.55	3.04054	2.06926e-21
-14.55	3.06081	1.19674e-21
-14.55	3.08108	6.89789e-22
-14.55	3.10135	3.96246e-22
-14.55	3.12162	2.26851e-22
-14.55	3.14189	1.29432e-22
-14.55	3.16216	7.35987e-23
-14.55	3.18243	4.1708e-23
-14.55	3.2027	2.35554e-23
-14.55	3.22297	1.32581e-23
-14.55	3.24324	7.4369e-24
-14.55	3.26351	4.15739e-24
-14.55	3.28378	2.31615e-24
-14.55	3.30405	1.28597e-24
-14.55	3.32432	7.1156e-25
-14.55	3.3446	3.92382e-25
-14.55	3.36487	2.15636e-25
-14.55	3.38514	1.181e-25
-14.55	3.40541	6.44609e-26
-14.55	3.42568	3.50638e-26
-14.55	3.44595	1.9008e-26
-14.55	3.46622	1.02691e-26
-14.55	3.48649	5.52895e-27
-14.55	3.50676	2.96668e-27
-14.55	3.52703	1.58641e-27
-14.55	3.5473	8.45434e-28
-14.55	3.56757	4.49015e-28
-14.55	3.58784	2.37662e-28
-14.55	3.60811	1.25366e-28
-14.55	3.62838	6.59046e-29
-14.55	3.64865	3.45281e-29
-14.55	3.66892	1.8028e-29
-14.55	3.68919	9.38091e-30
-14.55	3.70946	4.86477e-30
-14.55	3.72973	2.5142e-30
-14.55	3.75	1.29497e-30
-14.55	3.77027	6.64721e-31
-14.55	3.79054	3.40049e-31
-14.55	3.81081	1.73367e-31
-14.55	3.83108	8.80873e-32
-14.55	3.85135	4.46049e-32
-14.55	3.87162	2.25099e-32
-14.55	3.89189	1.13211e-32
-14.55	3.91216	5.6745e-33
-14.55	3.93243	2.83458e-33
-14.55	3.9527	1.41115e-33
-14.55	3.97297	7.00136e-34
-14.55	3.99324	3.4619e-34
-14.55	4.01351	1.70596e-34
-14.55	4.03378	8.37815e-35
-14.55	4.05405	4.10063e-35
-14.55	4.07432	2.00022e-35
-14.55	4.0946	9.72359e-36
-14.55	4.11487	4.71085e-36
-14.55	4.13514	2.27455e-36
-14.55	4.15541	1.0945e-36
-14.55	4.17568	5.24878e-37
-14.55	4.19595	2.50856e-37
-14.55	4.21622	1.19485e-37
-14.55	4.23649	5.67183e-38
-14.55	4.25676	2.68322e-38
-14.55	4.27703	1.26506e-38
-14.55	4.2973	5.94414e-39
-14.55	4.31757	2.78348e-39
-14.55	4.33784	1.299e-39
-14.55	4.35811	6.04158e-40
-14.55	4.37838	2.80035e-40
-14.55	4.39865	1.29359e-40
-14.55	4.41892	5.95524e-41
-14.55	4.43919	2.73227e-41
-14.55	4.45946	1.2493e-41
-14.55	4.47973	5.69284e-42
-14.55	4.5	2.5853e-42
-14.55	4.52027	1.17007e-42
-14.55	4.54054	5.27752e-43
-14.55	4.56081	2.37229e-43
-14.55	4.58108	1.06273e-43
-14.55	4.60135	4.74454e-44
-14.55	4.62162	2.11098e-44
-14.55	4.64189	9.36032e-45
-14.55	4.66216	4.13632e-45
-14.55	4.68243	1.8216e-45
-14.55	4.7027	7.99481e-46
-14.55	4.72297	3.49687e-46
-14.55	4.74324	1.52428e-46
-14.55	4.76351	6.62165e-47
-14.55	4.78378	2.8667e-47
-14.55	4.80405	1.23684e-47
-14.55	4.82432	5.31811e-48
-14.55	4.8446	2.27885e-48
-14.55	4.86487	9.73166e-49
-14.55	4.88514	4.14164e-49
-14.55	4.90541	1.75659e-49
-14.55	4.92568	7.42473e-50
-14.55	4.94595	3.12755e-50
-14.55	4.96622	1.31292e-50
-14.55	4.98649	5.49271e-51
-14.55	5.00676	2.29005e-51
-14.55	5.02703	9.51515e-52
-14.55	5.0473	3.94001e-52
-14.55	5.06757	1.62588e-52
-14.55	5.08784	6.68641e-53
-14.55	5.10811	2.74035e-53
-14.55	5.12838	1.11926e-53
-14.55	5.14865	4.5558e-54
-14.55	5.16892	1.84803e-54
-14.55	5.18919	7.47071e-55
-14.55	5.20946	3.00971e-55
-14.55	5.22973	1.20836e-55
-14.55	5.25	4.8348e-56
-14.55	5.27027	1.92783e-56
-14.55	5.29054	7.66068e-57
-14.55	5.31081	3.03371e-57
-14.55	5.33108	1.19726e-57
-14.55	5.35135	4.70884e-58
-14.55	5.37162	1.84564e-58
-14.55	5.39189	7.20917e-59
-14.55	5.41216	2.80629e-59
-14.55	5.43243	1.08865e-59
-14.55	5.4527	4.20872e-60
-14.55	5.47297	1.62151e-60
-14.55	5.49324	6.2258e-61
-14.55	5.51351	2.3822e-61
-14.55	5.53378	9.08381e-62
-14.55	5.55405	3.45195e-62
-14.55	5.57432	1.30728e-62
-14.55	5.5946	4.93375e-63
-14.55	5.61487	1.85564e-63
-14.55	5.63514	6.95528e-64
-14.55	5.65541	2.59802e-64
-14.55	5.67568	9.67109e-65
-14.55	5.69595	3.58769e-65
-14.55	5.71622	1.32635e-65
-14.55	5.73649	4.88663e-66
-14.55	5.75676	1.79418e-66
-14.55	5.77703	6.56487e-67
-14.55	5.7973	2.39382e-67
-14.55	5.81757	8.69886e-68
-14.55	5.83784	3.1502e-68
-14.55	5.85811	1.13689e-68
-14.55	5.87838	4.08887e-69
-14.55	5.89865	1.46553e-69
-14.55	5.91892	5.23465e-70
-14.55	5.93919	1.86331e-70
-14.55	5.95946	6.60981e-71
-14.55	5.97973	2.33666e-71
-14.55	6	8.23202e-72
-14.5	0	0.000144667
-14.5	0.02027	0.000293432
-14.5	0.04054	0.000422688
-14.5	0.06081	0.000526227
-14.5	0.08108	0.000607377
-14.5	0.10135	0.000658524
-14.5	0.12162	0.000670784
-14.5	0.14189	0.000639286
-14.5	0.16216	0.000567324
-14.5	0.18243	0.000470725
-14.5	0.2027	0.00038385
-14.5	0.22297	0.000356576
-14.5	0.24324	0.000403888
-14.5	0.26351	0.000479829
-14.5	0.28378	0.000537836
-14.5	0.30405	0.00055388
-14.5	0.32432	0.000520444
-14.5	0.34459	0.000441251
-14.5	0.36486	0.000328038
-14.5	0.38514	0.000199439
-14.5	0.40541	9.69668e-05
-14.5	0.42568	0.00013336
-14.5	0.44595	0.0002297
-14.5	0.46622	0.000311004
-14.5	0.48649	0.000366519
-14.5	0.50676	0.000395999
-14.5	0.52703	0.000402797
-14.5	0.5473	0.000391664
-14.5	0.56757	0.000367422
-14.5	0.58784	0.000334205
-14.5	0.60811	0.000295233
-14.5	0.62838	0.000252955
-14.5	0.64865	0.000209357
-14.5	0.66892	0.00016625
-14.5	0.68919	0.000125458
-14.5	0.70946	8.9041e-05
-14.5	0.72973	5.98978e-05
-14.5	0.75	4.31513e-05
-14.5	0.77027	4.29365e-05
-14.5	0.79054	5.22242e-05
-14.5	0.81081	6.24593e-05
-14.5	0.83108	7.04847e-05
-14.5	0.85135	7.56392e-05
-14.5	0.87162	7.80678e-05
-14.5	0.89189	7.81695e-05
-14.5	0.91216	7.64003e-05
-14.5	0.93243	7.31973e-05
-14.5	0.9527	6.89498e-05
-14.5	0.97297	6.39922e-05
-14.5	0.99324	5.86054e-05
-14.5	1.01351	5.30209e-05
-14.5	1.03378	4.74264e-05
-14.5	1.05405	4.197e-05
-14.5	1.07432	3.67646e-05
-14.5	1.0946	3.1892e-05
-14.5	1.11487	2.74065e-05
-14.5	1.13514	2.33393e-05
-14.5	1.15541	1.9702e-05
-14.5	1.17568	1.64904e-05
-14.5	1.19595	1.36887e-05
-14.5	1.21622	1.12719e-05
-14.5	1.23649	9.20935e-06
-14.5	1.25676	7.46703e-06
-14.5	1.27703	6.00948e-06
-14.5	1.2973	4.8015e-06
-14.5	1.31757	3.80929e-06
-14.5	1.33784	3.00134e-06
-14.5	1.35811	2.34887e-06
-14.5	1.37838	1.82619e-06
-14.5	1.39865	1.41072e-06
-14.5	1.41892	1.08295e-06
-14.5	1.43919	8.26238e-07
-14.5	1.45946	6.26602e-07
-14.5	1.47973	4.72413e-07
-14.5	1.5	3.54117e-07
-14.5	1.52027	2.63948e-07
-14.5	1.54054	1.95651e-07
-14.5	1.56081	1.44241e-07
-14.5	1.58108	1.05774e-07
-14.5	1.60135	7.71616e-08
-14.5	1.62162	5.60014e-08
-14.5	1.64189	4.04406e-08
-14.5	1.66216	2.90603e-08
-14.5	1.68243	2.07824e-08
-14.5	1.7027	1.47927e-08
-14.5	1.72297	1.04811e-08
-14.5	1.74324	7.3929e-09
-14.5	1.76351	5.19192e-09
-14.5	1.78378	3.63072e-09
-14.5	1.80405	2.5285e-09
-14.5	1.82432	1.75384e-09
-14.5	1.8446	1.21178e-09
-14.5	1.86487	8.34108e-10
-14.5	1.88514	5.72052e-10
-14.5	1.90541	3.90946e-10
-14.5	1.92568	2.66268e-10
-14.5	1.94595	1.80757e-10
-14.5	1.96622	1.22319e-10
-14.5	1.98649	8.25207e-11
-14.5	2.00676	5.55074e-11
-14.5	2.02703	3.72306e-11
-14.5	2.0473	2.4903e-11
-14.5	2.06757	1.66128e-11
-14.5	2.08784	1.10537e-11
-14.5	2.10811	7.33624e-12
-14.5	2.12838	4.85698e-12
-14.5	2.14865	3.2078e-12
-14.5	2.16892	2.11355e-12
-14.5	2.18919	1.38929e-12
-14.5	2.20946	9.11081e-13
-14.5	2.22973	5.96084e-13
-14.5	2.25	3.89084e-13
-14.5	2.27027	2.53374e-13
-14.5	2.29054	1.6461e-13
-14.5	2.31081	1.06688e-13
-14.5	2.33108	6.89809e-14
-14.5	2.35135	4.44922e-14
-14.5	2.37162	2.86262e-14
-14.5	2.39189	1.83719e-14
-14.5	2.41216	1.17608e-14
-14.5	2.43243	7.50925e-15
-14.5	2.4527	4.78205e-15
-14.5	2.47297	3.03719e-15
-14.5	2.49324	1.92377e-15
-14.5	2.51351	1.21518e-15
-14.5	2.53378	7.65452e-16
-14.5	2.55405	4.80804e-16
-14.5	2.57432	3.01146e-16
-14.5	2.5946	1.88073e-16
-14.5	2.61487	1.17113e-16
-14.5	2.63514	7.27104e-17
-14.5	2.65541	4.50079e-17
-14.5	2.67568	2.77759e-17
-14.5	2.69595	1.70892e-17
-14.5	2.71622	1.04819e-17
-14.5	2.73649	6.40931e-18
-14.5	2.75676	3.90682e-18
-14.5	2.77703	2.37394e-18
-14.5	2.7973	1.43793e-18
-14.5	2.81757	8.682e-19
-14.5	2.83784	5.22527e-19
-14.5	2.85811	3.1347e-19
-14.5	2.87838	1.87445e-19
-14.5	2.89865	1.11721e-19
-14.5	2.91892	6.63708e-20
-14.5	2.93919	3.92999e-20
-14.5	2.95946	2.31938e-20
-14.5	2.97973	1.36432e-20
-14.5	3	7.99866e-21
-14.5	3.02027	4.67383e-21
-14.5	3.04054	2.72194e-21
-14.5	3.06081	1.57991e-21
-14.5	3.08108	9.13961e-22
-14.5	3.10135	5.26945e-22
-14.5	3.12162	3.0279e-22
-14.5	3.14189	1.73403e-22
-14.5	3.16216	9.897e-23
-14.5	3.18243	5.6297e-23
-14.5	3.2027	3.19152e-23
-14.5	3.22297	1.80319e-23
-14.5	3.24324	1.01535e-23
-14.5	3.26351	5.69793e-24
-14.5	3.28378	3.18674e-24
-14.5	3.30405	1.77625e-24
-14.5	3.32432	9.86707e-25
-14.5	3.3446	5.4626e-25
-14.5	3.36487	3.01395e-25
-14.5	3.38514	1.6573e-25
-14.5	3.40541	9.08219e-26
-14.5	3.42568	4.96029e-26
-14.5	3.44595	2.69992e-26
-14.5	3.46622	1.4646e-26
-14.5	3.48649	7.91802e-27
-14.5	3.50676	4.2662e-27
-14.5	3.52703	2.29083e-27
-14.5	3.5473	1.22595e-27
-14.5	3.56757	6.53851e-28
-14.5	3.58784	3.47548e-28
-14.5	3.60811	1.84111e-28
-14.5	3.62838	9.72015e-29
-14.5	3.64865	5.11442e-29
-14.5	3.66892	2.68195e-29
-14.5	3.68919	1.40163e-29
-14.5	3.70946	7.30043e-30
-14.5	3.72973	3.7896e-30
-14.5	3.75	1.96052e-30
-14.5	3.77027	1.01083e-30
-14.5	3.79054	5.19422e-31
-14.5	3.81081	2.66007e-31
-14.5	3.83108	1.35769e-31
-14.5	3.85135	6.90618e-32
-14.5	3.87162	3.50114e-32
-14.5	3.89189	1.76894e-32
-14.5	3.91216	8.90743e-33
-14.5	3.93243	4.47017e-33
-14.5	3.9527	2.23578e-33
-14.5	3.97297	1.11447e-33
-14.5	3.99324	5.53658e-34
-14.5	4.01351	2.74125e-34
-14.5	4.03378	1.35266e-34
-14.5	4.05405	6.65219e-35
-14.5	4.07432	3.26042e-35
-14.5	4.0946	1.59263e-35
-14.5	4.11487	7.75339e-36
-14.5	4.13514	3.76185e-36
-14.5	4.15541	1.81905e-36
-14.5	4.17568	8.76642e-37
-14.5	4.19595	4.21049e-37
-14.5	4.21622	2.01547e-37
-14.5	4.23649	9.61508e-38
-14.5	4.25676	4.57153e-38
-14.5	4.27703	2.16623e-38
-14.5	4.2973	1.02301e-38
-14.5	4.31757	4.81486e-39
-14.5	4.33784	2.25851e-39
-14.5	4.35811	1.05582e-39
-14.5	4.37838	4.91917e-40
[truncated: 262,034+ more rows]

## Sheet: Fig. 4f
X	Y	Z
-13.8	0	0.000344693
-13.8	0.02174	0.000902558
-13.8	0.04348	0.0018
-13.8	0.06522	0.00275
-13.8	0.08696	0.00355
-13.8	0.1087	0.00403
-13.8	0.13044	0.00412
-13.8	0.15217	0.00383
-13.8	0.17391	0.00333
-13.8	0.19565	0.00288
-13.8	0.21739	0.0028
-13.8	0.23913	0.00314
-13.8	0.26087	0.00363
-13.8	0.28261	0.00403
-13.8	0.30435	0.00421
-13.8	0.32609	0.00416
-13.8	0.34783	0.00396
-13.8	0.36956	0.00368
-13.8	0.3913	0.00343
-13.8	0.41304	0.00325
-13.8	0.43478	0.00315
-13.8	0.45652	0.00307
-13.8	0.47826	0.00298
-13.8	0.5	0.00285
-13.8	0.52174	0.00267
-13.8	0.54348	0.00248
-13.8	0.56522	0.00228
-13.8	0.58696	0.00211
-13.8	0.6087	0.00196
-13.8	0.63043	0.00185
-13.8	0.65217	0.00177
-13.8	0.67391	0.0017
-13.8	0.69565	0.00163
-13.8	0.71739	0.00156
-13.8	0.73913	0.00149
-13.8	0.76087	0.00141
-13.8	0.78261	0.00132
-13.8	0.80435	0.00122
-13.8	0.82609	0.00112
-13.8	0.84783	0.00102
-13.8	0.86957	0.000917586
-13.8	0.8913	0.000820058
-13.8	0.91304	0.000727354
-13.8	0.93478	0.000640606
-13.8	0.95652	0.00056047
-13.8	0.97826	0.000487224
-13.8	1	0.000420873
-13.8	1.02174	0.000361244
-13.8	1.04348	0.000308051
-13.8	1.06522	0.000260948
-13.8	1.08696	0.000219547
-13.8	1.1087	0.00018344
-13.8	1.13044	0.000152203
-13.8	1.15217	0.000125401
-13.8	1.17391	0.000102601
-13.8	1.19565	8.33686e-05
-13.8	1.21739	6.72852e-05
-13.8	1.23913	5.39482e-05
-13.8	1.26087	4.29799e-05
-13.8	1.28261	3.40319e-05
-13.8	1.30435	2.67884e-05
-13.8	1.32609	2.09679e-05
-13.8	1.34783	1.63238e-05
-13.8	1.36956	1.26428e-05
-13.8	1.3913	9.74356e-06
-13.8	1.41304	7.4735e-06
-13.8	1.43478	5.70599e-06
-13.8	1.45652	4.33703e-06
-13.8	1.47826	3.28207e-06
-13.8	1.5	2.473e-06
-13.8	1.52174	1.85541e-06
-13.8	1.54348	1.38611e-06
-13.8	1.56522	1.0311e-06
-13.8	1.58696	7.63741e-07
-13.8	1.6087	5.63281e-07
-13.8	1.63044	4.13649e-07
-13.8	1.65217	3.02456e-07
-13.8	1.67391	2.20197e-07
-13.8	1.69565	1.59619e-07
-13.8	1.71739	1.15207e-07
-13.8	1.73913	8.27963e-08
-13.8	1.76087	5.92499e-08
-13.8	1.78261	4.22207e-08
-13.8	1.80435	2.99601e-08
-13.8	1.82609	2.11721e-08
-13.8	1.84783	1.49009e-08
-13.8	1.86956	1.04451e-08
-13.8	1.8913	7.29282e-09
-13.8	1.91304	5.07209e-09
-13.8	1.93478	3.51414e-09
-13.8	1.95652	2.4256e-09
-13.8	1.97826	1.66809e-09
-13.8	2	1.143e-09
-13.8	2.02174	7.80419e-10
-13.8	2.04348	5.30998e-10
-13.8	2.06522	3.60053e-10
-13.8	2.08696	2.43316e-10
-13.8	2.1087	1.63882e-10
-13.8	2.13043	1.10018e-10
-13.8	2.15217	7.36187e-11
-13.8	2.17391	4.91045e-11
-13.8	2.19565	3.26494e-11
-13.8	2.21739	2.16403e-11
-13.8	2.23913	1.42986e-11
-13.8	2.26087	9.41834e-12
-13.8	2.28261	6.18459e-12
-13.8	2.30435	4.04863e-12
-13.8	2.32609	2.64221e-12
-13.8	2.34783	1.71905e-12
-13.8	2.36957	1.115e-12
-13.8	2.3913	7.2098e-13
-13.8	2.41304	4.64761e-13
-13.8	2.43478	2.98671e-13
-13.8	2.45652	1.91342e-13
-13.8	2.47826	1.22201e-13
-13.8	2.5	7.78004e-14
-13.8	2.52174	4.93775e-14
-13.8	2.54348	3.124e-14
-13.8	2.56522	1.97025e-14
-13.8	2.58696	1.23867e-14
-13.8	2.6087	7.76265e-15
-13.8	2.63043	4.84929e-15
-13.8	2.65217	3.01965e-15
-13.8	2.67391	1.87431e-15
-13.8	2.69565	1.15965e-15
-13.8	2.71739	7.1517e-16
-13.8	2.73913	4.39628e-16
-13.8	2.76087	2.69371e-16
-13.8	2.78261	1.64514e-16
-13.8	2.80435	1.00147e-16
-13.8	2.82609	6.07654e-17
-13.8	2.84783	3.67494e-17
-13.8	2.86957	2.21523e-17
-13.8	2.8913	1.33094e-17
-13.8	2.91304	7.97021e-18
-13.8	2.93478	4.75716e-18
-13.8	2.95652	2.83003e-18
-13.8	2.97826	1.67802e-18
-13.8	3	9.9166e-19
-13.8	3.02174	5.84101e-19
-13.8	3.04348	3.42902e-19
-13.8	3.06522	2.00634e-19
-13.8	3.08696	1.17002e-19
-13.8	3.1087	6.80037e-20
-13.8	3.13043	3.93931e-20
-13.8	3.15217	2.27433e-20
-13.8	3.17391	1.30867e-20
-13.8	3.19565	7.50501e-21
-13.8	3.21739	4.28956e-21
-13.8	3.23913	2.4435e-21
-13.8	3.26087	1.38723e-21
-13.8	3.28261	7.84906e-22
-13.8	3.30435	4.42609e-22
-13.8	3.32609	2.48744e-22
-13.8	3.34783	1.39321e-22
-13.8	3.36957	7.77685e-23
-13.8	3.3913	4.3263e-23
-13.8	3.41304	2.39857e-23
-13.8	3.43478	1.32529e-23
-13.8	3.45652	7.29769e-24
-13.8	3.47826	4.00478e-24
-13.8	3.5	2.19022e-24
-13.8	3.52174	1.19374e-24
-13.8	3.54348	6.48399e-25
-13.8	3.56522	3.50983e-25
-13.8	3.58696	1.89338e-25
-13.8	3.6087	1.01788e-25
-13.8	3.63043	5.45331e-26
-13.8	3.65217	2.91157e-26
-13.8	3.67391	1.54916e-26
-13.8	3.69565	8.21418e-27
-13.8	3.71739	4.34042e-27
-13.8	3.73913	2.28558e-27
-13.8	3.76087	1.19938e-27
-13.8	3.78261	6.27209e-28
-13.8	3.80435	3.26859e-28
-13.8	3.82609	1.69746e-28
-13.8	3.84783	8.78478e-29
-13.8	3.86957	4.53055e-29
-13.8	3.8913	2.32841e-29
-13.8	3.91304	1.19249e-29
-13.8	3.93478	6.08603e-30
-13.8	3.95652	3.09528e-30
-13.8	3.97826	1.56873e-30
-13.8	4	7.92283e-31
-13.8	4.02174	3.98744e-31
-13.8	4.04348	1.99981e-31
-13.8	4.06522	9.99453e-32
-13.8	4.08696	4.97755e-32
-13.8	4.1087	2.47028e-32
-13.8	4.13044	1.22167e-32
-13.8	4.15217	6.0206e-33
-13.8	4.17391	2.95666e-33
-13.8	4.19565	1.4469e-33
-13.8	4.21739	7.05582e-34
-13.8	4.23913	3.42872e-34
-13.8	4.26087	1.66031e-34
-13.8	4.28261	8.01158e-35
-13.8	4.30435	3.8523e-35
-13.8	4.32609	1.84583e-35
-13.8	4.34783	8.81325e-36
-13.8	4.36956	4.19324e-36
-13.8	4.3913	1.98808e-36
-13.8	4.41304	9.3926e-37
-13.8	4.43478	4.42189e-37
-13.8	4.45652	2.07442e-37
-13.8	4.47826	9.6974e-38
-13.8	4.5	4.51732e-38
-13.8	4.52174	2.09688e-38
-13.8	4.54348	9.69912e-39
-13.8	4.56522	4.47052e-39
-13.8	4.58696	2.05329e-39
-13.8	4.6087	9.3974e-40
-13.8	4.63044	4.28579e-40
-13.8	4.65217	1.94768e-40
-13.8	4.67391	8.82006e-41
-13.8	4.69565	3.98005e-41
-13.8	4.71739	1.78966e-41
-13.8	4.73913	8.01893e-42
-13.8	4.76087	3.58036e-42
-13.8	4.78261	1.59294e-42
-13.8	4.80435	7.06213e-43
-13.8	4.82609	3.11986e-43
-13.8	4.84783	1.3734e-43
-13.8	4.86956	6.02453e-44
-13.8	4.8913	2.63336e-44
-13.8	4.91304	1.14699e-44
-13.8	4.93478	4.97821e-45
-13.8	4.95652	2.15301e-45
-13.8	4.97826	9.27861e-46
-13.8	5	3.98456e-46
-13.8	5.02174	1.70506e-46
-13.8	5.04348	7.27041e-47
-13.8	5.06522	3.08916e-47
-13.8	5.08696	1.30792e-47
-13.8	5.1087	5.51804e-48
-13.8	5.13044	2.31979e-48
-13.8	5.15217	9.71791e-49
-13.8	5.17391	4.05655e-49
-13.8	5.19565	1.68734e-49
-13.8	5.21739	6.99369e-50
-13.8	5.23913	2.88849e-50
-13.8	5.26087	1.18876e-50
-13.8	5.28261	4.87506e-51
-13.8	5.30435	1.99216e-51
-13.8	5.32609	8.11199e-52
-13.8	5.34783	3.29147e-52
-13.8	5.36956	1.3308e-52
-13.8	5.3913	5.36158e-53
-13.8	5.41304	2.15245e-53
-13.8	5.43478	8.61055e-54
-13.8	5.45652	3.43233e-54
-13.8	5.47826	1.36334e-54
-13.8	5.5	5.39609e-55
-13.8	5.52174	2.1282e-55
-13.8	5.54348	8.36379e-56
-13.8	5.56522	3.27531e-56
-13.8	5.58696	1.27808e-56
-13.8	5.6087	4.96964e-57
-13.8	5.63044	1.92552e-57
-13.8	5.65217	7.4341e-58
-13.8	5.67391	2.86e-58
-13.8	5.69565	1.09638e-58
-13.8	5.71739	4.18808e-59
-13.8	5.73913	1.59414e-59
-13.8	5.76087	6.04634e-60
-13.8	5.78261	2.28516e-60
-13.8	5.80435	8.60594e-61
-13.8	5.82609	3.22951e-61
-13.8	5.84783	1.20762e-61
-13.8	5.86956	4.49968e-62
-13.8	5.8913	1.67067e-62
-13.8	5.91304	6.18093e-63
-13.8	5.93478	2.27863e-63
-13.8	5.95652	8.37048e-64
-13.8	5.97826	3.06396e-64
-13.8	6	1.11756e-64
-13.75	0	0.000344693
-13.75	0.02174	0.000902565
-13.75	0.04348	0.0018
-13.75	0.06522	0.00275
-13.75	0.08696	0.00355
-13.75	0.1087	0.00403
-13.75	0.13044	0.00412
-13.75	0.15217	0.00384
-13.75	0.17391	0.00333
-13.75	0.19565	0.00288
-13.75	0.21739	0.0028
-13.75	0.23913	0.00314
-13.75	0.26087	0.00364
-13.75	0.28261	0.00404
-13.75	0.30435	0.00422
-13.75	0.32609	0.00418
-13.75	0.34783	0.00397
-13.75	0.36956	0.00369
-13.75	0.3913	0.00344
-13.75	0.41304	0.00327
-13.75	0.43478	0.00316
-13.75	0.45652	0.00309
-13.75	0.47826	0.003
-13.75	0.5	0.00287
-13.75	0.52174	0.00269
-13.75	0.54348	0.0025
-13.75	0.56522	0.0023
-13.75	0.58696	0.00213
-13.75	0.6087	0.00198
-13.75	0.63043	0.00187
-13.75	0.65217	0.00179
-13.75	0.67391	0.00172
-13.75	0.69565	0.00165
-13.75	0.71739	0.00158
-13.75	0.73913	0.00151
-13.75	0.76087	0.00143
-13.75	0.78261	0.00134
-13.75	0.80435	0.00124
-13.75	0.82609	0.00114
-13.75	0.84783	0.00104
-13.75	0.86957	0.000938071
-13.75	0.8913	0.000839353
-13.75	0.91304	0.000745358
-13.75	0.93478	0.000657264
-13.75	0.95652	0.000575763
-13.75	0.97826	0.000501161
-13.75	1	0.000433483
-13.75	1.02174	0.000372571
-13.75	1.04348	0.000318153
-13.75	1.06522	0.000269888
-13.75	1.08696	0.0002274
-13.75	1.1087	0.000190283
-13.75	1.13044	0.000158118
-13.75	1.15217	0.000130475
-13.75	1.17391	0.000106917
-13.75	1.19565	8.70122e-05
-13.75	1.21739	7.03373e-05
-13.75	1.23913	5.64857e-05
-13.75	1.26087	4.50744e-05
-13.75	1.28261	3.57486e-05
-13.75	1.30435	2.81861e-05
-13.75	1.32609	2.20987e-05
-13.75	1.34783	1.7233e-05
-13.75	1.36956	1.33697e-05
-13.75	1.3913	1.03215e-05
-13.75	1.41304	7.93065e-06
-13.75	1.43478	6.06574e-06
-13.75	1.45652	4.61875e-06
-13.75	1.47826	3.50164e-06
-13.75	1.5	2.64333e-06
-13.75	1.52174	1.98693e-06
-13.75	1.54348	1.48721e-06
-13.75	1.56522	1.10845e-06
-13.75	1.58696	8.22652e-07
-13.75	1.6087	6.07942e-07
-13.75	1.63044	4.47351e-07
-13.75	1.65217	3.2777e-07
-13.75	1.67391	2.39123e-07
-13.75	1.69565	1.73702e-07
-13.75	1.71739	1.25639e-07
-13.75	1.73913	9.04874e-08
-13.75	1.76087	6.48943e-08
-13.75	1.78261	4.63443e-08
-13.75	1.80435	3.29591e-08
-13.75	1.82609	2.33435e-08
-13.75	1.84783	1.64661e-08
-13.75	1.86956	1.15686e-08
-13.75	1.8913	8.09575e-09
-13.75	1.91304	5.64355e-09
-13.75	1.93478	3.91919e-09
-13.75	1.95652	2.71155e-09
-13.75	1.97826	1.86916e-09
-13.75	2	1.28384e-09
-13.75	2.02174	8.78699e-10
-13.75	2.04348	5.99323e-10
-13.75	2.06522	4.0738e-10
-13.75	2.08696	2.75981e-10
-13.75	2.1087	1.86347e-10
-13.75	2.13043	1.25415e-10
-13.75	2.15217	8.41353e-11
-13.75	2.17391	5.62633e-11
-13.75	2.19565	3.75063e-11
-13.75	2.21739	2.49246e-11
-13.75	2.23913	1.65122e-11
-13.75	2.26087	1.09054e-11
-13.75	2.28261	7.1804e-12
-13.75	2.30435	4.71331e-12
-13.75	2.32609	3.08445e-12
-13.75	2.34783	2.01235e-12
-13.75	2.36957	1.3089e-12
-13.75	2.3913	8.48752e-13
-13.75	2.41304	5.48691e-13
-13.75	2.43478	3.53625e-13
-13.75	2.45652	2.27207e-13
-13.75	2.47826	1.45533e-13
-13.75	2.5	9.29304e-14
-13.75	2.52174	5.91568e-14
-13.75	2.54348	3.75403e-14
-13.75	2.56522	2.37483e-14
-13.75	2.58696	1.49762e-14
-13.75	2.6087	9.41465e-15
-13.75	2.63043	5.89973e-15
-13.75	2.65217	3.68537e-15
-13.75	2.67391	2.29482e-15
-13.75	2.69565	1.42439e-15
-13.75	2.71739	8.81287e-16
-13.75	2.73913	5.43515e-16
-13.75	2.76087	3.34124e-16
-13.75	2.78261	2.04739e-16
-13.75	2.80435	1.25052e-16
-13.75	2.82609	7.61326e-17
-13.75	2.84783	4.61998e-17
-13.75	2.86957	2.79445e-17
-13.75	2.8913	1.68475e-17
-13.75	2.91304	1.01241e-17
-13.75	2.93478	6.06396e-18
-13.75	2.95652	3.6202e-18
-13.75	2.97826	2.15418e-18
-13.75	3	1.27763e-18
-13.75	3.02174	7.55263e-19
-13.75	3.04348	4.44999e-19
-13.75	3.06522	2.61328e-19
-13.75	3.08696	1.52959e-19
-13.75	3.1087	8.92336e-20
-13.75	3.13043	5.18849e-20
-13.75	3.15217	3.00684e-20
-13.75	3.17391	1.73675e-20
-13.75	3.19565	9.99809e-21
-13.75	3.21739	5.73653e-21
-13.75	3.23913	3.28043e-21
-13.75	3.26087	1.86965e-21
-13.75	3.28261	1.06203e-21
-13.75	3.30435	6.01252e-22
-13.75	3.32609	3.39249e-22
-13.75	3.34783	1.90775e-22
-13.75	3.36957	1.06921e-22
-13.75	3.3913	5.97225e-23
-13.75	3.41304	3.32467e-23
-13.75	3.43478	1.84456e-23
-13.75	3.45652	1.01992e-23
-13.75	3.47826	5.62041e-24
-13.75	3.5	3.08672e-24
-13.75	3.52174	1.68948e-24
-13.75	3.54348	9.21573e-25
-13.75	3.56522	5.0099e-25
-13.75	3.58696	2.71424e-25
-13.75	3.6087	1.4655e-25
-13.75	3.63043	7.88567e-26
-13.75	3.65217	4.2287e-26
-13.75	3.67391	2.2599e-26
-13.75	3.69565	1.2036e-26
-13.75	3.71739	6.3883e-27
-13.75	3.73913	3.37907e-27
-13.75	3.76087	1.78122e-27
-13.75	3.78261	9.35713e-28
-13.75	3.80435	4.89861e-28
-13.75	3.82609	2.55568e-28
-13.75	3.84783	1.32874e-28
-13.75	3.86957	6.88458e-29
-13.75	3.8913	3.55478e-29
-13.75	3.91304	1.82914e-29
-13.75	3.93478	9.37946e-30
-13.75	3.95652	4.79297e-30
-13.75	3.97826	2.44077e-30
-13.75	4	1.23864e-30
-13.75	4.02174	6.26402e-31
-13.75	4.04348	3.15686e-31
-13.75	4.06522	1.58543e-31
-13.75	4.08696	7.93471e-32
-13.75	4.1087	3.95735e-32
-13.75	4.13044	1.96682e-32
-13.75	4.15217	9.74125e-33
-13.75	4.17391	4.80785e-33
-13.75	4.19565	2.36469e-33
-13.75	4.21739	1.159e-33
-13.75	4.23913	5.66078e-34
-13.75	4.26087	2.75521e-34
-13.75	4.28261	1.33634e-34
-13.75	4.30435	6.45894e-35
-13.75	4.32609	3.11092e-35
-13.75	4.34783	1.49313e-35
-13.75	4.36956	7.14151e-36
-13.75	4.3913	3.40379e-36
-13.75	4.41304	1.61665e-36
-13.75	4.43478	7.65153e-37
-13.75	4.45652	3.60879e-37
-13.75	4.47826	1.69611e-37
-13.75	4.5	7.94371e-38
-13.75	4.52174	3.70743e-38
-13.75	4.54348	1.72425e-38
-13.75	4.56522	7.99106e-39
-13.75	4.58696	3.69051e-39
-13.75	4.6087	1.69842e-39
-13.75	4.63044	7.789e-40
-13.75	4.65217	3.55954e-40
-13.75	4.67391	1.621e-40
-13.75	4.69565	7.35609e-41
-13.75	4.71739	3.32649e-41
-13.75	4.73913	1.499e-41
-13.75	4.76087	6.73119e-42
-13.75	4.78261	3.01201e-42
-13.75	4.80435	1.34306e-42
-13.75	4.82609	5.96775e-43
-13.75	4.84783	2.6424e-43
-13.75	4.86956	1.1659e-43
-13.75	4.8913	5.12621e-44
-13.75	4.91304	2.24598e-44
-13.75	4.93478	9.80592e-45
-13.75	4.95652	4.26623e-45
-13.75	4.97826	1.84958e-45
-13.75	5	7.99052e-46
-13.75	5.02174	3.43993e-46
-13.75	5.04348	1.47569e-46
-13.75	5.06522	6.30835e-47
-13.75	5.08696	2.68724e-47
-13.75	5.1087	1.1407e-47
-13.75	5.13044	4.82509e-48
-13.75	5.15217	2.03382e-48
-13.75	5.17391	8.54264e-49
-13.75	5.19565	3.57554e-49
-13.75	5.21739	1.4913e-49
-13.75	5.23913	6.19807e-50
-13.75	5.26087	2.56697e-50
-13.75	5.28261	1.05939e-50
-13.75	5.30435	4.35674e-51
-13.75	5.32609	1.78541e-51
-13.75	5.34783	7.29096e-52
-13.75	5.36956	2.9669e-52
-13.75	5.3913	1.20307e-52
-13.75	5.41304	4.86125e-53
-13.75	5.43478	1.95739e-53
-13.75	5.45652	7.8537e-54
-13.75	5.47826	3.14009e-54
-13.75	5.5	1.25107e-54
-13.75	5.52174	4.96693e-55
-13.75	5.54348	1.96501e-55
-13.75	5.56522	7.74659e-56
-13.75	5.58696	3.04317e-56
-13.75	5.6087	1.19127e-56
-13.75	5.63044	4.64692e-57
-13.75	5.65217	1.80629e-57
-13.75	5.67391	6.99647e-58
-13.75	5.69565	2.70047e-58
-13.75	5.71739	1.03865e-58
-13.75	5.73913	3.98076e-59
-13.75	5.76087	1.52031e-59
-13.75	5.78261	5.78583e-60
-13.75	5.80435	2.19416e-60
-13.75	5.82609	8.29159e-61
-13.75	5.84783	3.12231e-61
-13.75	5.86956	1.17161e-61
-13.75	5.8913	4.38082e-62
-13.75	5.91304	1.63229e-62
-13.75	5.93478	6.06047e-63
-13.75	5.95652	2.24224e-63
-13.75	5.97826	8.26658e-64
-13.75	6	3.03694e-64
-13.7	0	0.000344693
-13.7	0.02174	0.000902573
-13.7	0.04348	0.0018
-13.7	0.06522	0.00275
-13.7	0.08696	0.00356
-13.7	0.1087	0.00404
-13.7	0.13044	0.00412
-13.7	0.15217	0.00384
-13.7	0.17391	0.00333
-13.7	0.19565	0.00288
-13.7	0.21739	0.0028
-13.7	0.23913	0.00315
-13.7	0.26087	0.00365
-13.7	0.28261	0.00405
-13.7	0.30435	0.00423
-13.7	0.32609	0.00419
-13.7	0.34783	0.00398
-13.7	0.36956	0.00371
-13.7	0.3913	0.00345
-13.7	0.41304	0.00328
-13.7	0.43478	0.00318
-13.7	0.45652	0.00311
-13.7	0.47826	0.00302
-13.7	0.5	0.00289
-13.7	0.52174	0.00271
-13.7	0.54348	0.00252
-13.7	0.56522	0.00232
-13.7	0.58696	0.00215
-13.7	0.6087	0.002
-13.7	0.63043	0.00189
-13.7	0.65217	0.00181
-13.7	0.67391	0.00174
-13.7	0.69565	0.00167
-13.7	0.71739	0.00161
-13.7	0.73913	0.00153
-13.7	0.76087	0.00145
-13.7	0.78261	0.00136
-13.7	0.80435	0.00127
-13.7	0.82609	0.00117
-13.7	0.84783	0.00106
-13.7	0.86957	0.000958944
-13.7	0.8913	0.000859036
-13.7	0.91304	0.000763746
-13.7	0.93478	0.000674297
-13.7	0.95652	0.00059142
-13.7	0.97826	0.000515447
-13.7	1	0.000446427
-13.7	1.02174	0.000384215
-13.7	1.04348	0.00032855
-13.7	1.06522	0.000279104
-13.7	1.08696	0.000235506
-13.7	1.1087	0.000197357
-13.7	1.13044	0.000164243
-13.7	1.15217	0.000135736
-13.7	1.17391	0.0001114
-13.7	1.19565	9.08026e-05
-13.7	1.21739	7.35174e-05
-13.7	1.23913	5.91339e-05
-13.7	1.26087	4.72636e-05
-13.7	1.28261	3.7546e-05
-13.7	1.30435	2.96519e-05
-13.7	1.32609	2.32865e-05
-13.7	1.34783	1.81897e-05
-13.7	1.36956	1.41359e-05
-13.7	1.3913	1.09318e-05
-13.7	1.41304	8.41414e-06
-13.7	1.43478	6.44689e-06
-13.7	1.45652	4.91776e-06
-13.7	1.47826	3.73511e-06
-13.7	1.5	2.82478e-06
-13.7	1.52174	2.1273e-06
-13.7	1.54348	1.59531e-06
-13.7	1.56522	1.19132e-06
-13.7	1.58696	8.8589e-07
-13.7	1.6087	6.55979e-07
-13.7	1.63044	4.83673e-07
-13.7	1.65217	3.55108e-07
-13.7	1.67391	2.59604e-07
-13.7	1.69565	1.88975e-07
-13.7	1.71739	1.36976e-07
-13.7	1.73913	9.88639e-08
-13.7	1.76087	7.10552e-08
-13.7	1.78261	5.08551e-08
-13.7	1.80435	3.62469e-08
-13.7	1.82609	2.57293e-08
-13.7	1.84783	1.81898e-08
-13.7	1.86956	1.28086e-08
-13.7	1.8913	8.98399e-09
-13.7	1.91304	6.27719e-09
-13.7	1.93478	4.36936e-09
-13.7	1.95652	3.03009e-09
-13.7	1.97826	2.09368e-09
-13.7	2	1.44148e-09
-13.7	2.02174	9.88967e-10
-13.7	2.04348	6.76168e-10
-13.7	2.06522	4.60738e-10
-13.7	2.08696	3.12899e-10
-13.7	2.1087	2.11801e-10
-13.7	2.13043	1.42904e-10
-13.7	2.15217	9.61112e-11
-13.7	2.17391	6.44364e-11
-13.7	2.19565	4.30657e-11
-13.7	2.21739	2.86936e-11
-13.7	2.23913	1.90592e-11
-13.7	2.26087	1.26211e-11
-13.7	2.28261	8.33234e-12
-13.7	2.30435	5.48429e-12
-13.7	2.32609	3.59881e-12
-13.7	2.34783	2.35443e-12
-13.7	2.36957	1.53567e-12
-13.7	2.3913	9.98611e-13
-13.7	2.41304	6.47407e-13
-13.7	2.43478	4.18446e-13
-13.7	2.45652	2.69636e-13
-13.7	2.47826	1.73216e-13
-13.7	2.5	1.10935e-13
-13.7	2.52174	7.08287e-14
-13.7	2.54348	4.50826e-14
-13.7	2.56522	2.86063e-14
-13.7	2.58696	1.80952e-14
-13.7	2.6087	1.14106e-14
-13.7	2.63043	7.1728e-15
-13.7	2.65217	4.49474e-15
-13.7	2.67391	2.80769e-15
-13.7	2.69565	1.74831e-15
-13.7	2.71739	1.0852e-15
-13.7	2.73913	6.71453e-16
-13.7	2.76087	4.14129e-16
-13.7	2.78261	2.54604e-16
-13.7	2.80435	1.56028e-16
-13.7	2.82609	9.53106e-17
-13.7	2.84783	5.80338e-17
-13.7	2.86957	3.52224e-17
-13.7	2.8913	2.13085e-17
-13.7	2.91304	1.28492e-17
-13.7	2.93478	7.72314e-18
-13.7	2.95652	4.62698e-18
-13.7	2.97826	2.76304e-18
-13.7	3	1.6446e-18
-13.7	3.02174	9.75697e-19
-13.7	3.04348	5.76965e-19
-13.7	3.06522	3.40064e-19
-13.7	3.08696	1.99778e-19
-13.7	3.1087	1.16979e-19
-13.7	3.13043	6.82714e-20
-13.7	3.15217	3.97137e-20
-13.7	3.17391	2.30255e-20
-13.7	3.19565	1.33058e-20
-13.7	3.21739	7.66371e-21
-13.7	3.23913	4.39944e-21
-13.7	3.26087	2.51719e-21
-13.7	3.28261	1.43546e-21
-13.7	3.30435	8.15871e-22
-13.7	3.32609	4.62175e-22
-13.7	3.34783	2.60941e-22
-13.7	3.36957	1.46834e-22
-13.7	3.3913	8.23496e-23
-13.7	3.41304	4.603e-23
-13.7	3.43478	2.56427e-23
-13.7	3.45652	1.42373e-23
-13.7	3.47826	7.87834e-24
-13.7	3.5	4.34488e-24
-13.7	3.52174	2.38813e-24
-13.7	3.54348	1.3082e-24
-13.7	3.56522	7.14203e-25
-13.7	3.58696	3.88598e-25
-13.7	3.6087	2.10722e-25
-13.7	3.63043	1.1388e-25
-13.7	3.65217	6.13352e-26
-13.7	3.67391	3.29228e-26
-13.7	3.69565	1.7612e-26
-13.7	3.71739	9.38946e-27
-13.7	3.73913	4.98877e-27
-13.7	3.76087	2.64159e-27
-13.7	3.78261	1.39397e-27
-13.7	3.80435	7.33092e-28
-13.7	3.82609	3.84218e-28
-13.7	3.84783	2.00683e-28
-13.7	3.86957	1.04461e-28
-13.7	3.8913	5.4189e-29
-13.7	3.91304	2.80141e-29
-13.7	3.93478	1.44328e-29
-13.7	3.95652	7.41025e-30
-13.7	3.97826	3.79159e-30
-13.7	4	1.93337e-30
-13.7	4.02174	9.82455e-31
-13.7	4.04348	4.97524e-31
-13.7	4.06522	2.51083e-31
-13.7	4.08696	1.26277e-31
-13.7	4.1087	6.32893e-32
-13.7	4.13044	3.16109e-32
-13.7	4.15217	1.57341e-32
-13.7	4.17391	7.80454e-33
-13.7	4.19565	3.85788e-33
-13.7	4.21739	1.90041e-33
-13.7	4.23913	9.32918e-34
-13.7	4.26087	4.56388e-34
-13.7	4.28261	2.22495e-34
-13.7	4.30435	1.08094e-34
-13.7	4.32609	5.2333e-35
-13.7	4.34783	2.5249e-35
-13.7	4.36956	1.21396e-35
-13.7	4.3913	5.81644e-36
-13.7	4.41304	2.77716e-36
-13.7	4.43478	1.32141e-36
-13.7	4.45652	6.26563e-37
-13.7	4.47826	2.96062e-37
-13.7	4.5	1.39409e-37
-13.7	4.52174	6.54164e-38
-13.7	4.54348	3.05896e-38
-13.7	4.56522	1.42544e-38
-13.7	4.58696	6.61931e-39
-13.7	4.6087	3.06313e-39
-13.7	4.63044	1.41255e-39
-13.7	4.65217	6.49132e-40
-13.7	4.67391	2.97268e-40
-13.7	4.69565	1.3566e-40
-13.7	4.71739	6.16935e-41
-13.7	4.73913	2.79586e-41
-13.7	4.76087	1.26263e-41
-13.7	4.78261	5.6823e-42
-13.7	4.80435	2.54834e-42
-13.7	4.82609	1.13888e-42
-13.7	4.84783	5.07203e-43
-13.7	4.86956	2.25098e-43
-13.7	4.8913	9.95512e-44
-13.7	4.91304	4.38739e-44
-13.7	4.93478	1.92686e-44
-13.7	4.95652	8.43293e-45
-13.7	4.97826	3.67782e-45
-13.7	5	1.59841e-45
-13.7	5.02174	6.92258e-46
-13.7	5.04348	2.98767e-46
-13.7	5.06522	1.28493e-46
-13.7	5.08696	5.50696e-47
-13.7	5.1087	2.35194e-47
-13.7	5.13044	1.00098e-47
-13.7	5.15217	4.24526e-48
-13.7	5.17391	1.79419e-48
-13.7	5.19565	7.55639e-49
-13.7	5.21739	3.17134e-49
-13.7	5.23913	1.32634e-49
-13.7	5.26087	5.52774e-50
-13.7	5.28261	2.29574e-50
-13.7	5.30435	9.50126e-51
-13.7	5.32609	3.91851e-51
-13.7	5.34783	1.61043e-51
-13.7	5.36956	6.59547e-52
-13.7	5.3913	2.69172e-52
-13.7	5.41304	1.0947e-52
-13.7	5.43478	4.43653e-53
-13.7	5.45652	1.79173e-53
-13.7	5.47826	7.21078e-54
-13.7	5.5	2.89183e-54
-13.7	5.52174	1.1557e-54
-13.7	5.54348	4.60253e-55
-13.7	5.56522	1.82654e-55
-13.7	5.58696	7.22342e-56
-13.7	5.6087	2.84667e-56
-13.7	5.63044	1.11792e-56
-13.7	5.65217	4.37487e-57
-13.7	5.67391	1.70608e-57
-13.7	5.69565	6.63e-58
-13.7	5.71739	2.56748e-58
-13.7	5.73913	9.90789e-59
-13.7	5.76087	3.81008e-59
-13.7	5.78261	1.46005e-59
-13.7	5.80435	5.57545e-60
-13.7	5.82609	2.12164e-60
-13.7	5.84783	8.04529e-61
-13.7	5.86956	3.04013e-61
-13.7	5.8913	1.14478e-61
-13.7	5.91304	4.29564e-62
-13.7	5.93478	1.60625e-62
-13.7	5.95652	5.98521e-63
-13.7	5.97826	2.2224e-63
-13.7	6	8.22327e-64
-13.65	0	0.000344693
-13.65	0.02174	0.00090258
-13.65	0.04348	0.0018
-13.65	0.06522	0.00275
-13.65	0.08696	0.00356
-13.65	0.1087	0.00404
-13.65	0.13044	0.00412
-13.65	0.15217	0.00384
-13.65	0.17391	0.00334
-13.65	0.19565	0.00288
-13.65	0.21739	0.0028
-13.65	0.23913	0.00315
-13.65	0.26087	0.00365
-13.65	0.28261	0.00406
-13.65	0.30435	0.00424
-13.65	0.32609	0.0042
-13.65	0.34783	0.004
-13.65	0.36956	0.00372
-13.65	0.3913	0.00347
-13.65	0.41304	0.0033
-13.65	0.43478	0.0032
-13.65	0.45652	0.00312
-13.65	0.47826	0.00304
-13.65	0.5	0.00291
-13.65	0.52174	0.00273
-13.65	0.54348	0.00254
-13.65	0.56522	0.00234
-13.65	0.58696	0.00217
-13.65	0.6087	0.00202
-13.65	0.63043	0.00191
-13.65	0.65217	0.00183
-13.65	0.67391	0.00176
-13.65	0.69565	0.00169
-13.65	0.71739	0.00163
-13.65	0.73913	0.00156
-13.65	0.76087	0.00148
-13.65	0.78261	0.00139
-13.65	0.80435	0.00129
-13.65	0.82609	0.00119
-13.65	0.84783	0.00108
-13.65	0.86957	0.000980208
-13.65	0.8913	0.000879112
-13.65	0.91304	0.000782523
-13.65	0.93478	0.000691713
-13.65	0.95652	0.000607448
-13.65	0.97826	0.000530091
-13.65	1	0.000459711
-13.65	1.02174	0.000396181
-13.65	1.04348	0.000339251
-13.65	1.06522	0.000288602
-13.65	1.08696	0.000243872
-13.65	1.1087	0.00020467
-13.65	1.13044	0.000170584
-13.65	1.15217	0.00014119
-13.65	1.17391	0.000116056
-13.65	1.19565	9.47449e-05
-13.65	1.21739	7.68303e-05
-13.65	1.23913	6.18971e-05
-13.65	1.26087	4.95517e-05
-13.65	1.28261	3.94275e-05
-13.65	1.30435	3.11888e-05
-13.65	1.32609	2.4534e-05
-13.65	1.34783	1.91963e-05
-13.65	1.36956	1.49433e-05
-13.65	1.3913	1.1576e-05
-13.65	1.41304	8.9254e-06
-13.65	1.43478	6.85063e-06
-13.65	1.45652	5.23506e-06
-13.65	1.47826	3.9833e-06
-13.65	1.5	3.01802e-06
-13.65	1.52174	2.27708e-06
-13.65	1.54348	1.71087e-06
-13.65	1.56522	1.28008e-06
-13.65	1.58696	9.53755e-07
-13.65	1.6087	7.07633e-07
-13.65	1.63044	5.2281e-07
-13.65	1.65217	3.84624e-07
-13.65	1.67391	2.81763e-07
-13.65	1.69565	2.05534e-07
-13.65	1.71739	1.49293e-07
-13.65	1.73913	1.07984e-07
-13.65	1.76087	7.77776e-08
-13.65	1.78261	5.57877e-08
-13.65	1.80435	3.98501e-08
-13.65	1.82609	2.83498e-08
-13.65	1.84783	2.00874e-08
-13.65	1.86956	1.41767e-08
-13.65	1.8913	9.96626e-09
-13.65	1.91304	6.97951e-09
-13.65	1.93478	4.86948e-09
-13.65	1.95652	3.38481e-09
-13.65	1.97826	2.34429e-09
-13.65	2	1.61786e-09
-13.65	2.02174	1.11264e-09
-13.65	2.04348	7.62561e-10
-13.65	2.06522	5.20873e-10
-13.65	2.08696	3.54608e-10
-13.65	2.1087	2.40629e-10
-13.65	2.13043	1.62761e-10
-13.65	2.15217	1.09743e-10
-13.65	2.17391	7.37631e-11
-13.65	2.19565	4.9426e-11
-13.65	2.21739	3.3017e-11
-13.65	2.23913	2.19884e-11
-13.65	2.26087	1.45994e-11
-13.65	2.28261	9.66419e-12
-13.65	2.30435	6.37809e-12
-13.65	2.32609	4.19674e-12
-13.65	2.34783	2.75317e-12
-13.65	2.36957	1.80074e-12
-13.65	2.3913	1.17427e-12
-13.65	2.41304	7.63449e-13
-13.65	2.43478	4.94862e-13
-13.65	2.45652	3.19799e-13
-13.65	2.47826	2.06041e-13
-13.65	2.5	1.32346e-13
-13.65	2.52174	8.47504e-14
-13.65	2.54348	5.41057e-14
-13.65	2.56522	3.44358e-14
-13.65	2.58696	2.18492e-14
-13.65	2.6087	1.38203e-14
-13.65	2.63043	8.71464e-15
-13.65	2.65217	5.47805e-15
-13.65	2.67391	3.43276e-15
-13.65	2.69565	2.14436e-15
-13.65	2.71739	1.33531e-15
-13.65	2.73913	8.28891e-16
-13.65	2.76087	5.12905e-16
-13.65	2.78261	3.16371e-16
-13.65	2.80435	1.94525e-16
-13.65	2.82609	1.19225e-16
-13.65	2.84783	7.28406e-17
-13.65	2.86957	4.43596e-17
-13.65	2.8913	2.69283e-17
-13.65	2.91304	1.62942e-17
-13.65	2.93478	9.82789e-18
-13.65	2.95652	5.90862e-18
-13.65	2.97826	3.54086e-18
-13.65	3	2.11508e-18
-13.65	3.02174	1.25933e-18
-13.65	3.04348	7.47378e-19
-13.65	3.06522	4.4211e-19
-13.65	3.08696	2.6068e-19
-13.65	3.1087	1.53204e-19
-13.65	3.13043	8.97459e-20
-13.65	3.15217	5.24011e-20
-13.65	3.17391	3.04961e-20
-13.65	3.19565	1.76899e-20
-13.65	3.21739	1.02278e-20
-13.65	3.23913	5.89401e-21
-13.65	3.26087	3.3854e-21
-13.65	3.28261	1.93811e-21
-13.65	3.30435	1.1059e-21
-13.65	3.32609	6.28949e-22
-13.65	3.34783	3.56516e-22
-13.65	3.36957	2.01421e-22
-13.65	3.3913	1.1342e-22
-13.65	3.41304	6.36545e-23
-13.65	3.43478	3.56062e-23
-13.65	3.45652	1.98507e-23
-13.65	3.47826	1.10301e-23
-13.65	3.5	6.10842e-24
-13.65	3.52174	3.37154e-24
-13.65	3.54348	1.8547e-24
-13.65	3.56522	1.01687e-24
-13.65	3.58696	5.55645e-25
-13.65	3.6087	3.02601e-25
-13.65	3.63043	1.64242e-25
-13.65	3.65217	8.88454e-26
-13.65	3.67391	4.78985e-26
-13.65	3.69565	2.57361e-26
-13.65	3.71739	1.37815e-26
-13.65	3.73913	7.35502e-27
-13.65	3.76087	3.91201e-27
-13.65	3.78261	2.0737e-27
-13.65	3.80435	1.09551e-27
-13.65	3.82609	5.76788e-28
-13.65	3.84783	3.02649e-28
-13.65	3.86957	1.58265e-28
-13.65	3.8913	8.24811e-29
-13.65	3.91304	4.28395e-29
-13.65	3.93478	2.21745e-29
-13.65	3.95652	1.14389e-29
-13.65	3.97826	5.8807e-30
-13.65	4	3.01295e-30
-13.65	4.02174	1.53841e-30
-13.65	4.04348	7.82825e-31
-13.65	4.06522	3.96984e-31
-13.65	4.08696	2.00629e-31
-13.65	4.1087	1.01048e-31
-13.65	4.13044	5.07189e-32
-13.65	4.15217	2.53702e-32
-13.65	4.17391	1.2647e-32
-13.65	4.19565	6.28292e-33
-13.65	4.21739	3.11059e-33
-13.65	4.23913	1.53473e-33
-13.65	4.26087	7.5462e-34
-13.65	4.28261	3.69769e-34
-13.65	4.30435	1.80567e-34
-13.65	4.32609	8.78722e-35
-13.65	4.34783	4.26157e-35
-13.65	4.36956	2.05964e-35
-13.65	4.3913	9.9201e-36
-13.65	4.41304	4.76151e-36
-13.65	4.43478	2.27759e-36
-13.65	4.45652	1.0857e-36
-13.65	4.47826	5.15755e-37
-13.65	4.5	2.44163e-37
-13.65	4.52174	1.1519e-37
-13.65	4.54348	5.41568e-38
-13.65	4.56522	2.53741e-38
-13.65	4.58696	1.18475e-38
-13.65	4.6087	5.5127e-39
-13.65	4.63044	2.55623e-39
-13.65	4.65217	1.18123e-39
-13.65	4.67391	5.43961e-40
-13.65	4.69565	2.49631e-40
-13.65	4.71739	1.14164e-40
-13.65	4.73913	5.20302e-41
-13.65	4.76087	2.36309e-41
-13.65	4.78261	1.06955e-41
-13.65	4.80435	4.82415e-42
-13.65	4.82609	2.16838e-42
-13.65	4.84783	9.71288e-43
-13.65	4.86956	4.33567e-43
-13.65	4.8913	1.92868e-43
-13.65	4.91304	8.5499e-44
-13.65	4.93478	3.77709e-44
-13.65	4.95652	1.66283e-44
-13.65	4.97826	7.29518e-45
-13.65	5	3.18947e-45
-13.65	5.02174	1.38962e-45
-13.65	5.04348	6.03349e-46
-13.65	5.06522	2.61057e-46
-13.65	5.08696	1.12563e-46
-13.65	5.1087	4.83674e-47
-13.65	5.13044	2.07111e-47
-13.65	5.15217	8.83787e-48
-13.65	5.17391	3.75826e-48
-13.65	5.19565	1.59264e-48
-13.65	5.21739	6.72581e-49
-13.65	5.23913	2.83051e-49
-13.65	5.26087	1.18707e-49
-13.65	5.28261	4.96117e-50
-13.65	5.30435	2.06626e-50
-13.65	5.32609	8.57584e-51
-13.65	5.34783	3.54701e-51
-13.65	5.36956	1.46198e-51
-13.65	5.3913	6.005e-52
-13.65	5.41304	2.45797e-52
-13.65	5.43478	1.00261e-52
-13.65	5.45652	4.07551e-53
-13.65	5.47826	1.65091e-53
-13.65	5.5	6.66433e-54
-13.65	5.52174	2.68091e-54
-13.65	5.54348	1.07473e-54
-13.65	5.56522	4.29347e-55
-13.65	5.58696	1.70926e-55
-13.65	5.6087	6.78111e-56
-13.65	5.63044	2.68093e-56
-13.65	5.65217	1.05623e-56
-13.65	5.67391	4.14692e-57
-13.65	5.69565	1.6225e-57
-13.65	5.71739	6.32604e-58
-13.65	5.73913	2.45794e-58
-13.65	5.76087	9.51703e-59
-13.65	5.78261	3.67217e-59
-13.65	5.80435	1.412e-59
-13.65	5.82609	5.41048e-60
-13.65	5.84783	2.06599e-60
-13.65	5.86956	7.8616e-61
-13.65	5.8913	2.98115e-61
-13.65	5.91304	1.12654e-61
-13.65	5.93478	4.24227e-62
-13.65	5.95652	1.59199e-62
-13.65	5.97826	5.95351e-63
-13.65	6	2.21868e-63
-13.6	0	0.000344693
-13.6	0.02174	0.000902587
-13.6	0.04348	0.0018
-13.6	0.06522	0.00276
-13.6	0.08696	0.00356
-13.6	0.1087	0.00404
-13.6	0.13044	0.00413
-13.6	0.15217	0.00385
-13.6	0.17391	0.00334
-13.6	0.19565	0.00289
-13.6	0.21739	0.00281
-13.6	0.23913	0.00315
-13.6	0.26087	0.00366
-13.6	0.28261	0.00407
-13.6	0.30435	0.00426
-13.6	0.32609	0.00422
-13.6	0.34783	0.00401
-13.6	0.36956	0.00374
-13.6	0.3913	0.00348
-13.6	0.41304	0.00331
-13.6	0.43478	0.00321
-13.6	0.45652	0.00314
-13.6	0.47826	0.00306
-13.6	0.5	0.00293
-13.6	0.52174	0.00276
-13.6	0.54348	0.00256
-13.6	0.56522	0.00236
-13.6	0.58696	0.00219
-13.6	0.6087	0.00204
-13.6	0.63043	0.00193
-13.6	0.65217	0.00185
-13.6	0.67391	0.00178
-13.6	0.69565	0.00172
-13.6	0.71739	0.00165
-13.6	0.73913	0.00158
-13.6	0.76087	0.0015
-13.6	0.78261	0.00141
-13.6	0.80435	0.00131
-13.6	0.82609	0.00121
-13.6	0.84783	0.00111
-13.6	0.86957	0.001
-13.6	0.8913	0.000899587
-13.6	0.91304	0.000801697
-13.6	0.93478	0.000709517
-13.6	0.95652	0.000623854
-13.6	0.97826	0.0005451
-13.6	1	0.000473344
-13.6	1.02174	0.000408477
-13.6	1.04348	0.000350262
-13.6	1.06522	0.00029839
-13.6	1.08696	0.000252506
-13.6	1.1087	0.000212227
-13.6	1.13044	0.000177148
-13.6	1.15217	0.000146845
-13.6	1.17391	0.000120889
-13.6	1.19565	9.88448e-05
-13.6	1.21739	8.0281e-05
-13.6	1.23913	6.47798e-05
-13.6	1.26087	5.19427e-05
-13.6	1.28261	4.13968e-05
-13.6	1.30435	3.28001e-05
-13.6	1.32609	2.5844e-05
-13.6	1.34783	2.0255e-05
-13.6	1.36956	1.57941e-05
-13.6	1.3913	1.22558e-05
-13.6	1.41304	9.46592e-06
-13.6	1.43478	7.27822e-06
-13.6	1.45652	5.5717e-06
-13.6	1.47826	4.24709e-06
-13.6	1.5	3.22379e-06
-13.6	1.52174	2.43685e-06
-13.6	1.54348	1.83437e-06
-13.6	1.56522	1.37513e-06
-13.6	1.58696	1.02657e-06
-13.6	1.6087	7.63163e-07
-13.6	1.63044	5.64967e-07
-13.6	1.65217	4.16483e-07
-13.6	1.67391	3.0573e-07
-13.6	1.69565	2.23481e-07
-13.6	1.71739	1.62672e-07
-13.6	1.73913	1.17911e-07
-13.6	1.76087	8.51105e-08
-13.6	1.78261	6.118e-08
-13.6	1.80435	4.37978e-08
-13.6	1.82609	3.12272e-08
-13.6	1.84783	2.21755e-08
-13.6	1.86956	1.56857e-08
-13.6	1.8913	1.10521e-08
-13.6	1.91304	7.75769e-09
-13.6	1.93478	5.4249e-09
-13.6	1.95652	3.77967e-09
-13.6	1.97826	2.62391e-09
-13.6	2	1.81512e-09
-13.6	2.02174	1.25128e-09
-13.6	2.04348	8.59647e-10
-13.6	2.06522	5.88614e-10
-13.6	2.08696	4.01708e-10
-13.6	2.1087	2.73264e-10
-13.6	2.13043	1.85296e-10
-13.6	2.15217	1.25252e-10
-13.6	2.17391	8.44012e-11
-13.6	2.19565	5.66992e-11
-13.6	2.21739	3.79736e-11
-13.6	2.23913	2.53555e-11
-13.6	2.26087	1.68794e-11
-13.6	2.28261	1.12032e-11
-13.6	2.30435	7.41371e-12
-13.6	2.32609	4.89144e-12
-13.6	2.34783	3.21771e-12
-13.6	2.36957	2.11042e-12
-13.6	2.3913	1.38006e-12
-13.6	2.41304	8.99778e-13
-13.6	2.43478	5.84893e-13
-13.6	2.45652	3.79069e-13
-13.6	2.47826	2.44938e-13
-13.6	2.5	1.57792e-13
-13.6	2.52174	1.01345e-13
-13.6	2.54348	6.48935e-14
-13.6	2.56522	4.14263e-14
-13.6	2.58696	2.63648e-14
-13.6	2.6087	1.67278e-14
-13.6	2.63043	1.05807e-14
-13.6	2.65217	6.67184e-15
-13.6	2.67391	4.19402e-15
-13.6	2.69565	2.62823e-15
-13.6	2.71739	1.64188e-15
-13.6	2.73913	1.02249e-15
-13.6	2.76087	6.34761e-16
-13.6	2.78261	3.92822e-16
-13.6	2.80435	2.42332e-16
-13.6	2.82609	1.49023e-16
-13.6	2.84783	9.13518e-17
-13.6	2.86957	5.58216e-17
-13.6	2.8913	3.40021e-17
-13.6	2.91304	2.06454e-17
-13.6	2.93478	1.24956e-17
-13.6	2.95652	7.53873e-18
-13.6	2.97826	4.53366e-18
-13.6	3	2.71773e-18
-13.6	3.02174	1.62393e-18
-13.6	3.04348	9.67235e-19
-13.6	3.06522	5.74243e-19
-13.6	3.08696	3.39827e-19
-13.6	3.1087	2.00454e-19
-13.6	3.13043	1.1786e-19
-13.6	3.15217	6.90736e-20
-13.6	3.17391	4.03502e-20
-13.6	3.19565	2.34946e-20
-13.6	3.21739	1.36357e-20
-13.6	3.23913	7.88807e-21
-13.6	3.26087	4.54827e-21
-13.6	3.28261	2.61398e-21
-13.6	3.30435	1.49739e-21
-13.6	3.32609	8.54961e-22
-13.6	3.34783	4.86555e-22
-13.6	3.36957	2.75987e-22
-13.6	3.3913	1.56033e-22
-13.6	3.41304	8.79253e-23
-13.6	3.43478	4.9383e-23
-13.6	3.45652	2.76443e-23
-13.6	3.47826	1.5424e-23
-13.6	3.5	8.57729e-24
-13.6	3.52174	4.75403e-24
-13.6	3.54348	2.62622e-24
-13.6	3.56522	1.44596e-24
-13.6	3.58696	7.93481e-25
-13.6	3.6087	4.33979e-25
-13.6	3.63043	2.36565e-25
-13.6	3.65217	1.28524e-25
-13.6	3.67391	6.95925e-26
-13.6	3.69565	3.75567e-26
-13.6	3.71739	2.02003e-26
-13.6	3.73913	1.08285e-26
-13.6	3.76087	5.78527e-27
-13.6	3.78261	3.08047e-27
-13.6	3.80435	1.63475e-27
-13.6	3.82609	8.6461e-28
-13.6	3.84783	4.55749e-28
-13.6	3.86957	2.39424e-28
-13.6	3.8913	1.25355e-28
-13.6	3.91304	6.54106e-29
-13.6	3.93478	3.40162e-29
-13.6	3.95652	1.76301e-29
-13.6	3.97826	9.10651e-30
-13.6	4	4.68789e-30
-13.6	4.02174	2.40508e-30
-13.6	4.04348	1.22972e-30
-13.6	4.06522	6.2663e-31
-13.6	4.08696	3.18228e-31
-13.6	4.1087	1.61061e-31
-13.6	4.13044	8.12388e-32
-13.6	4.15217	4.08375e-32
-13.6	4.17391	2.04586e-32
-13.6	4.19565	1.02144e-32
-13.6	4.21739	5.08239e-33
-13.6	4.23913	2.52024e-33
-13.6	4.26087	1.24548e-33
-13.6	4.28261	6.13403e-34
-13.6	4.30435	3.01074e-34
-13.6	4.32609	1.47271e-34
-13.6	4.34783	7.17921e-35
-13.6	4.36956	3.4878e-35
-13.6	4.3913	1.68865e-35
-13.6	4.41304	8.14787e-36
-13.6	4.43478	3.91797e-36
-13.6	4.45652	1.87755e-36
-13.6	4.47826	8.96676e-37
-13.6	4.5	4.26768e-37
-13.6	4.52174	2.02423e-37
-13.6	4.54348	9.5684e-38
-13.6	4.56522	4.50744e-38
-13.6	4.58696	2.11608e-38
-13.6	4.6087	9.90021e-39
-13.6	4.63044	4.61601e-39
-13.6	4.65217	2.14486e-39
-13.6	4.67391	9.93212e-40
-13.6	4.69565	4.58346e-40
-13.6	4.71739	2.10792e-40
-13.6	4.73913	9.66105e-41
-13.6	4.76087	4.41268e-41
-13.6	4.78261	2.00858e-41
-13.6	4.80435	9.11138e-42
-13.6	4.82609	4.11895e-42
-13.6	4.84783	1.85565e-42
-13.6	4.86956	8.33134e-43
-13.6	4.8913	3.72769e-43
-13.6	4.91304	1.66216e-43
-13.6	4.93478	7.38603e-44
-13.6	4.95652	3.27082e-44
-13.6	4.97826	1.44347e-44
-13.6	5	6.34845e-45
-13.6	5.02174	2.78248e-45
-13.6	5.04348	1.21535e-45
-13.6	5.06522	5.29029e-46
-13.6	5.08696	2.29489e-46
-13.6	5.1087	9.92088e-47
-13.6	5.13044	4.27409e-47
-13.6	5.15217	1.83503e-47
-13.6	5.17391	7.85138e-48
-13.6	5.19565	3.34776e-48
-13.6	5.21739	1.42255e-48
-13.6	5.23913	6.02402e-49
-13.6	5.26087	2.5422e-49
-13.6	5.28261	1.06915e-49
-13.6	5.30435	4.48094e-50
-13.6	5.32609	1.87157e-50
-13.6	5.34783	7.79014e-51
-13.6	5.36956	3.23139e-51
-13.6	5.3913	1.33579e-51
-13.6	5.41304	5.50287e-52
-13.6	5.43478	2.25915e-52
-13.6	5.45652	9.2428e-53
-13.6	5.47826	3.76848e-53
-13.6	5.5	1.5312e-53
-13.6	5.52174	6.20012e-54
-13.6	5.54348	2.50191e-54
-13.6	5.56522	1.00611e-54
-13.6	5.58696	4.03203e-55
-13.6	5.6087	1.61029e-55
-13.6	5.63044	6.40895e-56
-13.6	5.65217	2.54198e-56
-13.6	5.67391	1.00476e-56
-13.6	5.69565	3.95777e-57
-13.6	5.71739	1.55361e-57
-13.6	5.73913	6.07766e-58
-13.6	5.76087	2.36937e-58
-13.6	5.78261	9.20515e-59
-13.6	5.80435	3.56394e-59
-13.6	5.82609	1.37509e-59
-13.6	5.84783	5.28731e-60
-13.6	5.86956	2.026e-60
-13.6	5.8913	7.7365e-61
-13.6	5.91304	2.94409e-61
-13.6	5.93478	1.1165e-61
-13.6	5.95652	4.21957e-62
-13.6	5.97826	1.5892e-62
-13.6	6	5.96469e-63
-13.55	0	0.000344693
-13.55	0.02174	0.000902595
-13.55	0.04348	0.0018
-13.55	0.06522	0.00276
-13.55	0.08696	0.00356
-13.55	0.1087	0.00404
-13.55	0.13044	0.00413
-13.55	0.15217	0.00385
-13.55	0.17391	0.00334
-13.55	0.19565	0.00289
-13.55	0.21739	0.00281
-13.55	0.23913	0.00316
-13.55	0.26087	0.00367
-13.55	0.28261	0.00408
-13.55	0.30435	0.00427
-13.55	0.32609	0.00423
-13.55	0.34783	0.00403
-13.55	0.36956	0.00375
-13.55	0.3913	0.0035
-13.55	0.41304	0.00332
-13.55	0.43478	0.00323
-13.55	0.45652	0.00316
-13.55	0.47826	0.00308
-13.55	0.5	0.00295
-13.55	0.52174	0.00278
-13.55	0.54348	0.00258
-13.55	0.56522	0.00238
-13.55	0.58696	0.00221
-13.55	0.6087	0.00206
-13.55	0.63043	0.00195
-13.55	0.65217	0.00187
-13.55	0.67391	0.0018
-13.55	0.69565	0.00174
-13.55	0.71739	0.00168
-13.55	0.73913	0.0016
-13.55	0.76087	0.00152
-13.55	0.78261	0.00144
-13.55	0.80435	0.00134
-13.55	0.82609	0.00124
-13.55	0.84783	0.00113
-13.55	0.86957	0.00102
-13.55	0.8913	0.000920467
-13.55	0.91304	0.000821273
-13.55	0.93478	0.000727717
-13.55	0.95652	0.000640645
-13.55	0.97826	0.00056048
-13.55	1	0.000487334
-13.55	1.02174	0.000421112
-13.55	1.04348	0.000361592
-13.55	1.06522	0.000308475
-13.55	1.08696	0.000261416
-13.55	1.1087	0.000220038
-13.55	1.13044	0.000183941
-13.55	1.15217	0.000152707
-13.55	1.17391	0.000125908
-13.55	1.19565	0.000103108
-13.55	1.21739	8.38748e-05
-13.55	1.23913	6.77869e-05
-13.55	1.26087	5.44407e-05
-13.55	1.28261	4.34576e-05
-13.55	1.30435	3.4489e-05
-13.55	1.32609	2.72194e-05
-13.55	1.34783	2.13683e-05
-13.55	1.36956	1.66902e-05
-13.55	1.3913	1.29732e-05
-13.55	1.41304	1.00372e-05
-13.55	1.43478	7.73097e-06
-13.55	1.45652	5.92877e-06
-13.55	1.47826	4.52739e-06
-13.55	1.5	3.44283e-06
-13.55	1.52174	2.60725e-06
-13.55	1.54348	1.96634e-06
-13.55	1.56522	1.47688e-06
-13.55	1.58696	1.10467e-06
-13.55	1.6087	8.22843e-07
-13.55	1.63044	6.10365e-07
-13.55	1.65217	4.50862e-07
-13.55	1.67391	3.31645e-07
-13.55	1.69565	2.42928e-07
-13.55	1.71739	1.77198e-07
-13.55	1.73913	1.28713e-07
-13.55	1.76087	9.31069e-08
-13.55	1.78261	6.7073e-08
-13.55	1.80435	4.81214e-08
-13.55	1.82609	3.43855e-08
-13.55	1.84783	2.44728e-08
-13.55	1.86956	1.73494e-08
-13.55	1.8913	1.22521e-08
-13.55	1.91304	8.6196e-09
-13.55	1.93478	6.04151e-09
-13.55	1.95652	4.21905e-09
-13.55	1.97826	2.93579e-09
-13.55	2	2.03566e-09
-13.55	2.02174	1.40665e-09
-13.55	2.04348	9.68706e-10
-13.55	2.06522	6.64894e-10
-13.55	2.08696	4.54874e-10
-13.55	2.1087	3.10192e-10
-13.55	2.13043	2.1086e-10
-13.55	2.15217	1.42889e-10
-13.55	2.17391	9.65296e-11
-13.55	2.19565	6.50125e-11
-13.55	2.21739	4.36536e-11
-13.55	2.23913	2.9224e-11
-13.55	2.26087	1.95059e-11
-13.55	2.28261	1.29808e-11
-13.55	2.30435	8.61305e-12
-13.55	2.32609	5.69812e-12
-13.55	2.34783	3.75862e-12
-13.55	2.36957	2.47199e-12
-13.55	2.3913	1.62101e-12
-13.55	2.41304	1.05985e-12
-13.55	2.43478	6.90902e-13
-13.55	2.45652	4.49058e-13
-13.55	2.47826	2.91003e-13
-13.55	2.5	1.88016e-13
-13.55	2.52174	1.21113e-13
-13.55	2.54348	7.77826e-14
-13.55	2.56522	4.98037e-14
-13.55	2.58696	3.17925e-14
-13.55	2.6087	2.02333e-14
-13.55	2.63043	1.28375e-14
-13.55	2.65217	8.12014e-15
-13.55	2.67391	5.12049e-15
-13.55	2.69565	3.21898e-15
-13.55	2.71739	2.01735e-15
-13.55	2.73913	1.26036e-15
-13.55	2.76087	7.84975e-16
-13.55	2.78261	4.87373e-16
-13.55	2.80435	3.01653e-16
-13.55	2.82609	1.8612e-16
-13.55	2.84783	1.14475e-16
-13.55	2.86957	7.01879e-17
-13.55	2.8913	4.28985e-17
-13.55	2.91304	2.61366e-17
-13.55	2.93478	1.58738e-17
-13.55	2.95652	9.61024e-18
-13.55	2.97826	5.79972e-18
-13.55	3	3.48898e-18
-13.55	3.02174	2.09221e-18
-13.55	3.04348	1.25062e-18
-13.55	3.06522	7.4517e-19
-13.55	3.08696	4.42584e-19
-13.55	3.1087	2.62026e-19
-13.55	3.13043	1.54631e-19
-13.55	3.15217	9.09609e-20
-13.55	3.17391	5.33351e-20
-13.55	3.19565	3.11725e-20
-13.55	3.21739	1.81605e-20
-13.55	3.23913	1.05458e-20
-13.55	3.26087	6.10412e-21
-13.55	3.28261	3.52176e-21
-13.55	3.30435	2.02528e-21
-13.55	3.32609	1.16091e-21
-13.55	3.34783	6.63284e-22
-13.55	3.36957	3.77732e-22
-13.55	3.3913	2.14412e-22
-13.55	3.41304	1.2131e-22
-13.55	3.43478	6.84099e-23
-13.55	3.45652	3.8452e-23
-13.55	3.47826	2.15424e-23
-13.55	3.5	1.20293e-23
-13.55	3.52174	6.69513e-24
-13.55	3.54348	3.71404e-24
-13.55	3.56522	2.05353e-24
-13.55	3.58696	1.13167e-24
-13.55	3.6087	6.21588e-25
-13.55	3.63043	3.40289e-25
-13.55	3.65217	1.85675e-25
-13.55	3.67391	1.00976e-25
-13.55	3.69565	5.47319e-26
-13.55	3.71739	2.95677e-26
-13.55	3.73913	1.59202e-26
-13.55	3.76087	8.54347e-27
-13.55	3.78261	4.56951e-27
-13.55	3.80435	2.43588e-27
-13.55	3.82609	1.29417e-27
-13.55	3.84783	6.85287e-28
-13.55	3.86957	3.6166e-28
-13.55	3.8913	1.90227e-28
-13.55	3.91304	9.97216e-29
-13.55	3.93478	5.21013e-29
-13.55	3.95652	2.71299e-29
-13.55	3.97826	1.40796e-29
-13.55	4	7.28231e-30
-13.55	4.02174	3.75394e-30
-13.55	4.04348	1.9286e-30
-13.55	4.06522	9.87493e-31
-13.55	4.08696	5.0392e-31
-13.55	4.1087	2.56285e-31
-13.55	4.13044	1.29903e-31
-13.55	4.15217	6.56216e-32
-13.55	4.17391	3.30375e-32
-13.55	4.19565	1.65768e-32
-13.55	4.21739	8.28938e-33
-13.55	4.23913	4.13119e-33
-13.55	4.26087	2.0519e-33
-13.55	4.28261	1.0157e-33
-13.55	4.30435	5.01079e-34
-13.55	4.32609	2.46361e-34
-13.55	4.34783	1.20716e-34
-13.55	4.36956	5.89501e-35
-13.55	4.3913	2.86899e-35
-13.55	4.41304	1.39156e-35
-13.55	4.43478	6.72661e-36
-13.55	4.45652	3.24053e-36
-13.55	4.47826	1.55582e-36
-13.55	4.5	7.44436e-37
-13.55	4.52174	3.54991e-37
-13.55	4.54348	1.68706e-37
-13.55	4.56522	7.99038e-38
-13.55	4.58696	3.77159e-38
-13.55	4.6087	1.77421e-38
-13.55	4.63044	8.31774e-39
-13.55	4.65217	3.88622e-39
-13.55	4.67391	1.80955e-39
-13.55	4.69565	8.39719e-40
-13.55	4.71739	3.88345e-40
-13.55	4.73913	1.78987e-40
-13.55	4.76087	8.22136e-41
-13.55	4.78261	3.76345e-41
-13.55	4.80435	1.71691e-41
-13.55	4.82609	7.80601e-42
-13.55	4.84783	3.53695e-42
-13.55	4.86956	1.59715e-42
-13.55	4.8913	7.18759e-43
-13.55	4.91304	3.22358e-43
-13.55	4.93478	1.44082e-43
-13.55	4.95652	6.41802e-44
-13.55	4.97826	2.84911e-44
-13.55	5	1.26048e-44
-13.55	5.02174	5.55747e-45
-13.55	5.04348	2.44195e-45
-13.55	5.06522	1.06934e-45
-13.55	5.08696	4.66667e-46
-13.55	5.1087	2.02963e-46
-13.55	5.13044	8.7972e-47
-13.55	5.15217	3.80004e-47
-13.55	5.17391	1.63586e-47
-13.55	5.19565	7.01815e-48
-13.55	5.21739	3.00064e-48
-13.55	5.23913	1.27856e-48
-13.55	5.26087	5.42931e-49
-13.55	5.28261	2.29764e-49
-13.55	5.30435	9.69029e-50
-13.55	5.32609	4.07292e-50
-13.55	5.34783	1.70604e-50
-13.55	5.36956	7.1218e-51
-13.55	5.3913	2.96281e-51
-13.55	5.41304	1.22838e-51
-13.55	5.43478	5.07549e-52
-13.55	5.45652	2.08995e-52
-13.55	5.47826	8.57649e-53
-13.55	5.5	3.5075e-53
-13.55	5.52174	1.42955e-53
-13.55	5.54348	5.80651e-54
-13.55	5.56522	2.35042e-54
-13.55	5.58696	9.48176e-55
-13.55	5.6087	3.81194e-55
-13.55	5.63044	1.52728e-55
-13.55	5.65217	6.09822e-56
-13.55	5.67391	2.42662e-56
-13.55	5.69565	9.62307e-57
-13.55	5.71739	3.80311e-57
-13.55	5.73913	1.49788e-57
-13.55	5.76087	5.87933e-58
-13.55	5.78261	2.29981e-58
-13.55	5.80435	8.9654e-59
-13.55	5.82609	3.48305e-59
-13.55	5.84783	1.34853e-59
-13.55	5.86956	5.20328e-60
-13.55	5.8913	2.0008e-60
-13.55	5.91304	7.66732e-61
-13.55	5.93478	2.92817e-61
-13.55	5.95652	1.11445e-61
-13.55	5.97826	4.22703e-62
-13.55	6	1.5978e-62
-13.5	0	0.000344693
-13.5	0.02174	0.000902602
-13.5	0.04348	0.0018
-13.5	0.06522	0.00276
-13.5	0.08696	0.00356
-13.5	0.1087	0.00404
-13.5	0.13044	0.00413
-13.5	0.15217	0.00385
-13.5	0.17391	0.00335
-13.5	0.19565	0.00289
-13.5	0.21739	0.00281
-13.5	0.23913	0.00316
-13.5	0.26087	0.00367
-13.5	0.28261	0.00409
-13.5	0.30435	0.00428
-13.5	0.32609	0.00425
-13.5	0.34783	0.00404
-13.5	0.36956	0.00376
-13.5	0.3913	0.00351
-13.5	0.41304	0.00334
-13.5	0.43478	0.00324
-13.5	0.45652	0.00318
-13.5	0.47826	0.00309
-13.5	0.5	0.00297
-13.5	0.52174	0.0028
-13.5	0.54348	0.0026
-13.5	0.56522	0.0024
-13.5	0.58696	0.00223
-13.5	0.6087	0.00208
-13.5	0.63043	0.00197
-13.5	0.65217	0.00189
-13.5	0.67391	0.00182
-13.5	0.69565	0.00176
-13.5	0.71739	0.0017
-13.5	0.73913	0.00163
-13.5	0.76087	0.00155
-13.5	0.78261	0.00146
-13.5	0.80435	0.00136
-13.5	0.82609	0.00126
-13.5	0.84783	0.00115
-13.5	0.86957	0.00105
-13.5	0.8913	0.000941759
-13.5	0.91304	0.000841258
-13.5	0.93478	0.00074632
-13.5	0.95652	0.000657829
-13.5	0.97826	0.00057624
-13.5	1	0.000501687
-13.5	1.02174	0.000434092
-13.5	1.04348	0.000373248
-13.5	1.06522	0.000318866
-13.5	1.08696	0.000270609
-13.5	1.1087	0.000228108
-13.5	1.13044	0.000190971
-13.5	1.15217	0.000158783
-13.5	1.17391	0.000131117
-13.5	1.19565	0.00010754
-13.5	1.21739	8.7617e-05
-13.5	1.23913	7.09231e-05
-13.5	1.26087	5.70502e-05
-13.5	1.28261	4.56139e-05
-13.5	1.30435	3.6259e-05
-13.5	1.32609	2.86632e-05
-13.5	1.34783	2.2539e-05
-13.5	1.36956	1.7634e-05
-13.5	1.3913	1.373e-05
-13.5	1.41304	1.0641e-05
-13.5	1.43478	8.21026e-06
-13.5	1.45652	6.30743e-06
-13.5	1.47826	4.82518e-06
-13.5	1.5	3.67595e-06
-13.5	1.52174	2.78894e-06
-13.5	1.54348	2.10732e-06
-13.5	1.56522	1.58578e-06
-13.5	1.58696	1.18842e-06
-13.5	1.6087	8.86967e-07
-13.5	1.63044	6.59242e-07
-13.5	1.65217	4.87949e-07
-13.5	1.67391	3.59659e-07
-13.5	1.69565	2.63993e-07
-13.5	1.71739	1.92967e-07
-13.5	1.73913	1.40464e-07
-13.5	1.76087	1.01824e-07
-13.5	1.78261	7.3511e-08
-13.5	1.80435	5.28553e-08
-13.5	1.82609	3.78512e-08
-13.5	1.84783	2.69991e-08
-13.5	1.86956	1.91832e-08
-13.5	1.8913	1.35777e-08
-13.5	1.91304	9.57391e-09
-13.5	1.93478	6.72578e-09
-13.5	1.95652	4.70777e-09
-13.5	1.97826	3.2835e-09
-13.5	2	2.28211e-09
-13.5	2.02174	1.58069e-09
-13.5	2.04348	1.09116e-09
-13.5	2.06522	7.50751e-10
-13.5	2.08696	5.1486e-10
-13.5	2.1087	3.5196e-10
-13.5	2.13043	2.39845e-10
-13.5	2.15217	1.62936e-10
-13.5	2.17391	1.1035e-10
-13.5	2.19565	7.451e-11
-13.5	2.21739	5.01593e-11
-13.5	2.23913	3.36664e-11
-13.5	2.26087	2.25298e-11
-13.5	2.28261	1.50329e-11
-13.5	2.30435	1.00012e-11
-13.5	2.32609	6.63435e-12
-13.5	2.34783	4.38809e-12
-13.5	2.36957	2.89392e-12
-13.5	2.3913	1.90296e-12
-13.5	2.41304	1.24768e-12
-13.5	2.43478	8.15651e-13
-13.5	2.45652	5.31655e-13
-13.5	2.47826	3.45522e-13
-13.5	2.5	2.23891e-13
-13.5	2.52174	1.44647e-13
-13.5	2.54348	9.31724e-14
-13.5	2.56522	5.98364e-14
-13.5	2.58696	3.83123e-14
-13.5	2.6087	2.4457e-14
-13.5	2.63043	1.55651e-14
-13.5	2.65217	9.87598e-15
-13.5	2.67391	6.24719e-15
-13.5	2.69565	3.93968e-15
-13.5	2.71739	2.47687e-15
-13.5	2.73913	1.55242e-15
-13.5	2.76087	9.70006e-16
-13.5	2.78261	6.0422e-16
-13.5	2.80435	3.75204e-16
-13.5	2.82609	2.32268e-16
-13.5	2.84783	1.43337e-16
-13.5	2.86957	8.81796e-17
-13.5	2.8913	5.40779e-17
-13.5	2.91304	3.30605e-17
-13.5	2.93478	2.01481e-17
-13.5	2.95652	1.22403e-17
-13.5	2.97826	7.41282e-18
-13.5	3	4.47509e-18
-13.5	3.02174	2.69307e-18
-13.5	3.04348	1.61554e-18
-13.5	3.06522	9.66074e-19
-13.5	3.08696	5.75869e-19
-13.5	3.1087	3.42181e-19
-13.5	3.13043	2.02677e-19
-13.5	3.15217	1.19665e-19
-13.5	3.17391	7.0428e-20
-13.5	3.19565	4.13174e-20
-13.5	3.21739	2.41618e-20
-13.5	3.23913	1.40842e-20
-13.5	3.26087	8.18352e-21
-13.5	3.28261	4.73971e-21
-13.5	3.30435	2.7363e-21
-13.5	3.32609	1.57462e-21
-13.5	3.34783	9.03199e-22
-13.5	3.36957	5.16401e-22
-13.5	3.3913	2.94296e-22
-13.5	3.41304	1.67176e-22
-13.5	3.43478	9.46566e-23
-13.5	3.45652	5.34215e-23
-13.5	3.47826	3.00516e-23
-13.5	3.5	1.68501e-23
-13.5	3.52174	9.41715e-24
-13.5	3.54348	5.24587e-24
-13.5	3.56522	2.91268e-24
-13.5	3.58696	1.61193e-24
-13.5	3.6087	8.89147e-25
-13.5	3.63043	4.88849e-25
-13.5	3.65217	2.67884e-25
-13.5	3.67391	1.46315e-25
-13.5	3.69565	7.96529e-26
-13.5	3.71739	4.32196e-26
-13.5	3.73913	2.33735e-26
-13.5	3.76087	1.25989e-26
-13.5	3.78261	6.76866e-27
-13.5	3.80435	3.62439e-27
-13.5	3.82609	1.93431e-27
-13.5	3.84783	1.02891e-27
-13.5	3.86957	5.45487e-28
-13.5	3.8913	2.88236e-28
-13.5	3.91304	1.51798e-28
-13.5	3.93478	7.96782e-29
-13.5	3.95652	4.16835e-29
-13.5	3.97826	2.17341e-29
-13.5	4	1.12945e-29
-13.5	4.02174	5.84984e-30
-13.5	4.04348	3.01974e-30
-13.5	4.06522	1.55361e-30
-13.5	4.08696	7.96637e-31
-13.5	4.1087	4.07122e-31
-13.5	4.13044	2.07365e-31
-13.5	4.15217	1.05266e-31
-13.5	4.17391	5.32581e-32
-13.5	4.19565	2.6855e-32
-13.5	4.21739	1.3496e-32
-13.5	4.23913	6.75972e-33
-13.5	4.26087	3.37436e-33
-13.5	4.28261	1.67878e-33
-13.5	4.30435	8.32408e-34
-13.5	4.32609	4.11355e-34
-13.5	4.34783	2.02598e-34
-13.5	4.36956	9.94469e-35
-13.5	4.3913	4.86501e-35
-13.5	4.41304	2.37199e-35
-13.5	4.43478	1.1526e-35
-13.5	4.45652	5.58187e-36
-13.5	4.47826	2.69411e-36
-13.5	4.5	1.29594e-36
-13.5	4.52174	6.21285e-37
-13.5	4.54348	2.96845e-37
-13.5	4.56522	1.41352e-37
-13.5	4.58696	6.70822e-38
-13.5	4.6087	3.17282e-38
-13.5	4.63044	1.4956e-38
-13.5	4.65217	7.02617e-39
-13.5	4.67391	3.28968e-39
-13.5	4.69565	1.53504e-39
-13.5	4.71739	7.13866e-40
-13.5	4.73913	3.3086e-40
-13.5	4.76087	1.52828e-40
-13.5	4.78261	7.03548e-41
-13.5	4.80435	3.22785e-41
-13.5	4.82609	1.47592e-41
-13.5	4.84783	6.72579e-42
-13.5	4.86956	3.05459e-42
-13.5	4.8913	1.38258e-42
-13.5	4.91304	6.23676e-43
-13.5	4.93478	2.80386e-43
-13.5	4.95652	1.25627e-43
-13.5	4.97826	5.60966e-44
-13.5	5	2.49643e-44
-13.5	5.02174	1.10721e-44
-13.5	5.04348	4.89407e-45
-13.5	5.06522	2.15595e-45
-13.5	5.08696	9.46527e-46
-13.5	5.1087	4.14149e-46
-13.5	5.13044	1.80595e-46
-13.5	5.15217	7.84846e-47
-13.5	5.17391	3.3993e-47
-13.5	5.19565	1.46731e-47
-13.5	5.21739	6.31222e-48
-13.5	5.23913	2.70625e-48
-13.5	5.26087	1.15633e-48
-13.5	5.28261	4.92403e-49
-13.5	5.30435	2.08971e-49
-13.5	5.32609	8.83852e-50
-13.5	5.34783	3.72562e-50
-13.5	5.36956	1.5651e-50
-13.5	5.3913	6.5526e-51
-13.5	5.41304	2.73408e-51
-13.5	5.43478	1.13693e-51
-13.5	5.45652	4.71174e-52
-13.5	5.47826	1.94606e-52
-13.5	5.5	8.0104e-53
-13.5	5.52174	3.28609e-53
-13.5	5.54348	1.34347e-53
-13.5	5.56522	5.47398e-54
-13.5	5.58696	2.22281e-54
-13.5	5.6087	8.99555e-55
-13.5	5.63044	3.62808e-55
-13.5	5.65217	1.45831e-55
-13.5	5.67391	5.84184e-56
-13.5	5.69565	2.33224e-56
-13.5	5.71739	9.27941e-57
-13.5	5.73913	3.67953e-57
-13.5	5.76087	1.45408e-57
-13.5	5.78261	5.72674e-58
-13.5	5.80435	2.24777e-58
-13.5	5.82609	8.79262e-59
-13.5	5.84783	3.42775e-59
-13.5	5.86956	1.33175e-59
-13.5	5.8913	5.15658e-60
-13.5	5.91304	1.98986e-60
-13.5	5.93478	7.65259e-61
-13.5	5.95652	2.93303e-61
-13.5	5.97826	1.12033e-61
-13.5	6	4.26482e-62
-13.45	0	0.000344693
-13.45	0.02174	0.000902609
-13.45	0.04348	0.0018
-13.45	0.06522	0.00276
-13.45	0.08696	0.00356
-13.45	0.1087	0.00404
-13.45	0.13044	0.00413
-13.45	0.15217	0.00385
-13.45	0.17391	0.00335
-13.45	0.19565	0.00289
-13.45	0.21739	0.00281
-13.45	0.23913	0.00317
-13.45	0.26087	0.00368
-13.45	0.28261	0.0041
-13.45	0.30435	0.00429
-13.45	0.32609	0.00426
-13.45	0.34783	0.00406
-13.45	0.36956	0.00378
-13.45	0.3913	0.00353
-13.45	0.41304	0.00335
-13.45	0.43478	0.00326
-13.45	0.45652	0.0032
-13.45	0.47826	0.00311
-13.45	0.5	0.00299
-13.45	0.52174	0.00282
-13.45	0.54348	0.00262
-13.45	0.56522	0.00242
-13.45	0.58696	0.00225
-13.45	0.6087	0.0021
-13.45	0.63043	0.00199
-13.45	0.65217	0.00191
-13.45	0.67391	0.00184
-13.45	0.69565	0.00178
-13.45	0.71739	0.00172
-13.45	0.73913	0.00165
-13.45	0.76087	0.00157
-13.45	0.78261	0.00149
-13.45	0.80435	0.00139
-13.45	0.82609	0.00128
-13.45	0.84783	0.00118
-13.45	0.86957	0.00107
-13.45	0.8913	0.000963469
-13.45	0.91304	0.00086166
-13.45	0.93478	0.000765332
-13.45	0.95652	0.000675413
-13.45	0.97826	0.000592387
-13.45	1	0.000516411
-13.45	1.02174	0.000447427
-13.45	1.04348	0.000385238
-13.45	1.06522	0.000329569
-13.45	1.08696	0.000280092
-13.45	1.1087	0.000236446
-13.45	1.13044	0.000198244
-13.45	1.15217	0.000165079
-13.45	1.17391	0.000136524
-13.45	1.19565	0.000112147
-13.45	1.21739	9.15131e-05
-13.45	1.23913	7.41934e-05
-13.45	1.26087	5.97756e-05
-13.45	1.28261	4.78696e-05
[truncated: 227,634+ more rows]

## Sheet: Fig. 4g
X	Y	Z
-14.55	0	0.00252
-14.55	0.02062	0.00492
-14.55	0.04124	0.0061
-14.55	0.06186	0.00598
-14.55	0.08247	0.00527
-14.55	0.10309	0.00518
-14.55	0.12371	0.00662
-14.55	0.14433	0.00891
-14.55	0.16495	0.0111
-14.55	0.18557	0.01265
-14.55	0.20619	0.0133
-14.55	0.2268	0.01308
-14.55	0.24742	0.01218
-14.55	0.26804	0.01101
-14.55	0.28866	0.00999
-14.55	0.30928	0.00948
-14.55	0.3299	0.00949
-14.55	0.35052	0.00977
-14.55	0.37113	0.01002
-14.55	0.39175	0.01005
-14.55	0.41237	0.00982
-14.55	0.43299	0.00937
-14.55	0.45361	0.00881
-14.55	0.47423	0.00821
-14.55	0.49484	0.00765
-14.55	0.51546	0.00715
-14.55	0.53608	0.00671
-14.55	0.5567	0.00633
-14.55	0.57732	0.00598
-14.55	0.59794	0.00567
-14.55	0.61856	0.00538
-14.55	0.63918	0.00511
-14.55	0.65979	0.00486
-14.55	0.68041	0.00462
-14.55	0.70103	0.00437
-14.55	0.72165	0.00412
-14.55	0.74227	0.00387
-14.55	0.76289	0.00361
-14.55	0.78351	0.00334
-14.55	0.80412	0.00307
-14.55	0.82474	0.0028
-14.55	0.84536	0.00253
-14.55	0.86598	0.00227
-14.55	0.8866	0.00202
-14.55	0.90722	0.00178
-14.55	0.92783	0.00155
-14.55	0.94845	0.00134
-14.55	0.96907	0.00115
-14.55	0.98969	0.000977382
-14.55	1.01031	0.000822921
-14.55	1.03093	0.000686741
-14.55	1.05155	0.000568122
-14.55	1.07217	0.000466009
-14.55	1.09278	0.000379099
-14.55	1.1134	0.000305936
-14.55	1.13402	0.000244989
-14.55	1.15464	0.000194729
-14.55	1.17526	0.000153679
-14.55	1.19588	0.000120457
-14.55	1.2165	9.38038e-05
-14.55	1.23711	7.25957e-05
-14.55	1.25773	5.58515e-05
-14.55	1.27835	4.27286e-05
-14.55	1.29897	3.25149e-05
-14.55	1.31959	2.46171e-05
-14.55	1.34021	1.85476e-05
-14.55	1.36083	1.39101e-05
-14.55	1.38144	1.03861e-05
-14.55	1.40206	7.72193e-06
-14.55	1.42268	5.71773e-06
-14.55	1.4433	4.217e-06
-14.55	1.46392	3.09826e-06
-14.55	1.48454	2.26784e-06
-14.55	1.50516	1.65396e-06
-14.55	1.52577	1.20195e-06
-14.55	1.54639	8.70426e-07
-14.55	1.56701	6.28177e-07
-14.55	1.58763	4.51815e-07
-14.55	1.60825	3.23882e-07
-14.55	1.62887	2.31407e-07
-14.55	1.64949	1.64797e-07
-14.55	1.6701	1.16982e-07
-14.55	1.69072	8.27747e-08
-14.55	1.71134	5.83848e-08
-14.55	1.73196	4.10522e-08
-14.55	1.75258	2.87752e-08
-14.55	1.7732	2.01074e-08
-14.55	1.79381	1.40074e-08
-14.55	1.81443	9.72821e-09
-14.55	1.83505	6.73573e-09
-14.55	1.85567	4.64964e-09
-14.55	1.87629	3.19993e-09
-14.55	1.89691	2.19557e-09
-14.55	1.91753	1.50191e-09
-14.55	1.93814	1.0243e-09
-14.55	1.95876	6.96454e-10
-14.55	1.97938	4.72104e-10
-14.55	2	3.19049e-10
-14.55	2.02062	2.14954e-10
-14.55	2.04124	1.44376e-10
-14.55	2.06186	9.66715e-11
-14.55	2.08247	6.45277e-11
-14.55	2.10309	4.2937e-11
-14.55	2.12371	2.84803e-11
-14.55	2.14433	1.88312e-11
-14.55	2.16495	1.24114e-11
-14.55	2.18557	8.15395e-12
-14.55	2.20619	5.33962e-12
-14.55	2.2268	3.48531e-12
-14.55	2.24742	2.26753e-12
-14.55	2.26804	1.47042e-12
-14.55	2.28866	9.5038e-13
-14.55	2.30928	6.12235e-13
-14.55	2.3299	3.93096e-13
-14.55	2.35052	2.51556e-13
-14.55	2.37113	1.60444e-13
-14.55	2.39175	1.01991e-13
-14.55	2.41237	6.46168e-14
-14.55	2.43299	4.08013e-14
-14.55	2.45361	2.5677e-14
-14.55	2.47423	1.61049e-14
-14.55	2.49485	1.00672e-14
-14.55	2.51546	6.27189e-15
-14.55	2.53608	3.89428e-15
-14.55	2.5567	2.40987e-15
-14.55	2.57732	1.48626e-15
-14.55	2.59794	9.13557e-16
-14.55	2.61856	5.59645e-16
-14.55	2.63917	3.41685e-16
-14.55	2.65979	2.0791e-16
-14.55	2.68041	1.26084e-16
-14.55	2.70103	7.62051e-17
-14.55	2.72165	4.59033e-17
-14.55	2.74227	2.75575e-17
-14.55	2.76289	1.64882e-17
-14.55	2.7835	9.83204e-18
-14.55	2.80412	5.8432e-18
-14.55	2.82474	3.46094e-18
-14.55	2.84536	2.04303e-18
-14.55	2.86598	1.20197e-18
-14.55	2.8866	7.0477e-19
-14.55	2.90722	4.11849e-19
-14.55	2.92784	2.39864e-19
-14.55	2.94845	1.39228e-19
-14.55	2.96907	8.05428e-20
-14.55	2.98969	4.64367e-20
-14.55	3.01031	2.66827e-20
-14.55	3.03093	1.52804e-20
-14.55	3.05155	8.7211e-21
-14.55	3.07217	4.96069e-21
-14.55	3.09278	2.8122e-21
-14.55	3.1134	1.58885e-21
-14.55	3.13402	8.94641e-22
-14.55	3.15464	5.02049e-22
-14.55	3.17526	2.80785e-22
-14.55	3.19588	1.56505e-22
-14.55	3.2165	8.69388e-23
-14.55	3.23711	4.81309e-23
-14.55	3.25773	2.65559e-23
-14.55	3.27835	1.46023e-23
-14.55	3.29897	8.00217e-24
-14.55	3.31959	4.37034e-24
-14.55	3.34021	2.37873e-24
-14.55	3.36083	1.29031e-24
-14.55	3.38144	6.9753e-25
-14.55	3.40206	3.75793e-25
-14.55	3.42268	2.01768e-25
-14.55	3.4433	1.07962e-25
-14.55	3.46392	5.75708e-26
-14.55	3.48454	3.05948e-26
-14.55	3.50515	1.62033e-26
-14.55	3.52577	8.55203e-27
-14.55	3.54639	4.49825e-27
-14.55	3.56701	2.3579e-27
-14.55	3.58763	1.23172e-27
-14.55	3.60825	6.41219e-28
-14.55	3.62887	3.32661e-28
-14.55	3.64948	1.71989e-28
-14.55	3.6701	8.86133e-29
-14.55	3.69072	4.54985e-29
-14.55	3.71134	2.32805e-29
-14.55	3.73196	1.1871e-29
-14.55	3.75258	6.03218e-30
-14.55	3.7732	3.05462e-30
-14.55	3.79381	1.54146e-30
-14.55	3.81443	7.75178e-31
-14.55	3.83505	3.88473e-31
-14.55	3.85567	1.94003e-31
-14.55	3.87629	9.65485e-32
-14.55	3.89691	4.78817e-32
-14.55	3.91753	2.36636e-32
-14.55	3.93814	1.1654e-32
-14.55	3.95876	5.71948e-33
-14.55	3.97938	2.79718e-33
-14.55	4	1.36322e-33
-14.55	4.02062	6.62052e-34
-14.55	4.04124	3.20405e-34
-14.55	4.06186	1.54521e-34
-14.55	4.08247	7.42595e-35
-14.55	4.10309	3.55627e-35
-14.55	4.12371	1.69713e-35
-14.55	4.14433	8.07072e-36
-14.55	4.16495	3.82459e-36
-14.55	4.18557	1.80606e-36
-14.55	4.20619	8.4987e-37
-14.55	4.2268	3.98517e-37
-14.55	4.24742	1.86215e-37
-14.55	4.26804	8.67068e-38
-14.55	4.28866	4.02313e-38
-14.55	4.30928	1.86014e-38
-14.55	4.3299	8.57033e-39
-14.55	4.35051	3.93477e-39
-14.55	4.37113	1.80016e-39
-14.55	4.39175	8.20674e-40
-14.55	4.41237	3.7282e-40
-14.55	4.43299	1.6877e-40
-14.55	4.45361	7.61306e-41
-14.55	4.47423	3.42208e-41
-14.55	4.49484	1.53281e-41
-14.55	4.51546	6.84151e-42
-14.55	4.53608	3.04286e-42
-14.55	4.5567	1.34858e-42
-14.55	4.57732	5.95577e-43
-14.55	4.59794	2.62098e-43
-14.55	4.61856	1.14935e-43
-14.55	4.63917	5.02236e-44
-14.55	4.65979	2.18689e-44
-14.55	4.68041	9.48874e-45
-14.55	4.70103	4.10255e-45
-14.55	4.72165	1.76751e-45
-14.55	4.74227	7.58813e-46
-14.55	4.76289	3.24616e-46
-14.55	4.7835	1.38378e-46
-14.55	4.80412	5.87796e-47
-14.55	4.82474	2.48799e-47
-14.55	4.84536	1.04938e-47
-14.55	4.86598	4.41039e-48
-14.55	4.8866	1.84707e-48
-14.55	4.90722	7.70819e-49
-14.55	4.92784	3.2054e-49
-14.55	4.94845	1.32823e-49
-14.55	4.96907	5.48433e-50
-14.55	4.98969	2.2565e-50
-14.55	5.01031	9.25141e-51
-14.55	5.03093	3.77956e-51
-14.55	5.05155	1.53863e-51
-14.55	5.07217	6.24148e-52
-14.55	5.09278	2.5229e-52
-14.55	5.1134	1.01619e-52
-14.55	5.13402	4.07856e-53
-14.55	5.15464	1.63117e-53
-14.55	5.17526	6.50055e-54
-14.55	5.19588	2.58144e-54
-14.55	5.2165	1.02148e-54
-14.55	5.23711	4.02773e-55
-14.55	5.25773	1.58252e-55
-14.55	5.27835	6.19578e-56
-14.55	5.29897	2.41714e-56
-14.55	5.31959	9.39649e-57
-14.55	5.34021	3.63989e-57
-14.55	5.36083	1.40498e-57
-14.55	5.38144	5.40391e-58
-14.55	5.40206	2.07112e-58
-14.55	5.42268	7.90971e-59
-14.55	5.4433	3.01005e-59
-14.55	5.46392	1.14142e-59
-14.55	5.48454	4.31293e-60
-14.55	5.50516	1.6239e-60
-14.55	5.52577	6.09259e-61
-14.55	5.54639	2.27773e-61
-14.55	5.56701	8.48518e-62
-14.55	5.58763	3.14975e-62
-14.55	5.60825	1.16506e-62
-14.55	5.62887	4.29415e-63
-14.55	5.64949	1.57711e-63
-14.55	5.6701	5.77171e-64
-14.55	5.69072	2.10476e-64
-14.55	5.71134	7.64819e-65
-14.55	5.73196	2.7693e-65
-14.55	5.75258	9.99168e-66
-14.55	5.7732	3.59222e-66
-14.55	5.79381	1.28689e-66
-14.55	5.81443	4.59386e-67
-14.55	5.83505	1.63407e-67
-14.55	5.85567	5.79185e-68
-14.55	5.87629	2.0456e-68
-14.55	5.89691	7.19911e-69
-14.55	5.91753	2.5246e-69
-14.55	5.93814	8.82189e-70
-14.55	5.95876	3.07175e-70
-14.55	5.97938	1.06577e-70
-14.55	6	3.68467e-71
-14.5	0	0.00252
-14.5	0.02062	0.00492
-14.5	0.04124	0.0061
-14.5	0.06186	0.00598
-14.5	0.08247	0.00527
-14.5	0.10309	0.00518
-14.5	0.12371	0.00662
-14.5	0.14433	0.00891
-14.5	0.16495	0.01111
-14.5	0.18557	0.01266
-14.5	0.20619	0.01332
-14.5	0.2268	0.0131
-14.5	0.24742	0.01221
-14.5	0.26804	0.01103
-14.5	0.28866	0.01001
-14.5	0.30928	0.0095
-14.5	0.3299	0.00952
-14.5	0.35052	0.00981
-14.5	0.37113	0.01006
-14.5	0.39175	0.0101
-14.5	0.41237	0.00987
-14.5	0.43299	0.00943
-14.5	0.45361	0.00886
-14.5	0.47423	0.00827
-14.5	0.49484	0.0077
-14.5	0.51546	0.00721
-14.5	0.53608	0.00677
-14.5	0.5567	0.00638
-14.5	0.57732	0.00604
-14.5	0.59794	0.00572
-14.5	0.61856	0.00544
-14.5	0.63918	0.00517
-14.5	0.65979	0.00492
-14.5	0.68041	0.00468
-14.5	0.70103	0.00444
-14.5	0.72165	0.00419
-14.5	0.74227	0.00393
-14.5	0.76289	0.00367
-14.5	0.78351	0.0034
-14.5	0.80412	0.00313
-14.5	0.82474	0.00286
-14.5	0.84536	0.00259
-14.5	0.86598	0.00232
-14.5	0.8866	0.00207
-14.5	0.90722	0.00182
-14.5	0.92783	0.00159
-14.5	0.94845	0.00138
-14.5	0.96907	0.00119
-14.5	0.98969	0.00101
-14.5	1.01031	0.000850317
-14.5	1.03093	0.00071061
-14.5	1.05155	0.000588712
-14.5	1.07217	0.000483599
-14.5	1.09278	0.000393986
-14.5	1.1134	0.00031842
-14.5	1.13402	0.000255367
-14.5	1.15464	0.000203284
-14.5	1.17526	0.000160674
-14.5	1.19588	0.000126133
-14.5	1.2165	9.8375e-05
-14.5	1.23711	7.62519e-05
-14.5	1.25773	5.87566e-05
-14.5	1.27835	4.50223e-05
-14.5	1.29897	3.43151e-05
-14.5	1.31959	2.60221e-05
-14.5	1.34021	1.96382e-05
-14.5	1.36083	1.47523e-05
-14.5	1.38144	1.10333e-05
-14.5	1.40206	8.21695e-06
-14.5	1.42268	6.09465e-06
-14.5	1.4433	4.50276e-06
-14.5	1.46392	3.314e-06
-14.5	1.48454	2.43005e-06
-14.5	1.50516	1.77544e-06
-14.5	1.52577	1.29259e-06
-14.5	1.54639	9.37783e-07
-14.5	1.56701	6.7805e-07
-14.5	1.58763	4.88606e-07
-14.5	1.60825	3.50924e-07
-14.5	1.62887	2.51214e-07
-14.5	1.64949	1.79253e-07
-14.5	1.6701	1.27495e-07
-14.5	1.69072	9.03946e-08
-14.5	1.71134	6.38887e-08
-14.5	1.73196	4.50144e-08
-14.5	1.75258	3.1618e-08
-14.5	1.7732	2.21403e-08
-14.5	1.79381	1.54563e-08
-14.5	1.81443	1.07575e-08
-14.5	1.83505	7.46461e-09
-14.5	1.85567	5.16411e-09
-14.5	1.87629	3.56189e-09
-14.5	1.89691	2.44942e-09
-14.5	1.91753	1.67937e-09
-14.5	1.93814	1.14796e-09
-14.5	1.95876	7.82353e-10
-14.5	1.97938	5.31581e-10
-14.5	2	3.60099e-10
-14.5	2.02062	2.43195e-10
-14.5	2.04124	1.63742e-10
-14.5	2.06186	1.09908e-10
-14.5	2.08247	7.35459e-11
-14.5	2.10309	4.90608e-11
-14.5	2.12371	3.2625e-11
-14.5	2.14433	2.1627e-11
-14.5	2.16495	1.42911e-11
-14.5	2.18557	9.4135e-12
-14.5	2.20619	6.18076e-12
-14.5	2.2268	4.04513e-12
-14.5	2.24742	2.63886e-12
-14.5	2.26804	1.71587e-12
-14.5	2.28866	1.11208e-12
-14.5	2.30928	7.1839e-13
-14.5	2.3299	4.62547e-13
-14.5	2.35052	2.96837e-13
-14.5	2.37113	1.89865e-13
-14.5	2.39175	1.2104e-13
-14.5	2.41237	7.6908e-14
-14.5	2.43299	4.87044e-14
-14.5	2.45361	3.07411e-14
-14.5	2.47423	1.93384e-14
-14.5	2.49485	1.21248e-14
-14.5	2.51546	7.5766e-15
-14.5	2.53608	4.71872e-15
-14.5	2.5567	2.92902e-15
-14.5	2.57732	1.81204e-15
-14.5	2.59794	1.11728e-15
-14.5	2.61856	6.86596e-16
-14.5	2.63917	4.20522e-16
-14.5	2.65979	2.56698e-16
-14.5	2.68041	1.56172e-16
-14.5	2.70103	9.46962e-17
-14.5	2.72165	5.7228e-17
-14.5	2.74227	3.44692e-17
-14.5	2.76289	2.0692e-17
-14.5	2.7835	1.238e-17
-14.5	2.80412	7.38218e-18
-14.5	2.82474	4.3873e-18
-14.5	2.84536	2.5987e-18
-14.5	2.86598	1.53414e-18
-14.5	2.8866	9.02649e-19
-14.5	2.90722	5.29323e-19
-14.5	2.92784	3.09364e-19
-14.5	2.94845	1.80204e-19
-14.5	2.96907	1.04618e-19
-14.5	2.98969	6.05332e-20
-14.5	3.01031	3.49082e-20
-14.5	3.03093	2.00634e-20
-14.5	3.05155	1.14929e-20
-14.5	3.07217	6.56139e-21
-14.5	3.09278	3.73341e-21
-14.5	3.1134	2.11719e-21
-14.5	3.13402	1.19662e-21
-14.5	3.15464	6.74049e-22
-14.5	3.17526	3.78415e-22
-14.5	3.19588	2.11731e-22
-14.5	3.2165	1.1807e-22
-14.5	3.23711	6.56195e-23
-14.5	3.25773	3.63465e-23
-14.5	3.27835	2.00645e-23
-14.5	3.29897	1.10389e-23
-14.5	3.31959	6.05286e-24
-14.5	3.34021	3.3077e-24
-14.5	3.36083	1.80145e-24
-14.5	3.38144	9.77798e-25
-14.5	3.40206	5.28937e-25
-14.5	3.42268	2.85159e-25
-14.5	3.4433	1.53213e-25
-14.5	3.46392	8.20406e-26
-14.5	3.48454	4.3781e-26
-14.5	3.50515	2.32844e-26
-14.5	3.52577	1.23414e-26
-14.5	3.54639	6.51905e-27
-14.5	3.56701	3.4318e-27
-14.5	3.58763	1.80043e-27
-14.5	3.60825	9.4134e-28
-14.5	3.62887	4.90491e-28
-14.5	3.64948	2.54699e-28
-14.5	3.6701	1.31807e-28
-14.5	3.69072	6.79761e-29
-14.5	3.71134	3.49369e-29
-14.5	3.73196	1.78945e-29
-14.5	3.75258	9.13402e-30
-14.5	3.7732	4.64632e-30
-14.5	3.79381	2.35538e-30
-14.5	3.81443	1.18991e-30
-14.5	3.83505	5.99061e-31
-14.5	3.85567	3.00558e-31
-14.5	3.87629	1.50274e-31
-14.5	3.89691	7.48751e-32
-14.5	3.91753	3.71782e-32
-14.5	3.93814	1.83965e-32
-14.5	3.95876	9.07147e-33
-14.5	3.97938	4.45773e-33
-14.5	4	2.18295e-33
-14.5	4.02062	1.06528e-33
-14.5	4.04124	5.18058e-34
-14.5	4.06186	2.51062e-34
-14.5	4.08247	1.21248e-34
-14.5	4.10309	5.83519e-35
-14.5	4.12371	2.79849e-35
-14.5	4.14433	1.33746e-35
-14.5	4.16495	6.36975e-36
-14.5	4.18557	3.02309e-36
-14.5	4.20619	1.42976e-36
-14.5	4.2268	6.73845e-37
-14.5	4.24742	3.16476e-37
-14.5	4.26804	1.48117e-37
-14.5	4.28866	6.90796e-38
-14.5	4.30928	3.21053e-38
-14.5	4.3299	1.48691e-38
-14.5	4.35051	6.86237e-39
-14.5	4.37113	3.15605e-39
-14.5	4.39175	1.44641e-39
-14.5	4.41237	6.60571e-40
-14.5	4.43299	3.00626e-40
-14.5	4.45361	1.36336e-40
-14.5	4.47423	6.16131e-41
-14.5	4.49484	2.77468e-41
-14.5	4.51546	1.24517e-41
-14.5	4.53608	5.5683e-42
-14.5	4.5567	2.48137e-42
-14.5	4.57732	1.10189e-42
-14.5	4.59794	4.87595e-43
-14.5	4.61856	2.15008e-43
-14.5	4.63917	9.44772e-44
-14.5	4.65979	4.13688e-44
-14.5	4.68041	1.80507e-44
-14.5	4.70103	7.84853e-45
-14.5	4.72165	3.40061e-45
-14.5	4.74227	1.46825e-45
-14.5	4.76289	6.31707e-46
-14.5	4.7835	2.70835e-46
-14.5	4.80412	1.15709e-46
-14.5	4.82474	4.92608e-47
-14.5	4.84536	2.08982e-47
-14.5	4.86598	8.83464e-48
-14.5	4.8866	3.7217e-48
-14.5	4.90722	1.5623e-48
-14.5	4.92784	6.53523e-49
-14.5	4.94845	2.72414e-49
-14.5	4.96907	1.13153e-49
-14.5	4.98969	4.68359e-50
-14.5	5.01031	1.93179e-50
-14.5	5.03093	7.93987e-51
-14.5	5.05155	3.2519e-51
-14.5	5.07217	1.32719e-51
-14.5	5.09278	5.39755e-52
-14.5	5.1134	2.18742e-52
-14.5	5.13402	8.83362e-53
-14.5	5.15464	3.5548e-53
-14.5	5.17526	1.42548e-53
-14.5	5.19588	5.6961e-54
-14.5	5.2165	2.26811e-54
-14.5	5.23711	8.99952e-55
-14.5	5.25773	3.55832e-55
-14.5	5.27835	1.40197e-55
-14.5	5.29897	5.50433e-56
-14.5	5.31959	2.15347e-56
-14.5	5.34021	8.39538e-57
-14.5	5.36083	3.26146e-57
-14.5	5.38144	1.26256e-57
-14.5	5.40206	4.87037e-58
-14.5	5.42268	1.87215e-58
-14.5	5.4433	7.17112e-59
-14.5	5.46392	2.73717e-59
-14.5	5.48454	1.04108e-59
-14.5	5.50516	3.94581e-60
-14.5	5.52577	1.49024e-60
-14.5	5.54639	5.60846e-61
-14.5	5.56701	2.10329e-61
-14.5	5.58763	7.86e-62
-14.5	5.60825	2.92694e-62
-14.5	5.62887	1.08611e-62
-14.5	5.64949	4.01604e-63
-14.5	5.6701	1.47976e-63
-14.5	5.69072	5.43316e-64
-14.5	5.71134	1.98783e-64
-14.5	5.73196	7.24728e-65
-14.5	5.75258	2.63291e-65
-14.5	5.7732	9.53158e-66
-14.5	5.79381	3.43843e-66
-14.5	5.81443	1.23601e-66
-14.5	5.83505	4.42741e-67
-14.5	5.85567	1.58032e-67
-14.5	5.87629	5.6209e-68
-14.5	5.89691	1.9922e-68
-14.5	5.91753	7.036e-69
-14.5	5.93814	2.4762e-69
-14.5	5.95876	8.68381e-70
-14.5	5.97938	3.0346e-70
-14.5	6	1.05671e-70
-14.45	0	0.00252
-14.45	0.02062	0.00492
-14.45	0.04124	0.0061
-14.45	0.06186	0.00598
-14.45	0.08247	0.00527
-14.45	0.10309	0.00518
-14.45	0.12371	0.00662
-14.45	0.14433	0.00892
-14.45	0.16495	0.01112
-14.45	0.18557	0.01268
-14.45	0.20619	0.01334
-14.45	0.2268	0.01312
-14.45	0.24742	0.01223
-14.45	0.26804	0.01105
-14.45	0.28866	0.01004
-14.45	0.30928	0.00952
-14.45	0.3299	0.00954
-14.45	0.35052	0.00984
-14.45	0.37113	0.0101
-14.45	0.39175	0.01015
-14.45	0.41237	0.00992
-14.45	0.43299	0.00948
-14.45	0.45361	0.00891
-14.45	0.47423	0.00832
-14.45	0.49484	0.00776
-14.45	0.51546	0.00726
-14.45	0.53608	0.00683
-14.45	0.5567	0.00644
-14.45	0.57732	0.0061
-14.45	0.59794	0.00578
-14.45	0.61856	0.0055
-14.45	0.63918	0.00523
-14.45	0.65979	0.00498
-14.45	0.68041	0.00474
-14.45	0.70103	0.0045
-14.45	0.72165	0.00425
-14.45	0.74227	0.004
-14.45	0.76289	0.00374
-14.45	0.78351	0.00347
-14.45	0.80412	0.00319
-14.45	0.82474	0.00292
-14.45	0.84536	0.00264
-14.45	0.86598	0.00238
-14.45	0.8866	0.00212
-14.45	0.90722	0.00187
-14.45	0.92783	0.00164
-14.45	0.94845	0.00142
-14.45	0.96907	0.00122
-14.45	0.98969	0.00104
-14.45	1.01031	0.000878538
-14.45	1.03093	0.000735233
-14.45	1.05155	0.000609984
-14.45	1.07217	0.000501798
-14.45	1.09278	0.00040941
-14.45	1.1134	0.000331374
-14.45	1.13402	0.000266152
-14.45	1.15464	0.000212187
-14.45	1.17526	0.000167965
-14.45	1.19588	0.000132058
-14.45	1.2165	0.000103155
-14.45	1.23711	8.00808e-05
-14.45	1.25773	6.18036e-05
-14.45	1.27835	4.74319e-05
-14.45	1.29897	3.62093e-05
-14.45	1.31959	2.75027e-05
-14.45	1.34021	2.07893e-05
-14.45	1.36083	1.56427e-05
-14.45	1.38144	1.17187e-05
-14.45	1.40206	8.74207e-06
-14.45	1.42268	6.49518e-06
-14.45	1.4433	4.80694e-06
-14.45	1.46392	3.54405e-06
-14.45	1.48454	2.60333e-06
-14.45	1.50516	1.90544e-06
-14.45	1.52577	1.38974e-06
-14.45	1.54639	1.01012e-06
-14.45	1.56701	7.3171e-07
-14.45	1.58763	5.28265e-07
-14.45	1.60825	3.80131e-07
-14.45	1.62887	2.72646e-07
-14.45	1.64949	1.94925e-07
-14.45	1.6701	1.38916e-07
-14.45	1.69072	9.86888e-08
-14.45	1.71134	6.98918e-08
-14.45	1.73196	4.93447e-08
-14.45	1.75258	3.47312e-08
-14.45	1.7732	2.43712e-08
-14.45	1.79381	1.70498e-08
-14.45	1.81443	1.1892e-08
-14.45	1.83505	8.26965e-09
-14.45	1.85567	5.73357e-09
-14.45	1.87629	3.96343e-09
-14.45	1.89691	2.73166e-09
-14.45	1.91753	1.87712e-09
-14.45	1.93814	1.28608e-09
-14.45	1.95876	8.78516e-10
-14.45	1.97938	5.98321e-10
-14.45	2	4.06271e-10
-14.45	2.02062	2.75036e-10
-14.45	2.04124	1.85629e-10
-14.45	2.06186	1.24905e-10
-14.45	2.08247	8.37885e-11
-14.45	2.10309	5.60335e-11
-14.45	2.12371	3.73561e-11
-14.45	2.14433	2.48267e-11
-14.45	2.16495	1.64479e-11
-14.45	2.18557	1.08625e-11
-14.45	2.20619	7.15096e-12
-14.45	2.2268	4.69257e-12
-14.45	2.24742	3.06945e-12
-14.45	2.26804	2.00128e-12
-14.45	2.28866	1.30061e-12
-14.45	2.30928	8.42506e-13
-14.45	2.3299	5.43976e-13
-14.45	2.35052	3.50077e-13
-14.45	2.37113	2.24554e-13
-14.45	2.39175	1.43566e-13
-14.45	2.41237	9.14843e-14
-14.45	2.43299	5.81043e-14
-14.45	2.45361	3.67819e-14
-14.45	2.47423	2.32071e-14
-14.45	2.49485	1.45938e-14
-14.45	2.51546	9.14698e-15
-14.45	2.53608	5.71406e-15
-14.45	2.5567	3.55771e-15
-14.45	2.57732	2.20777e-15
-14.45	2.59794	1.36551e-15
-14.45	2.61856	8.41773e-16
-14.45	2.63917	5.17192e-16
-14.45	2.65979	3.16713e-16
-14.45	2.68041	1.93303e-16
-14.45	2.70103	1.17589e-16
-14.45	2.72165	7.12941e-17
-14.45	2.74227	4.30823e-17
-14.45	2.76289	2.59478e-17
-14.45	2.7835	1.55762e-17
-14.45	2.80412	9.31922e-18
-14.45	2.82474	5.5572e-18
-14.45	2.84536	3.30286e-18
-14.45	2.86598	1.95651e-18
-14.45	2.8866	1.15513e-18
-14.45	2.90722	6.79735e-19
-14.45	2.92784	3.98662e-19
-14.45	2.94845	2.33038e-19
-14.45	2.96907	1.35771e-19
-14.45	2.98969	7.88391e-20
-14.45	3.01031	4.56282e-20
-14.45	3.03093	2.63197e-20
-14.45	3.05155	1.51316e-20
-14.45	3.07217	8.67046e-21
-14.45	3.09278	4.95169e-21
-14.45	3.1134	2.81851e-21
-14.45	3.13402	1.59896e-21
-14.45	3.15464	9.0408e-22
-14.45	3.17526	5.09481e-22
-14.45	3.19588	2.86154e-22
-14.45	3.2165	1.60184e-22
-14.45	3.23711	8.93695e-23
-14.45	3.25773	4.96942e-23
-14.45	3.27835	2.75403e-23
-14.45	3.29897	1.52117e-23
-14.45	3.31959	8.37395e-24
-14.45	3.34021	4.59437e-24
-14.45	3.36083	2.51225e-24
-14.45	3.38144	1.36912e-24
-14.45	3.40206	7.43634e-25
-14.45	3.42268	4.02546e-25
-14.45	3.4433	2.17174e-25
-14.45	3.46392	1.16771e-25
-14.45	3.48454	6.25748e-26
-14.45	3.50515	3.34191e-26
-14.45	3.52577	1.77878e-26
-14.45	3.54639	9.43585e-27
-14.45	3.56701	4.98848e-27
-14.45	3.58763	2.62835e-27
-14.45	3.60825	1.38014e-27
-14.45	3.62887	7.22254e-28
-14.45	3.64948	3.76686e-28
-14.45	3.6701	1.95791e-28
-14.45	3.69072	1.01421e-28
-14.45	3.71134	5.23575e-29
-14.45	3.73196	2.69371e-29
-14.45	3.75258	1.38115e-29
-14.45	3.7732	7.05741e-30
-14.45	3.79381	3.5939e-30
-14.45	3.81443	1.82389e-30
-14.45	3.83505	9.22455e-31
-14.45	3.85567	4.64946e-31
-14.45	3.87629	2.33545e-31
-14.45	3.89691	1.16909e-31
-14.45	3.91753	5.83219e-32
-14.45	3.93814	2.8995e-32
-14.45	3.95876	1.43655e-32
-14.45	3.97938	7.09289e-33
-14.45	4	3.49003e-33
-14.45	4.02062	1.71135e-33
-14.45	4.04124	8.36276e-34
-14.45	4.06186	4.07251e-34
-14.45	4.08247	1.9764e-34
-14.45	4.10309	9.55842e-35
-14.45	4.12371	4.60677e-35
-14.45	4.14433	2.21261e-35
-14.45	4.16495	1.05903e-35
-14.45	4.18557	5.05139e-36
-14.45	4.20619	2.40109e-36
-14.45	4.2268	1.13737e-36
-14.45	4.24742	5.36891e-37
-14.45	4.26804	2.52561e-37
-14.45	4.28866	1.18397e-37
-14.45	4.30928	5.53101e-38
-14.45	4.3299	2.57491e-38
-14.45	4.35051	1.19456e-38
-14.45	4.37113	5.52266e-39
-14.45	4.39175	2.54436e-39
-14.45	4.41237	1.16815e-39
-14.45	4.43299	5.34448e-40
-14.45	4.45361	2.4367e-40
-14.45	4.47423	1.1071e-40
-14.45	4.49484	5.01259e-41
-14.45	4.51546	2.26164e-41
-14.45	4.53608	1.01689e-41
-14.45	4.5567	4.55626e-42
-14.45	4.57732	2.03437e-42
-14.45	4.59794	9.05189e-43
-14.45	4.61856	4.0136e-43
-14.45	4.63917	1.77343e-43
-14.45	4.65979	7.80872e-44
-14.45	4.68041	3.42634e-44
-14.45	4.70103	1.49819e-44
-14.45	4.72165	6.52809e-45
-14.45	4.74227	2.83459e-45
-14.45	4.76289	1.22653e-45
-14.45	4.7835	5.28873e-46
-14.45	4.80412	2.27252e-46
-14.45	4.82474	9.73077e-47
-14.45	4.84536	4.15212e-47
-14.45	4.86598	1.76553e-47
-14.45	4.8866	7.48108e-48
-14.45	4.90722	3.1589e-48
-14.45	4.92784	1.3292e-48
-14.45	4.94845	5.57347e-49
-14.45	4.96907	2.32886e-49
-14.45	4.98969	9.69715e-50
-14.45	5.01031	4.02371e-50
-14.45	5.03093	1.66376e-50
-14.45	5.05155	6.85544e-51
-14.45	5.07217	2.8149e-51
-14.45	5.09278	1.15178e-51
-14.45	5.1134	4.69634e-52
-14.45	5.13402	1.90823e-52
-14.45	5.15464	7.72647e-53
-14.45	5.17526	3.11755e-53
-14.45	5.19588	1.2535e-53
-14.45	5.2165	5.02248e-54
-14.45	5.23711	2.00536e-54
-14.45	5.25773	7.97894e-55
-14.45	5.27835	3.16358e-55
-14.45	5.29897	1.24995e-55
-14.45	5.31959	4.92137e-56
-14.45	5.34021	1.9309e-56
-14.45	5.36083	7.54939e-57
-14.45	5.38144	2.94134e-57
-14.45	5.40206	1.14197e-57
-14.45	5.42268	4.41822e-58
-14.45	5.4433	1.70341e-58
-14.45	5.46392	6.54436e-59
-14.45	5.48454	2.50551e-59
-14.45	5.50516	9.55879e-60
-14.45	5.52577	3.63404e-60
-14.45	5.54639	1.37675e-60
-14.45	5.56701	5.19753e-61
-14.45	5.58763	1.95532e-61
-14.45	5.60825	7.33025e-62
-14.45	5.62887	2.7384e-62
-14.45	5.64949	1.01942e-62
-14.45	5.6701	3.7817e-63
-14.45	5.69072	1.39798e-63
-14.45	5.71134	5.14979e-64
-14.45	5.73196	1.89042e-64
-14.45	5.75258	6.91517e-65
-14.45	5.7732	2.52072e-65
-14.45	5.79381	9.15642e-66
-14.45	5.81443	3.31438e-66
-14.45	5.83505	1.19552e-66
-14.45	5.85567	4.29723e-67
-14.45	5.87629	1.53921e-67
-14.45	5.89691	5.49392e-68
-14.45	5.91753	1.95409e-68
-14.45	5.93814	6.92601e-69
-14.45	5.95876	2.44624e-69
-14.45	5.97938	8.60974e-70
-14.45	6	3.01966e-70
-14.4	0	0.00252
-14.4	0.02062	0.00492
-14.4	0.04124	0.0061
-14.4	0.06186	0.00598
-14.4	0.08247	0.00527
-14.4	0.10309	0.00518
-14.4	0.12371	0.00662
-14.4	0.14433	0.00892
-14.4	0.16495	0.01113
-14.4	0.18557	0.01269
-14.4	0.20619	0.01336
-14.4	0.2268	0.01314
-14.4	0.24742	0.01226
-14.4	0.26804	0.01108
-14.4	0.28866	0.01006
-14.4	0.30928	0.00954
-14.4	0.3299	0.00957
-14.4	0.35052	0.00987
-14.4	0.37113	0.01014
-14.4	0.39175	0.01019
-14.4	0.41237	0.00997
-14.4	0.43299	0.00953
-14.4	0.45361	0.00897
-14.4	0.47423	0.00838
-14.4	0.49484	0.00781
-14.4	0.51546	0.00732
-14.4	0.53608	0.00688
-14.4	0.5567	0.0065
-14.4	0.57732	0.00615
-14.4	0.59794	0.00584
-14.4	0.61856	0.00556
-14.4	0.63918	0.00529
-14.4	0.65979	0.00505
-14.4	0.68041	0.00481
-14.4	0.70103	0.00457
-14.4	0.72165	0.00432
-14.4	0.74227	0.00407
-14.4	0.76289	0.0038
-14.4	0.78351	0.00353
-14.4	0.80412	0.00326
-14.4	0.82474	0.00298
-14.4	0.84536	0.0027
-14.4	0.86598	0.00243
-14.4	0.8866	0.00217
-14.4	0.90722	0.00192
-14.4	0.92783	0.00168
-14.4	0.94845	0.00146
-14.4	0.96907	0.00126
-14.4	0.98969	0.00107
-14.4	1.01031	0.000907607
-14.4	1.03093	0.000760633
-14.4	1.05155	0.000631958
-14.4	1.07217	0.000520625
-14.4	1.09278	0.00042539
-14.4	1.1134	0.000344815
-14.4	1.13402	0.000277359
-14.4	1.15464	0.000221453
-14.4	1.17526	0.000175564
-14.4	1.19588	0.000138243
-14.4	1.2165	0.000108152
-14.4	1.23711	8.409e-05
-14.4	1.25773	6.4999e-05
-14.4	1.27835	4.99628e-05
-14.4	1.29897	3.8202e-05
-14.4	1.31959	2.90628e-05
-14.4	1.34021	2.20043e-05
-14.4	1.36083	1.6584e-05
-14.4	1.38144	1.24444e-05
-14.4	1.40206	9.29904e-06
-14.4	1.42268	6.92072e-06
-14.4	1.4433	5.13066e-06
-14.4	1.46392	3.7893e-06
-14.4	1.48454	2.78838e-06
-14.4	1.50516	2.04452e-06
-14.4	1.52577	1.49387e-06
-14.4	1.54639	1.08779e-06
-14.4	1.56701	7.89431e-07
-14.4	1.58763	5.71006e-07
-14.4	1.60825	4.11666e-07
-14.4	1.62887	2.95832e-07
-14.4	1.64949	2.11912e-07
-14.4	1.6701	1.51319e-07
-14.4	1.69072	1.07714e-07
-14.4	1.71134	7.64374e-08
-14.4	1.73196	5.40759e-08
-14.4	1.75258	3.81397e-08
-14.4	1.7732	2.68187e-08
-14.4	1.79381	1.88016e-08
-14.4	1.81443	1.31418e-08
-14.4	1.83505	9.15851e-09
-14.4	1.85567	6.3637e-09
-14.4	1.87629	4.40873e-09
-14.4	1.89691	3.04535e-09
-14.4	1.91753	2.09741e-09
-14.4	1.93814	1.44029e-09
-14.4	1.95876	9.86128e-10
-14.4	1.97938	6.7318e-10
-14.4	2	4.58183e-10
-14.4	2.02062	3.1092e-10
-14.4	2.04124	2.10356e-10
-14.4	2.06186	1.41889e-10
-14.4	2.08247	9.54167e-11
-14.4	2.10309	6.39692e-11
-14.4	2.12371	4.27544e-11
-14.4	2.14433	2.84868e-11
-14.4	2.16495	1.89214e-11
-14.4	2.18557	1.25285e-11
-14.4	2.20619	8.26946e-12
-14.4	2.2268	5.44096e-12
-14.4	2.24742	3.56852e-12
-14.4	2.26804	2.33298e-12
-14.4	2.28866	1.52032e-12
-14.4	2.30928	9.87543e-13
-14.4	2.3299	6.39395e-13
-14.4	2.35052	4.1264e-13
-14.4	2.37113	2.65435e-13
-14.4	2.39175	1.70187e-13
-14.4	2.41237	1.0876e-13
-14.4	2.43299	6.92777e-14
-14.4	2.45361	4.39835e-14
-14.4	2.47423	2.78329e-14
-14.4	2.49485	1.75549e-14
-14.4	2.51546	1.10359e-14
-14.4	2.53608	6.91495e-15
-14.4	2.5567	4.31855e-15
-14.4	2.57732	2.68816e-15
-14.4	2.59794	1.66779e-15
-14.4	2.61856	1.03132e-15
-14.4	2.63917	6.35646e-16
-14.4	2.65979	3.90485e-16
-14.4	2.68041	2.3909e-16
-14.4	2.70103	1.45911e-16
-14.4	2.72165	8.87525e-17
-14.4	2.74227	5.38074e-17
-14.4	2.76289	3.25141e-17
-14.4	2.7835	1.95826e-17
-14.4	2.80412	1.17554e-17
-14.4	2.82474	7.03349e-18
-14.4	2.84536	4.19444e-18
-14.4	2.86598	2.49314e-18
-14.4	2.8866	1.47702e-18
-14.4	2.90722	8.72156e-19
-14.4	2.92784	5.13299e-19
-14.4	2.94845	3.01102e-19
-14.4	2.96907	1.76046e-19
-14.4	2.98969	1.0259e-19
-14.4	3.01031	5.95867e-20
-14.4	3.03093	3.44954e-20
-14.4	3.05155	1.99039e-20
-14.4	3.07217	1.14467e-20
-14.4	3.09278	6.56129e-21
-14.4	3.1134	3.74853e-21
-14.4	3.13402	2.1345e-21
-14.4	3.15464	1.21142e-21
-14.4	3.17526	6.85256e-22
-14.4	3.19588	3.86343e-22
-14.4	3.2165	2.17097e-22
-14.4	3.23711	1.21589e-22
-14.4	3.25773	6.78722e-23
-14.4	3.27835	3.77613e-23
-14.4	3.29897	2.09391e-23
-14.4	3.31959	1.15724e-23
-14.4	3.34021	6.37446e-24
-14.4	3.36083	3.49958e-24
-14.4	3.38144	1.91487e-24
-14.4	3.40206	1.04427e-24
-14.4	3.42268	5.67594e-25
-14.4	3.4433	3.07474e-25
-14.4	3.46392	1.66007e-25
-14.4	3.48454	8.93282e-26
-14.4	3.50515	4.79065e-26
-14.4	3.52577	2.56061e-26
-14.4	3.54639	1.36406e-26
-14.4	3.56701	7.24209e-27
-14.4	3.58763	3.83206e-27
-14.4	3.60825	2.02087e-27
-14.4	3.62887	1.06213e-27
-14.4	3.64948	5.5636e-28
-14.4	3.6701	2.90446e-28
-14.4	3.69072	1.51115e-28
-14.4	3.71134	7.83571e-29
-14.4	3.73196	4.0493e-29
-14.4	3.75258	2.08549e-29
-14.4	3.7732	1.07045e-29
-14.4	3.79381	5.47579e-30
-14.4	3.81443	2.7916e-30
-14.4	3.83505	1.41835e-30
-14.4	3.85567	7.18182e-31
-14.4	3.87629	3.62416e-31
-14.4	3.89691	1.82264e-31
-14.4	3.91753	9.13505e-32
-14.4	3.93814	4.56289e-32
-14.4	3.95876	2.27136e-32
-14.4	3.97938	1.1268e-32
-14.4	4	5.57086e-33
-14.4	4.02062	2.74481e-33
-14.4	4.04124	1.34776e-33
-14.4	4.06186	6.5952e-34
-14.4	4.08247	3.21627e-34
-14.4	4.10309	1.5631e-34
-14.4	4.12371	7.57063e-35
-14.4	4.14433	3.65414e-35
-14.4	4.16495	1.7577e-35
-14.4	4.18557	8.42584e-36
-14.4	4.20619	4.0252e-36
-14.4	4.2268	1.91631e-36
-14.4	4.24742	9.09183e-37
-14.4	4.26804	4.29873e-37
-14.4	4.28866	2.0255e-37
-14.4	4.30928	9.51103e-38
-14.4	4.3299	4.45067e-38
-14.4	4.35051	2.07551e-38
-14.4	4.37113	9.64554e-39
-14.4	4.39175	4.46713e-39
-14.4	4.41237	2.06173e-39
-14.4	4.43299	9.48275e-40
-14.4	4.45361	4.34647e-40
-14.4	4.47423	1.98535e-40
-14.4	4.49484	9.03728e-41
-14.4	4.51546	4.09955e-41
-14.4	4.53608	1.85324e-41
-14.4	4.5567	8.34884e-42
-14.4	4.57732	3.74815e-42
-14.4	4.59794	1.67689e-42
-14.4	4.61856	7.47635e-43
-14.4	4.63917	3.32177e-43
-14.4	4.65979	1.47078e-43
-14.4	4.68041	6.48962e-44
-14.4	4.70103	2.85356e-44
-14.4	4.72165	1.2504e-44
-14.4	4.74227	5.4602e-45
-14.4	4.76289	2.37608e-45
-14.4	4.7835	1.03041e-45
-14.4	4.80412	4.45297e-46
-14.4	4.82474	1.91772e-46
-14.4	4.84536	8.23028e-47
-14.4	4.86598	3.51996e-47
-14.4	4.8866	1.50022e-47
-14.4	4.90722	6.37183e-48
-14.4	4.92784	2.69691e-48
-14.4	4.94845	1.13753e-48
-14.4	4.96907	4.78136e-49
-14.4	4.98969	2.00278e-49
-14.4	5.01031	8.35999e-50
-14.4	5.03093	3.47754e-50
-14.4	5.05155	1.44155e-50
-14.4	5.07217	5.95498e-51
-14.4	5.09278	2.45144e-51
-14.4	5.1134	1.00567e-51
-14.4	5.13402	4.11132e-52
-14.4	5.15464	1.67493e-52
-14.4	5.17526	6.79995e-53
-14.4	5.19588	2.75109e-53
-14.4	5.2165	1.10916e-53
-14.4	5.23711	4.45633e-54
-14.4	5.25773	1.78422e-54
-14.4	5.27835	7.11888e-55
-14.4	5.29897	2.83052e-55
-14.4	5.31959	1.12153e-55
-14.4	5.34021	4.42837e-56
-14.4	5.36083	1.74248e-56
-14.4	5.38144	6.83256e-57
-14.4	5.40206	2.66986e-57
-14.4	5.42268	1.03964e-57
-14.4	5.4433	4.03429e-58
-14.4	5.46392	1.56006e-58
-14.4	5.48454	6.01181e-59
-14.4	5.50516	2.30865e-59
-14.4	5.52577	8.83489e-60
-14.4	5.54639	3.36925e-60
-14.4	5.56701	1.28042e-60
-14.4	5.58763	4.84913e-61
-14.4	5.60825	1.83005e-61
-14.4	5.62887	6.88257e-62
-14.4	5.64949	2.57945e-62
-14.4	5.6701	9.63369e-63
-14.4	5.69072	3.58547e-63
-14.4	5.71134	1.32981e-63
-14.4	5.73196	4.91494e-64
-14.4	5.75258	1.81024e-64
-14.4	5.7732	6.64422e-65
-14.4	5.79381	2.43018e-65
-14.4	5.81443	8.8577e-66
-14.4	5.83505	3.2173e-66
-14.4	5.85567	1.16453e-66
-14.4	5.87629	4.20044e-67
-14.4	5.89691	1.50983e-67
-14.4	5.91753	5.40814e-68
-14.4	5.93814	1.93044e-68
-14.4	5.95876	6.86674e-69
-14.4	5.97938	2.43406e-69
-14.4	6	8.59807e-70
-14.35	0	0.00252
-14.35	0.02062	0.00492
-14.35	0.04124	0.0061
-14.35	0.06186	0.00598
-14.35	0.08247	0.00527
-14.35	0.10309	0.00518
-14.35	0.12371	0.00662
-14.35	0.14433	0.00893
-14.35	0.16495	0.01114
-14.35	0.18557	0.01271
-14.35	0.20619	0.01338
-14.35	0.2268	0.01317
-14.35	0.24742	0.01228
-14.35	0.26804	0.0111
-14.35	0.28866	0.01008
-14.35	0.30928	0.00957
-14.35	0.3299	0.0096
-14.35	0.35052	0.00991
-14.35	0.37113	0.01019
-14.35	0.39175	0.01024
-14.35	0.41237	0.01002
-14.35	0.43299	0.00959
-14.35	0.45361	0.00902
-14.35	0.47423	0.00843
-14.35	0.49484	0.00787
-14.35	0.51546	0.00737
-14.35	0.53608	0.00694
-14.35	0.5567	0.00655
-14.35	0.57732	0.00621
-14.35	0.59794	0.0059
-14.35	0.61856	0.00562
-14.35	0.63918	0.00535
-14.35	0.65979	0.00511
-14.35	0.68041	0.00487
-14.35	0.70103	0.00463
-14.35	0.72165	0.00439
-14.35	0.74227	0.00413
-14.35	0.76289	0.00387
-14.35	0.78351	0.0036
-14.35	0.80412	0.00332
-14.35	0.82474	0.00304
-14.35	0.84536	0.00276
-14.35	0.86598	0.00249
-14.35	0.8866	0.00222
-14.35	0.90722	0.00197
-14.35	0.92783	0.00173
-14.35	0.94845	0.0015
-14.35	0.96907	0.0013
-14.35	0.98969	0.00111
-14.35	1.01031	0.000937545
-14.35	1.03093	0.000786829
-14.35	1.05155	0.000654654
-14.35	1.07217	0.0005401
-14.35	1.09278	0.000441944
-14.35	1.1134	0.000358759
-14.35	1.13402	0.000289002
-14.35	1.15464	0.000231094
-14.35	1.17526	0.000183484
-14.35	1.19588	0.000144698
-14.35	1.2165	0.000113375
-14.35	1.23711	8.82872e-05
-14.35	1.25773	6.83495e-05
-14.35	1.27835	5.26208e-05
-14.35	1.29897	4.0298e-05
-14.35	1.31959	3.07064e-05
-14.35	1.34021	2.32863e-05
-14.35	1.36083	1.75789e-05
-14.35	1.38144	1.32127e-05
-14.35	1.40206	9.88966e-06
-14.35	1.42268	7.37272e-06
-14.35	1.4433	5.47511e-06
-14.35	1.46392	4.05069e-06
-14.35	1.48454	2.98596e-06
-14.35	1.50516	2.19328e-06
-14.35	1.52577	1.60545e-06
-14.35	1.54639	1.17117e-06
-14.35	1.56701	8.51506e-07
-14.35	1.58763	6.17056e-07
-14.35	1.60825	4.45707e-07
-14.35	1.62887	3.20907e-07
-14.35	1.64949	2.3032e-07
-14.35	1.6701	1.64786e-07
-14.35	1.69072	1.17533e-07
-14.35	1.71134	8.35723e-08
-14.35	1.73196	5.92435e-08
-14.35	1.75258	4.18703e-08
-14.35	1.7732	2.95031e-08
-14.35	1.79381	2.0727e-08
-14.35	1.81443	1.45184e-08
-14.35	1.83505	1.01396e-08
-14.35	1.85567	7.06071e-09
-14.35	1.87629	4.90237e-09
-14.35	1.89691	3.39387e-09
-14.35	1.91753	2.34271e-09
-14.35	1.93814	1.61239e-09
-14.35	1.95876	1.10651e-09
-14.35	1.97938	7.57115e-10
-14.35	2	5.16524e-10
-14.35	2.02062	3.51345e-10
-14.35	2.04124	2.38279e-10
-14.35	2.06186	1.61115e-10
-14.35	2.08247	1.08612e-10
-14.35	2.10309	7.2997e-11
-14.35	2.12371	4.89109e-11
-14.35	2.14433	3.26717e-11
-14.35	2.16495	2.17568e-11
-14.35	2.18557	1.44433e-11
-14.35	2.20619	9.5583e-12
-14.35	2.2268	6.30561e-12
-14.35	2.24742	4.14667e-12
-14.35	2.26804	2.71826e-12
-14.35	2.28866	1.77622e-12
-14.35	2.30928	1.15694e-12
-14.35	2.3299	7.51148e-13
-14.35	2.35052	4.86117e-13
-14.35	2.37113	3.13582e-13
-14.35	2.39175	2.01629e-13
-14.35	2.41237	1.29225e-13
-14.35	2.43299	8.25512e-14
-14.35	2.45361	5.25637e-14
-14.35	2.47423	3.33604e-14
-14.35	2.49485	2.11037e-14
-14.35	2.51546	1.33066e-14
-14.35	2.53608	8.36288e-15
-14.35	2.5567	5.2387e-15
-14.35	2.57732	3.27092e-15
-14.35	2.59794	2.03561e-15
-14.35	2.61856	1.26269e-15
-14.35	2.63917	7.80691e-16
-14.35	2.65979	4.81104e-16
-14.35	2.68041	2.95513e-16
-14.35	2.70103	1.80923e-16
-14.35	2.72165	1.10405e-16
-14.35	2.74227	6.71524e-17
-14.35	2.76289	4.07112e-17
-14.35	2.7835	2.46005e-17
-14.35	2.80412	1.48168e-17
-14.35	2.82474	8.89494e-18
-14.35	2.84536	5.32243e-18
-14.35	2.86598	3.17436e-18
-14.35	2.8866	1.88704e-18
-14.35	2.90722	1.11811e-18
-14.35	2.92784	6.60339e-19
-14.35	2.94845	3.88711e-19
-14.35	2.96907	2.28069e-19
-14.35	2.98969	1.33377e-19
-14.35	3.01031	7.77454e-20
-14.35	3.03093	4.51695e-20
-14.35	3.05155	2.61572e-20
-14.35	3.07217	1.50978e-20
-14.35	3.09278	8.68584e-21
-14.35	3.1134	4.98063e-21
-14.35	3.13402	2.84663e-21
-14.35	3.15464	1.62163e-21
-14.35	3.17526	9.20753e-22
-14.35	3.19588	5.21083e-22
-14.35	3.2165	2.93928e-22
-14.35	3.23711	1.65252e-22
-14.35	3.25773	9.26017e-23
-14.35	3.27835	5.17202e-23
-14.35	3.29897	2.87917e-23
-14.35	3.31959	1.5975e-23
-14.35	3.34021	8.83445e-24
-14.35	3.36083	4.86946e-24
-14.35	3.38144	2.67513e-24
-14.35	3.40206	1.46477e-24
-14.35	3.42268	7.99381e-25
-14.35	3.4433	4.34807e-25
-14.35	3.46392	2.3572e-25
-14.35	3.48454	1.27366e-25
-14.35	3.50515	6.85904e-26
-14.35	3.52577	3.68152e-26
-14.35	3.54639	1.96944e-26
-14.35	3.56701	1.05005e-26
-14.35	3.58763	5.57989e-27
-14.35	3.60825	2.95521e-27
-14.35	3.62887	1.55991e-27
-14.35	3.64948	8.20645e-28
-14.35	3.6701	4.30284e-28
-14.35	3.69072	2.24852e-28
-14.35	3.71134	1.17107e-28
-14.35	3.73196	6.07863e-29
-14.35	3.75258	3.14462e-29
-14.35	3.7732	1.62132e-29
-14.35	3.79381	8.33117e-30
-14.35	3.81443	4.26656e-30
-14.35	3.83505	2.17763e-30
-14.35	3.85567	1.1077e-30
-14.35	3.87629	5.61557e-31
-14.35	3.89691	2.83723e-31
-14.35	3.91753	1.42865e-31
-14.35	3.93814	7.16943e-32
-14.35	3.95876	3.58568e-32
-14.35	3.97938	1.78725e-32
-14.35	4	8.87815e-33
-14.35	4.02062	4.39526e-33
-14.35	4.04124	2.16856e-33
-14.35	4.06186	1.0663e-33
-14.35	4.08247	5.22528e-34
-14.35	4.10309	2.55188e-34
-14.35	4.12371	1.24203e-34
-14.35	4.14433	6.02451e-35
-14.35	4.16495	2.91226e-35
-14.35	4.18557	1.403e-35
-14.35	4.20619	6.73597e-36
-14.35	4.2268	3.22299e-36
-14.35	4.24742	1.53686e-36
-14.35	4.26804	7.30339e-37
-14.35	4.28866	3.45883e-37
-14.35	4.30928	1.63248e-37
-14.35	4.3299	7.67853e-38
-14.35	4.35051	3.59933e-38
-14.35	4.37113	1.68142e-38
-14.35	4.39175	7.82789e-39
-14.35	4.41237	3.63181e-39
-14.35	4.43299	1.67924e-39
-14.35	4.45361	7.73769e-40
-14.35	4.47423	3.5532e-40
-14.35	4.49484	1.62607e-40
-14.35	4.51546	7.41592e-41
-14.35	4.53608	3.37055e-41
-14.35	4.5567	1.52667e-41
-14.35	4.57732	6.89122e-42
-14.35	4.59794	3.09995e-42
-14.35	4.61856	1.3897e-42
-14.35	4.63917	6.20861e-43
-14.35	4.65979	2.76423e-43
-14.35	4.68041	1.22648e-43
-14.35	4.70103	5.42315e-44
-14.35	4.72165	2.38973e-44
-14.35	4.74227	1.04943e-44
-14.35	4.76289	4.59263e-45
-14.35	4.7835	2.00297e-45
-14.35	4.80412	8.70548e-46
-14.35	4.82474	3.77065e-46
-14.35	4.84536	1.62758e-46
-14.35	4.86598	7.00124e-47
-14.35	4.8866	3.00131e-47
-14.35	4.90722	1.28218e-47
-14.35	4.92784	5.45875e-48
-14.35	4.94845	2.31601e-48
-14.35	4.96907	9.79242e-49
-14.35	4.98969	4.12613e-49
-14.35	5.01031	1.7326e-49
-14.35	5.03093	7.25034e-50
-14.35	5.05155	3.02357e-50
-14.35	5.07217	1.25656e-50
-14.35	5.09278	5.20417e-51
-14.35	5.1134	2.14793e-51
-14.35	5.13402	8.83469e-52
-14.35	5.15464	3.6213e-52
-14.35	5.17526	1.47924e-52
-14.35	5.19588	6.02167e-53
-14.35	5.2165	2.44284e-53
-14.35	5.23711	9.87587e-54
-14.35	5.25773	3.97884e-54
-14.35	5.27835	1.5975e-54
-14.35	5.29897	6.39181e-55
-14.35	5.31959	2.54864e-55
-14.35	5.34021	1.01273e-55
-14.35	5.36083	4.01034e-56
-14.35	5.38144	1.58259e-56
-14.35	5.40206	6.22382e-57
-14.35	5.42268	2.43919e-57
-14.35	5.4433	9.52652e-58
-14.35	5.46392	3.70786e-58
-14.35	5.48454	1.43818e-58
-14.35	5.50516	5.55907e-59
-14.35	5.52577	2.14137e-59
-14.35	5.54639	8.22017e-60
-14.35	5.56701	3.14463e-60
-14.35	5.58763	1.19883e-60
-14.35	5.60825	4.55456e-61
-14.35	5.62887	1.72438e-61
-14.35	5.64949	6.5061e-62
-14.35	5.6701	2.44628e-62
-14.35	5.69072	9.16624e-63
-14.35	5.71134	3.42275e-63
-14.35	5.73196	1.27367e-63
-14.35	5.75258	4.72324e-64
-14.35	5.7732	1.7455e-64
-14.35	5.79381	6.42834e-65
-14.35	5.81443	2.35926e-65
-14.35	5.83505	8.62883e-66
-14.35	5.85567	3.14504e-66
-14.35	5.87629	1.14235e-66
-14.35	5.89691	4.13493e-67
-14.35	5.91753	1.49155e-67
-14.35	5.93814	5.3617e-68
-14.35	5.95876	1.92073e-68
-14.35	5.97938	6.85689e-69
-14.35	6	2.43942e-69
-14.3	0	0.00252
-14.3	0.02062	0.00492
-14.3	0.04124	0.0061
-14.3	0.06186	0.00598
-14.3	0.08247	0.00527
-14.3	0.10309	0.00518
-14.3	0.12371	0.00663
-14.3	0.14433	0.00893
-14.3	0.16495	0.01115
-14.3	0.18557	0.01272
-14.3	0.20619	0.0134
-14.3	0.2268	0.01319
-14.3	0.24742	0.01231
-14.3	0.26804	0.01113
-14.3	0.28866	0.0101
-14.3	0.30928	0.00959
-14.3	0.3299	0.00962
-14.3	0.35052	0.00994
-14.3	0.37113	0.01023
-14.3	0.39175	0.01029
-14.3	0.41237	0.01007
-14.3	0.43299	0.00964
-14.3	0.45361	0.00908
-14.3	0.47423	0.00849
-14.3	0.49484	0.00792
-14.3	0.51546	0.00743
-14.3	0.53608	0.00699
-14.3	0.5567	0.00661
-14.3	0.57732	0.00627
-14.3	0.59794	0.00596
-14.3	0.61856	0.00568
-14.3	0.63918	0.00542
-14.3	0.65979	0.00517
-14.3	0.68041	0.00493
-14.3	0.70103	0.0047
-14.3	0.72165	0.00445
-14.3	0.74227	0.0042
-14.3	0.76289	0.00394
-14.3	0.78351	0.00366
-14.3	0.80412	0.00339
-14.3	0.82474	0.0031
-14.3	0.84536	0.00282
-14.3	0.86598	0.00255
-14.3	0.8866	0.00228
-14.3	0.90722	0.00202
-14.3	0.92783	0.00178
-14.3	0.94845	0.00155
-14.3	0.96907	0.00134
-14.3	0.98969	0.00114
-14.3	1.01031	0.000968375
-14.3	1.03093	0.000813845
-14.3	1.05155	0.000678094
-14.3	1.07217	0.000560241
-14.3	1.09278	0.00045909
-14.3	1.1134	0.000373223
-14.3	1.13402	0.000301098
-14.3	1.15464	0.000241125
-14.3	1.17526	0.000191735
-14.3	1.19588	0.000151434
-14.3	1.2165	0.000118834
-14.3	1.23711	9.26807e-05
-14.3	1.25773	7.18622e-05
-14.3	1.27835	5.54116e-05
-14.3	1.29897	4.25024e-05
-14.3	1.31959	3.24377e-05
-14.3	1.34021	2.46388e-05
-14.3	1.36083	1.86302e-05
-14.3	1.38144	1.4026e-05
-14.3	1.40206	1.05158e-05
-14.3	1.42268	7.85274e-06
-14.3	1.4433	5.84152e-06
-14.3	1.46392	4.32924e-06
-14.3	1.48454	3.19686e-06
-14.3	1.50516	2.35236e-06
-14.3	1.52577	1.72498e-06
-14.3	1.54639	1.26065e-06
-14.3	1.56701	9.18247e-07
-14.3	1.58763	6.66659e-07
-14.3	1.60825	4.82443e-07
-14.3	1.62887	3.48019e-07
-14.3	1.64949	2.50261e-07
-14.3	1.6701	1.79403e-07
-14.3	1.69072	1.28211e-07
-14.3	1.71134	9.13474e-08
-14.3	1.73196	6.48862e-08
-14.3	1.75258	4.59521e-08
-14.3	1.7732	3.24463e-08
-14.3	1.79381	2.28424e-08
-14.3	1.81443	1.6034e-08
-14.3	1.83505	1.12221e-08
-14.3	1.85567	7.83144e-09
-14.3	1.87629	5.44942e-09
-14.3	1.89691	3.78095e-09
-14.3	1.91753	2.61575e-09
-14.3	1.93814	1.8044e-09
-14.3	1.95876	1.24111e-09
-14.3	1.97938	8.51188e-10
-14.3	2	5.82066e-10
-14.3	2.02062	3.96867e-10
-14.3	2.04124	2.69797e-10
-14.3	2.06186	1.82869e-10
-14.3	2.08247	1.2358e-10
-14.3	2.10309	8.32624e-11
-14.3	2.12371	5.5929e-11
-14.3	2.14433	3.74543e-11
-14.3	2.16495	2.50055e-11
-14.3	2.18557	1.66429e-11
-14.3	2.20619	1.10427e-11
-14.3	2.2268	7.30407e-12
-14.3	2.24742	4.81606e-12
-14.3	2.26804	3.16555e-12
-14.3	2.28866	2.07411e-12
-14.3	2.30928	1.35467e-12
-14.3	2.3299	8.81958e-13
-14.3	2.35052	5.72365e-13
-14.3	2.37113	3.70257e-13
-14.3	2.39175	2.38746e-13
-14.3	2.41237	1.53451e-13
-14.3	2.43299	9.83102e-14
-14.3	2.45361	6.27803e-14
-14.3	2.47423	3.99615e-14
-14.3	2.49485	2.53543e-14
-14.3	2.51546	1.60344e-14
-14.3	2.53608	1.01075e-14
-14.3	2.5567	6.35079e-15
-14.3	2.57732	3.97739e-15
-14.3	2.59794	2.48289e-15
-14.3	2.61856	1.54492e-15
-14.3	2.63917	9.58171e-16
-14.3	2.65979	5.92337e-16
-14.3	2.68041	3.64992e-16
-14.3	2.70103	2.24174e-16
-14.3	2.72165	1.37239e-16
-14.3	2.74227	8.37448e-17
-14.3	2.76289	5.09363e-17
-14.3	2.7835	3.08806e-17
-14.3	2.80412	1.8661e-17
-14.3	2.82474	1.12401e-17
-14.3	2.84536	6.74835e-18
-14.3	2.86598	4.03843e-18
-14.3	2.8866	2.40889e-18
-14.3	2.90722	1.43223e-18
-14.3	2.92784	8.48778e-19
-14.3	2.94845	5.01378e-19
-14.3	2.96907	2.95206e-19
-14.3	2.98969	1.7325e-19
-14.3	3.01031	1.01347e-19
-14.3	3.03093	5.90926e-20
-14.3	3.05155	3.43434e-20
-14.3	3.07217	1.98948e-20
-14.3	3.09278	1.14874e-20
-14.3	3.1134	6.61135e-21
-14.3	3.13402	3.79265e-21
-14.3	3.15464	2.1686e-21
-14.3	3.17526	1.23594e-21
-14.3	3.19588	7.02101e-22
-14.3	3.2165	3.97541e-22
-14.3	3.23711	2.2436e-22
-14.3	3.25773	1.26208e-22
-14.3	3.27835	7.07636e-23
-14.3	3.29897	3.95465e-23
-14.3	3.31959	2.20284e-23
-14.3	3.34021	1.22302e-23
-14.3	3.36083	6.76797e-24
-14.3	3.38144	3.73298e-24
-14.3	3.40206	2.05222e-24
-14.3	3.42268	1.12451e-24
-14.3	3.4433	6.14147e-25
-14.3	3.46392	3.3431e-25
-14.3	3.48454	1.81381e-25
-14.3	3.50515	9.80846e-26
-14.3	3.52577	5.28656e-26
-14.3	3.54639	2.83994e-26
-14.3	3.56701	1.52057e-26
-14.3	3.58763	8.1145e-27
-14.3	3.60825	4.31596e-27
-14.3	3.62887	2.28797e-27
-14.3	3.64948	1.20887e-27
-14.3	3.6701	6.36594e-28
-14.3	3.69072	3.34118e-28
-14.3	3.71134	1.74779e-28
-14.3	3.73196	9.11231e-29
-14.3	3.75258	4.73498e-29
-14.3	3.7732	2.4522e-29
-14.3	3.79381	1.26573e-29
-14.3	3.81443	6.51137e-30
-14.3	3.83505	3.33848e-30
-14.3	3.85567	1.70596e-30
-14.3	3.87629	8.6882e-31
-14.3	3.89691	4.40994e-31
-14.3	3.91753	2.23088e-31
-14.3	3.93814	1.12476e-31
-14.3	3.95876	5.6517e-32
-14.3	3.97938	2.83032e-32
-14.3	4	1.41263e-32
-14.3	4.02062	7.02681e-33
-14.3	4.04124	3.48354e-33
-14.3	4.06186	1.72114e-33
-14.3	4.08247	8.4751e-34
-14.3	4.10309	4.15915e-34
-14.3	4.12371	2.03421e-34
-14.3	4.14433	9.91551e-35
-14.3	4.16495	4.81686e-35
-14.3	4.18557	2.33207e-35
-14.3	4.20619	1.12524e-35
-14.3	4.2268	5.41102e-36
-14.3	4.24742	2.59321e-36
-14.3	4.26804	1.23857e-36
-14.3	4.28866	5.89561e-37
-14.3	4.30928	2.7968e-37
-14.3	4.3299	1.32227e-37
-14.3	4.35051	6.23015e-38
-14.3	4.37113	2.92551e-38
-14.3	4.39175	1.36907e-38
-14.3	4.41237	6.38516e-39
-14.3	4.43299	2.96783e-39
-14.3	4.45361	1.37476e-39
-14.3	4.47423	6.34652e-40
-14.3	4.49484	2.91987e-40
-14.3	4.51546	1.33879e-40
-14.3	4.53608	6.11756e-41
-14.3	4.5567	2.78589e-41
-14.3	4.57732	1.26435e-41
-14.3	4.59794	5.7186e-42
-14.3	4.61856	2.57768e-42
-14.3	4.63917	1.15794e-42
-14.3	4.65979	5.18395e-43
-14.3	4.68041	2.31287e-43
-14.3	4.70103	1.02839e-43
-14.3	4.72165	4.55705e-44
-14.3	4.74227	2.01244e-44
-14.3	4.76289	8.85685e-45
-14.3	4.7835	3.88464e-45
-14.3	4.80412	1.698e-45
-14.3	4.82474	7.39672e-46
-14.3	4.84536	3.21111e-46
-14.3	4.86598	1.38927e-46
-14.3	4.8866	5.99009e-47
-14.3	4.90722	2.57391e-47
-14.3	4.92784	1.10222e-47
-14.3	4.94845	4.70389e-48
-14.3	4.96907	2.0006e-48
-14.3	4.98969	8.47962e-49
-14.3	5.01031	3.58184e-49
-14.3	5.03093	1.50782e-49
-14.3	5.05155	6.32566e-50
-14.3	5.07217	2.64469e-50
-14.3	5.09278	1.10194e-50
-14.3	5.1134	4.57565e-51
-14.3	5.13402	1.89348e-51
-14.3	5.15464	7.80875e-52
-14.3	5.17526	3.20933e-52
-14.3	5.19588	1.3145e-52
-14.3	5.2165	5.36559e-53
-14.3	5.23711	2.18266e-53
-14.3	5.25773	8.84848e-54
-14.3	5.27835	3.57488e-54
-14.3	5.29897	1.43935e-54
-14.3	5.31959	5.77542e-55
-14.3	5.34021	2.30946e-55
-14.3	5.36083	9.20345e-56
-14.3	5.38144	3.65512e-56
-14.3	5.40206	1.44665e-56
-14.3	5.42268	5.70605e-57
-14.3	5.4433	2.24295e-57
-14.3	5.46392	8.78646e-58
-14.3	5.48454	3.4302e-58
-14.3	5.50516	1.33455e-58
-14.3	5.52577	5.17441e-59
-14.3	5.54639	1.99939e-59
-14.3	5.56701	7.69918e-60
-14.3	5.58763	2.95462e-60
-14.3	5.60825	1.12997e-60
-14.3	5.62887	4.30671e-61
-14.3	5.64949	1.63581e-61
-14.3	5.6701	6.19198e-62
-14.3	5.69072	2.3358e-62
-14.3	5.71134	8.78115e-63
-14.3	5.73196	3.28985e-63
-14.3	5.75258	1.22832e-63
-14.3	5.7732	4.5704e-64
-14.3	5.79381	1.69476e-64
-14.3	5.81443	6.26281e-65
-14.3	5.83505	2.30643e-65
-14.3	5.85567	8.46485e-66
-14.3	5.87629	3.09605e-66
-14.3	5.89691	1.12851e-66
-14.3	5.91753	4.0993e-67
-14.3	5.93814	1.48396e-67
-14.3	5.95876	5.35359e-68
-14.3	5.97938	1.92475e-68
-14.3	6	6.89626e-69
-14.25	0	0.00252
-14.25	0.02062	0.00492
-14.25	0.04124	0.0061
-14.25	0.06186	0.00598
-14.25	0.08247	0.00527
-14.25	0.10309	0.00518
-14.25	0.12371	0.00663
-14.25	0.14433	0.00894
-14.25	0.16495	0.01116
-14.25	0.18557	0.01274
-14.25	0.20619	0.01342
-14.25	0.2268	0.01321
-14.25	0.24742	0.01233
-14.25	0.26804	0.01115
-14.25	0.28866	0.01013
-14.25	0.30928	0.00961
-14.25	0.3299	0.00965
-14.25	0.35052	0.00997
-14.25	0.37113	0.01027
-14.25	0.39175	0.01033
-14.25	0.41237	0.01013
-14.25	0.43299	0.0097
-14.25	0.45361	0.00914
-14.25	0.47423	0.00854
-14.25	0.49484	0.00798
-14.25	0.51546	0.00748
-14.25	0.53608	0.00705
-14.25	0.5567	0.00667
-14.25	0.57732	0.00633
-14.25	0.59794	0.00602
-14.25	0.61856	0.00574
-14.25	0.63918	0.00548
-14.25	0.65979	0.00524
-14.25	0.68041	0.005
-14.25	0.70103	0.00476
-14.25	0.72165	0.00452
-14.25	0.74227	0.00427
-14.25	0.76289	0.004
-14.25	0.78351	0.00373
-14.25	0.80412	0.00345
-14.25	0.82474	0.00317
-14.25	0.84536	0.00289
-14.25	0.86598	0.00261
-14.25	0.8866	0.00233
-14.25	0.90722	0.00207
-14.25	0.92783	0.00182
-14.25	0.94845	0.00159
-14.25	0.96907	0.00138
-14.25	0.98969	0.00118
-14.25	1.01031	0.001
-14.25	1.03093	0.000841703
-14.25	1.05155	0.000702299
-14.25	1.07217	0.000581071
-14.25	1.09278	0.000476847
-14.25	1.1134	0.000388225
-14.25	1.13402	0.000313662
-14.25	1.15464	0.00025156
-14.25	1.17526	0.000200332
-14.25	1.19588	0.000158463
-14.25	1.2165	0.000124539
-14.25	1.23711	9.72789e-05
-14.25	1.25773	7.55441e-05
-14.25	1.27835	5.83416e-05
-14.25	1.29897	4.48202e-05
-14.25	1.31959	3.42611e-05
-14.25	1.34021	2.60655e-05
-14.25	1.36083	1.9741e-05
-14.25	1.38144	1.48866e-05
-14.25	1.40206	1.11796e-05
-14.25	1.42268	8.36242e-06
-14.25	1.4433	6.23124e-06
-14.25	1.46392	4.626e-06
-14.25	1.48454	3.42195e-06
-14.25	1.50516	2.52243e-06
-14.25	1.52577	1.85299e-06
-14.25	1.54639	1.35665e-06
-14.25	1.56701	9.89987e-07
-14.25	1.58763	7.20075e-07
-14.25	1.60825	5.22077e-07
-14.25	1.62887	3.77326e-07
-14.25	1.64949	2.71857e-07
-14.25	1.6701	1.95264e-07
-14.25	1.69072	1.39821e-07
-14.25	1.71134	9.98177e-08
-14.25	1.73196	7.10457e-08
-14.25	1.75258	5.04168e-08
-14.25	1.7732	3.56722e-08
-14.25	1.79381	2.51658e-08
-14.25	1.81443	1.77022e-08
-14.25	1.83505	1.24161e-08
-14.25	1.85567	8.68339e-09
-14.25	1.87629	6.05543e-09
-14.25	1.89691	4.2107e-09
-14.25	1.91753	2.91956e-09
-14.25	1.93814	2.01853e-09
-14.25	1.95876	1.39157e-09
-14.25	1.97938	9.56581e-10
-14.25	2	6.55666e-10
-14.25	2.02062	4.48106e-10
-14.25	2.04124	3.05359e-10
-14.25	2.06186	2.07474e-10
-14.25	2.08247	1.4055e-10
-14.25	2.10309	9.493e-11
-14.25	2.12371	6.39256e-11
-14.25	2.14433	4.29175e-11
-14.25	2.16495	2.87259e-11
-14.25	2.18557	1.91684e-11
-14.25	2.20619	1.27515e-11
-14.25	2.2268	8.45648e-12
-14.25	2.24742	5.59072e-12
-14.25	2.26804	3.68458e-12
-14.25	2.28866	2.42071e-12
-14.25	2.30928	1.58536e-12
-14.25	2.3299	1.03499e-12
-14.25	2.35052	6.73545e-13
-14.25	2.37113	4.36931e-13
-14.25	2.39175	2.82535e-13
-14.25	2.41237	1.82113e-13
-14.25	2.43299	1.17009e-13
-14.25	2.45361	7.49379e-14
-14.25	2.47423	4.78397e-14
-14.25	2.49485	3.04423e-14
-14.25	2.51546	1.93094e-14
-14.25	2.53608	1.22084e-14
-14.25	2.5567	7.69396e-15
-14.25	2.57732	4.83327e-15
-14.25	2.59794	3.02643e-15
-14.25	2.61856	1.88895e-15
-14.25	2.63917	1.17519e-15
-14.25	2.65979	7.28776e-16
-14.25	2.68041	4.50484e-16
-14.25	2.70103	2.77564e-16
-14.25	2.72165	1.7047e-16
-14.25	2.74227	1.04359e-16
-14.25	2.76289	6.36814e-17
-14.25	2.7835	3.87342e-17
-14.25	2.80412	2.34842e-17
-14.25	2.82474	1.41924e-17
-14.25	2.84536	8.54941e-18
-14.25	2.86598	5.13353e-18
-14.25	2.8866	3.07252e-18
-14.25	2.90722	1.83305e-18
-14.25	2.92784	1.09007e-18
-14.25	2.94845	6.46145e-19
-14.25	2.96907	3.81774e-19
-14.25	2.98969	2.24844e-19
-14.25	3.01031	1.31994e-19
-14.25	3.03093	7.72369e-20
-14.25	3.05155	4.50498e-20
-14.25	3.07217	2.61914e-20
-14.25	3.09278	1.51782e-20
-14.25	3.1134	8.76754e-21
-14.25	3.13402	5.04813e-21
-14.25	3.15464	2.89719e-21
-14.25	3.17526	1.65737e-21
-14.25	3.19588	9.45043e-22
-14.25	3.2165	5.37127e-22
-14.25	3.23711	3.04294e-22
-14.25	3.25773	1.7183e-22
-14.25	3.27835	9.67154e-23
-14.25	3.29897	5.42599e-23
-14.25	3.31959	3.03424e-23
-14.25	3.34021	1.69124e-23
-14.25	3.36083	9.3961e-24
-14.25	3.38144	5.20322e-24
-14.25	3.40206	2.87197e-24
-14.25	3.42268	1.58004e-24
-14.25	3.4433	8.66435e-25
-14.25	3.46392	4.73568e-25
-14.25	3.48454	2.57992e-25
-14.25	3.50515	1.4009e-25
-14.25	3.52577	7.58197e-26
-14.25	3.54639	4.09006e-26
-14.25	3.56701	2.19913e-26
-14.25	3.58763	1.17853e-26
-14.25	3.60825	6.29509e-27
-14.25	3.62887	3.35143e-27
-14.25	3.64948	1.77839e-27
-14.25	3.6701	9.40561e-28
-14.25	3.69072	4.95806e-28
-14.25	3.71134	2.60495e-28
-14.25	3.73196	1.36411e-28
-14.25	3.75258	7.11965e-29
-14.25	3.7732	3.70363e-29
-14.25	3.79381	1.92024e-29
-14.25	3.81443	9.92288e-30
-14.25	3.83505	5.11065e-30
-14.25	3.85567	2.62343e-30
-14.25	3.87629	1.34219e-30
-14.25	3.89691	6.84405e-31
-14.25	3.91753	3.47826e-31
-14.25	3.93814	1.76182e-31
-14.25	3.95876	8.89422e-32
-14.25	3.97938	4.4751e-32
-14.25	4	2.24411e-32
-14.25	4.02062	1.12158e-32
-14.25	4.04124	5.58681e-33
-14.25	4.06186	2.77357e-33
-14.25	4.08247	1.37233e-33
-14.25	4.10309	6.76736e-34
-14.25	4.12371	3.326e-34
-14.25	4.14433	1.62916e-34
-14.25	4.16495	7.95329e-35
-14.25	4.18557	3.86962e-35
-14.25	4.20619	1.87641e-35
-14.25	4.2268	9.06827e-36
-14.25	4.24742	4.36775e-36
-14.25	4.26804	2.09666e-36
-14.25	4.28866	1.00307e-36
-14.25	4.30928	4.7827e-37
-14.25	4.3299	2.27273e-37
-14.25	4.35051	1.07636e-37
-14.25	4.37113	5.08039e-38
-14.25	4.39175	2.38985e-38
-14.25	4.41237	1.12041e-38
-14.25	4.43299	5.23498e-39
-14.25	4.45361	2.43772e-39
-14.25	4.47423	1.13132e-39
-14.25	4.49484	5.23257e-40
-14.25	4.51546	2.41199e-40
-14.25	4.53608	1.10807e-40
-14.25	4.5567	5.07323e-41
-14.25	4.57732	2.3149e-41
-14.25	4.59794	1.05271e-41
-14.25	4.61856	4.77106e-42
-14.25	4.63917	2.155e-42
-14.25	4.65979	9.70081e-43
-14.25	4.68041	4.35207e-43
-14.25	4.70103	1.94586e-43
-14.25	4.72165	8.67066e-44
-14.25	4.74227	3.85053e-44
-14.25	4.76289	1.70418e-44
-14.25	4.7835	7.51685e-45
-14.25	4.80412	3.30432e-45
-14.25	4.82474	1.44762e-45
-14.25	4.84536	6.32051e-46
-14.25	4.86598	2.75027e-46
-14.25	4.8866	1.19268e-46
-14.25	4.90722	5.15461e-47
-14.25	4.92784	2.22021e-47
-14.25	4.94845	9.53049e-48
-14.25	4.96907	4.07719e-48
-14.25	4.98969	1.73833e-48
-14.25	5.01031	7.38629e-49
-14.25	5.03093	3.12784e-49
-14.25	5.05155	1.32004e-49
-14.25	5.07217	5.55204e-50
[truncated: 253,209+ more rows]
