# Supplementary material for: Highly-efficient RuNi single-atom alloy catalysts toward chemoselective hydrogenation of nitroarenes
Source: Nat Commun. 2022 Jun 8;13:3188. doi: 10.1038/s41467-022-30536-9 (PMC9178046; doi:10.1038/s41467-022-30536-9)
Supplement: Supplementary file 2 — Source data [file 41467_2022_30536_MOESM2_ESM.zip › Source data/Fig. 5(b,c,d,e).xlsx]

## Sheet: Fig. 5b
Wavenumber (cm-1)	Absorbance (a.u.)	Wavenumber (cm-1)	Absorbance (a.u.)	Wavenumber (cm-1)	Absorbance (a.u.)	Wavenumber (cm-1)	Absorbance (a.u.)	Wavenumber (cm-1)	Absorbance (a.u.)
1700.38	0.00285	1700.38	0.01398	1700.38	0.00515	1700.38	0.00027	1700.38	0.01054
1698.95	0.00274	1698.95	0.01396	1698.95	0.0054	1698.95	0.00028	1698.95	0.01042
1697.52	0.00263	1697.52	0.01391	1697.52	0.00564	1697.52	0.0003	1697.52	0.01029
1696.1	0.00254	1696.1	0.01384	1696.1	0.00585	1696.1	0.00032	1696.1	0.01016
1694.67	0.00245	1694.67	0.01375	1694.67	0.00605	1694.67	0.00034	1694.67	0.01002
1693.24	0.00237	1693.24	0.01366	1693.24	0.00622	1693.24	0.00036	1693.24	0.00987
1691.81	0.0023	1691.81	0.01359	1691.81	0.00638	1691.81	0.00038	1691.81	0.00971
1690.39	0.00223	1690.39	0.01352	1690.39	0.00651	1690.39	0.00039	1690.39	0.00952
1688.96	0.00217	1688.96	0.01347	1688.96	0.00663	1688.96	0.00039	1688.96	0.00931
1687.53	0.00213	1687.53	0.01341	1687.53	0.00672	1687.53	0.00039	1687.53	0.00906
1686.1	0.00211	1686.1	0.01334	1686.1	0.00678	1686.1	0.00037	1686.1	0.00875
1684.67	0.00212	1684.67	0.01324	1684.67	0.00679	1684.67	0.00035	1684.67	0.0084
1683.25	0.00216	1683.25	0.01313	1683.25	0.00676	1683.25	0.00031	1683.25	0.00801
1681.82	0.00223	1681.82	0.01299	1681.82	0.00668	1681.82	0.00028	1681.82	0.0076
1680.39	0.00232	1680.39	0.01283	1680.39	0.00659	1680.39	0.00024	1680.39	0.00719
1678.96	0.00242	1678.96	0.01267	1678.96	0.00649	1678.96	0.0002	1678.96	0.00677
1677.54	0.00253	1677.54	0.01251	1677.54	0.00641	1677.54	0.00016	1677.54	0.00634
1676.11	0.00264	1676.11	0.01236	1676.11	0.00636	1676.11	0.00012	1676.11	0.00591
1674.68	0.00274	1674.68	0.01221	1674.68	0.00632	1674.68	9e-05	1674.68	0.00548
1673.25	0.00283	1673.25	0.01208	1673.25	0.0063	1673.25	6e-05	1673.25	0.00505
1671.83	0.00291	1671.83	0.01193	1671.83	0.00628	1671.83	4e-05	1671.83	0.00462
1670.4	0.00298	1670.4	0.01178	1670.4	0.00626	1670.4	2e-05	1670.4	0.00421
1668.97	0.00305	1668.97	0.01163	1668.97	0.00623	1668.97	1e-05	1668.97	0.00381
1667.54	0.0031	1667.54	0.01146	1667.54	0.00619	1667.54	0	1667.54	0.00344
1666.11	0.00314	1666.11	0.01129	1666.11	0.00615	1666.11	0	1666.11	0.00308
1664.69	0.00316	1664.69	0.01113	1664.69	0.0061	1664.69	0	1664.69	0.00275
1663.26	0.00317	1663.26	0.01098	1663.26	0.00603	1663.26	0	1663.26	0.00243
1661.83	0.00316	1661.83	0.01083	1661.83	0.00595	1661.83	1e-05	1661.83	0.00212
1660.4	0.00313	1660.4	0.01071	1660.4	0.00585	1660.4	2e-05	1660.4	0.00184
1658.98	0.00309	1658.98	0.0106	1658.98	0.00575	1658.98	4e-05	1658.98	0.00158
1657.55	0.00302	1657.55	0.0105	1657.55	0.00564	1657.55	6e-05	1657.55	0.00134
1656.12	0.00295	1656.12	0.0104	1656.12	0.00551	1656.12	9e-05	1656.12	0.00111
1654.69	0.00287	1654.69	0.01032	1654.69	0.00537	1654.69	0.00013	1654.69	0.0009
1653.27	0.00279	1653.27	0.01023	1653.27	0.00521	1653.27	0.00017	1653.27	0.00069
1651.84	0.00273	1651.84	0.01014	1651.84	0.00503	1651.84	0.00022	1651.84	0.00051
1650.41	0.00268	1650.41	0.01004	1650.41	0.00484	1650.41	0.00027	1650.41	0.00035
1648.98	0.00264	1648.98	0.00993	1648.98	0.00464	1648.98	0.00032	1648.98	0.00023
1647.55	0.00261	1647.55	0.0098	1647.55	0.00443	1647.55	0.00038	1647.55	0.00013
1646.13	0.00258	1646.13	0.00966	1646.13	0.00423	1646.13	0.00044	1646.13	6e-05
1644.7	0.00255	1644.7	0.00953	1644.7	0.00403	1644.7	0.0005	1644.7	1e-05
1643.27	0.00251	1643.27	0.0094	1643.27	0.00386	1643.27	0.00056	1643.27	0
1641.84	0.00244	1641.84	0.0093	1641.84	0.00374	1641.84	0.00061	1641.84	1e-05
1640.42	0.00236	1640.42	0.00922	1640.42	0.00367	1640.42	0.00064	1640.42	4e-05
1638.99	0.00226	1638.99	0.00918	1638.99	0.00367	1638.99	0.00065	1638.99	9e-05
1637.56	0.00215	1637.56	0.00918	1637.56	0.00376	1637.56	0.00064	1637.56	0.00015
1636.13	0.00203	1636.13	0.00921	1636.13	0.00367	1636.13	0.00061	1636.13	0.00021
1634.71	0.00192	1634.71	0.00926	1634.71	0.00367	1634.71	0.00055	1634.71	0.00027
1633.28	0.00181	1633.28	0.00932	1633.28	0.00374	1633.28	0.00049	1633.28	0.00031
1631.85	0.00173	1631.85	0.00939	1631.85	0.00388	1631.85	0.00041	1631.85	0.00035
1630.42	0.00166	1630.42	0.00944	1630.42	0.00408	1630.42	0.00035	1630.42	0.00037
1628.99	0.00161	1628.99	0.00947	1628.99	0.00434	1628.99	0.00029	1628.99	0.00039
1627.57	0.00149	1627.57	0.00948	1627.57	0.00463	1627.57	0.00025	1627.57	0.0004
1626.14	0.00138	1626.14	0.00947	1626.14	0.00495	1626.14	0.00021	1626.14	0.00041
1624.71	0.00124	1624.71	0.00945	1624.71	0.00528	1624.71	0.00018	1624.71	0.0004
1623.28	0.0011	1623.28	0.0094	1623.28	0.00562	1623.28	0.00014	1623.28	0.00038
1621.86	0.00078	1621.86	0.00935	1621.86	0.00599	1621.86	9e-05	1621.86	0.00033
1620.43	0.00037	1620.43	0.0093	1620.43	0.00643	1620.43	0	1620.43	0.00026
1619	-8e-05	1619	0.00925	1619	0.00698	1619	-0.00013	1619	0.00017
1617.57	-0.00045	1617.57	0.00922	1617.57	0.0077	1617.57	-0.00031	1617.57	8e-05
1616.15	-0.00049	1616.15	0.00925	1616.15	0.00859	1616.15	-0.00055	1616.15	2e-05
1614.72	0.00026	1614.72	0.00937	1614.72	0.00965	1614.72	-0.00083	1614.72	0
1613.29	0.00239	1613.29	0.00968	1613.29	0.01079	1613.29	-0.00101	1613.29	1e-05
1611.86	0.00642	1611.86	0.01031	1611.86	0.01193	1611.86	-0.00075	1611.86	0
1610.44	0.01239	1610.44	0.01147	1610.44	0.01302	1610.44	0.00072	1610.44	9e-05
1609.01	0.01971	1609.01	0.01344	1609.01	0.01419	1609.01	0.00468	1609.01	0.00038
1607.58	0.02721	1607.58	0.01659	1607.58	0.01582	1607.58	0.01316	1607.58	0.00106
1606.15	0.03364	1606.15	0.02127	1606.15	0.01857	1606.15	0.02838	1606.15	0.00242
1604.72	0.0379	1604.72	0.02767	1604.72	0.02355	1604.72	0.05184	1604.72	0.00488
1603.3	0.03931	1603.3	0.0357	1603.3	0.03253	1603.3	0.08326	1603.3	0.00898
1601.87	0.03767	1601.87	0.04483	1601.87	0.04824	1601.87	0.12002	1601.87	0.01531
1600.44	0.03323	1600.44	0.05419	1600.44	0.07434	1600.44	0.15726	1600.44	0.02441
1599.01	0.02674	1599.01	0.06268	1599.01	0.11461	1599.01	0.1894	1599.01	0.03638
1597.59	0.01935	1597.59	0.06921	1597.59	0.17065	1597.59	0.21122	1597.59	0.0505
1596.16	0.01234	1596.16	0.07292	1596.16	0.23874	1596.16	0.21924	1596.16	0.06485
1594.73	0.00674	1594.73	0.07338	1594.73	0.30758	1594.73	0.21226	1594.73	0.0766
1593.3	0.00298	1593.3	0.07064	1593.3	0.35999	1593.3	0.19148	1593.3	0.08296
1591.88	0.00087	1591.88	0.0652	1591.88	0.38	1591.88	0.16052	1591.88	0.0824
1590.45	-8e-05	1590.45	0.05797	1590.45	0.36159	1590.45	0.12446	1590.45	0.07543
1589.02	-0.00037	1589.02	0.05001	1589.02	0.31223	1589.02	0.08896	1589.02	0.06431
1587.59	-0.00031	1587.59	0.04232	1587.59	0.24786	1587.59	0.05856	1587.59	0.05184
1586.16	-0.00012	1586.16	0.03563	1586.16	0.18416	1586.16	0.03576	1586.16	0.0403
1584.74	0.00012	1584.74	0.03027	1584.74	0.13087	1584.74	0.02068	1584.74	0.03091
1583.31	0.00035	1583.31	0.02626	1583.31	0.09112	1583.31	0.01182	1583.31	0.0239
1581.88	0.00055	1581.88	0.02336	1581.88	0.06371	1581.88	0.00712	1581.88	0.01898
1580.45	0.00073	1580.45	0.02129	1580.45	0.04571	1580.45	0.00478	1580.45	0.01566
1579.03	0.00086	1579.03	0.01979	1579.03	0.03415	1579.03	0.0036	1579.03	0.01344
1577.6	0.00097	1577.6	0.01865	1577.6	0.0267	1577.6	0.00296	1577.6	0.01196
1576.17	0.00104	1576.17	0.01774	1576.17	0.02175	1576.17	0.00256	1576.17	0.01094
1574.74	0.00107	1574.74	0.01697	1574.74	0.01827	1574.74	0.00232	1574.74	0.0102
1573.32	0.0011	1573.32	0.0163	1573.32	0.01565	1573.32	0.00216	1573.32	0.00965
1571.89	0.0011	1571.89	0.0157	1571.89	0.01359	1571.89	0.00208	1571.89	0.00923
1570.46	0.00108	1570.46	0.01517	1570.46	0.01197	1570.46	0.00222	1570.46	0.00891
1569.03	0.00108	1569.03	0.01471	1569.03	0.01075	1569.03	0.00234	1569.03	0.0087
1567.6	0.00107	1567.6	0.01431	1567.6	0.0099	1567.6	0.00252	1567.6	0.00851
1566.18	0.00103	1566.18	0.01398	1566.18	0.00933	1566.18	0.00272	1566.18	0.00856
1564.75	0.00097	1564.75	0.0137	1564.75	0.00897	1564.75	0.003	1564.75	0.00864
1563.32	0.00091	1563.32	0.01346	1563.32	0.00877	1563.32	0.00326	1563.32	0.00874
1561.89	0.00084	1561.89	0.01325	1561.89	0.00887	1561.89	0.00354	1561.89	0.00885
1560.47	0.00076	1560.47	0.01306	1560.47	0.00901	1560.47	0.00384	1560.47	0.00895
1559.04	0.00069	1559.04	0.01288	1559.04	0.00917	1559.04	0.00412	1559.04	0.00904
1557.61	0.00061	1557.61	0.01271	1557.61	0.00933	1557.61	0.00438	1557.61	0.0091
1556.18	0.00052	1556.18	0.01254	1556.18	0.00949	1556.18	0.00462	1556.18	0.00915
1554.76	0.00042	1554.76	0.01238	1554.76	0.00968	1554.76	0.00488	1554.76	0.00918
1553.33	0.0003	1553.33	0.01223	1553.33	0.00992	1553.33	0.00508	1553.33	0.00921
1551.9	0.00017	1551.9	0.01245	1551.9	0.01022	1551.9	0.00522	1551.9	0.00925
1550.47	0.00124	1550.47	0.0129	1550.47	0.01059	1550.47	0.0053	1550.47	0.00932
1549.04	0.00245	1549.04	0.01358	1549.04	0.01108	1549.04	0.00538	1549.04	0.00944
1547.62	0.00434	1547.62	0.01455	1547.62	0.01176	1547.62	0.0055	1547.62	0.00964
1546.19	0.00723	1546.19	0.0159	1546.19	0.01273	1546.19	0.00572	1546.19	0.00999
1544.76	0.01158	1544.76	0.01771	1544.76	0.01416	1544.76	0.0061	1544.76	0.01055
1543.33	0.01814	1543.33	0.02011	1543.33	0.01626	1543.33	0.0067	1543.33	0.01142
1541.91	0.02813	1541.91	0.02323	1541.91	0.01931	1541.91	0.00772	1541.91	0.01271
1540.48	0.04344	1540.48	0.02723	1540.48	0.02357	1540.48	0.00936	1540.48	0.01454
1539.05	0.0668	1539.05	0.03234	1539.05	0.02932	1539.05	0.01188	1539.05	0.01702
1537.62	0.10162	1537.62	0.03885	1537.62	0.03687	1537.62	0.01572	1537.62	0.02028
1536.2	0.15112	1536.2	0.04715	1536.2	0.04679	1536.2	0.02138	1536.2	0.02455
1534.77	0.21672	1534.77	0.05772	1534.77	0.06003	1534.77	0.02952	1534.77	0.03018
1533.34	0.29603	1533.34	0.07107	1533.34	0.07774	1533.34	0.04098	1533.34	0.03758
1531.91	0.38166	1531.91	0.08763	1531.91	0.10119	1531.91	0.05676	1531.91	0.04718
1530.48	0.46189	1530.48	0.10757	1530.48	0.13201	1530.48	0.07832	1530.48	0.05948
1529.06	0.52356	1529.06	0.13064	1529.06	0.1728	1529.06	0.10772	1529.06	0.07521
1527.63	0.55578	1527.63	0.15605	1527.63	0.22745	1527.63	0.14794	1527.63	0.09535
1526.2	0.55263	1526.2	0.18237	1526.2	0.30105	1526.2	0.20316	1526.2	0.12099
1524.77	0.51426	1524.77	0.20767	1524.77	0.39957	1524.77	0.27888	1524.77	0.15311
1523.35	0.44647	1523.35	0.22961	1523.35	0.52909	1523.35	0.38074	1523.35	0.19223
1521.92	0.35942	1521.92	0.24582	1521.92	0.6934	1521.92	0.51278	1521.92	0.23785
1520.49	0.26587	1520.49	0.25425	1520.49	0.88926	1520.49	0.67476	1520.49	0.28756
1519.06	0.17856	1519.06	0.25361	1519.06	1.10227	1519.06	0.85978	1519.06	0.33684
1517.64	0.10744	1517.64	0.24378	1517.64	1.30679	1517.64	1.05324	1517.64	0.37972
1516.21	0.05729	1516.21	0.22588	1516.21	1.46998	1516.21	1.2343	1516.21	0.41008
1514.78	0.02718	1514.78	0.20198	1514.78	1.55922	1514.78	1.37932	1514.78	0.42281
1513.35	0.01214	1513.35	0.17472	1513.35	1.55246	1513.35	1.46664	1513.35	0.41515
1511.92	0.00606	1511.92	0.14681	1511.92	1.44705	1511.92	1.48118	1511.92	0.38751
1510.5	0.00409	1510.5	0.12067	1510.5	1.26099	1510.5	1.41836	1510.5	0.34343
1509.07	0.00347	1509.07	0.09807	1509.07	1.02741	1509.07	1.2856	1509.07	0.28889
1507.64	0.00311	1507.64	0.07998	1507.64	0.78619	1507.64	1.10086	1507.64	0.23134
1506.21	0.00271	1506.21	0.06655	1506.21	0.57286	1506.21	0.8887	1506.21	0.17824
1504.79	0.00225	1504.79	0.05718	1504.79	0.40693	1504.79	0.67498	1504.79	0.13472
1503.36	0.00176	1503.36	0.05088	1503.36	0.28908	1503.36	0.48188	1503.36	0.10223
1501.93	0.00127	1501.93	0.04658	1501.93	0.20951	1501.93	0.32408	1501.93	0.07946
1500.5	0.00082	1500.5	0.04341	1500.5	0.15685	1500.5	0.20736	1500.5	0.06416
1499.08	0.00046	1499.08	0.04083	1499.08	0.12202	1499.08	0.12948	1499.08	0.05424
1497.65	0.0002	1497.65	0.0385	1497.65	0.09864	1497.65	0.08288	1497.65	0.04797
1496.22	5e-05	1496.22	0.03627	1496.22	0.08221	1496.22	0.05782	1496.22	0.04398
1494.79	-1e-05	1494.79	0.03406	1494.79	0.0696	1494.79	0.04518	1494.79	0.0411
1493.36	0	1493.36	0.03189	1493.36	0.05875	1493.36	0.03842	1493.36	0.03843
1491.94	0	1491.94	0.02981	1491.94	0.04868	1491.94	0.03382	1491.94	0.03547
1490.51	0	1490.51	0.02789	1490.51	0.03926	1490.51	0.02976	1490.51	0.0321
1489.08	0	1489.08	0.02618	1489.08	0.03089	1489.08	0.0256	1489.08	0.02851
1487.65	0	1487.65	0.0247	1487.65	0.02403	1487.65	0.02126	1487.65	0.02497
1486.23	1e-05	1486.23	0.02342	1486.23	0.0188	1486.23	0.01692	1486.23	0.0217
1484.8	3e-05	1484.8	0.02233	1484.8	0.01503	1484.8	0.01278	1484.8	0.01882
1483.37	6e-05	1483.37	0.02138	1483.37	0.01239	1483.37	0.0092	1483.37	0.01634
1481.94	0.00013	1481.94	0.02054	1481.94	0.01056	1481.94	0.0063	1481.94	0.01425
1480.52	0.0002	1480.52	0.01979	1480.52	0.00925	1480.52	0.00418	1480.52	0.01252
1479.09	0.00026	1479.09	0.0191	1479.09	0.00827	1479.09	0.00272	1479.09	0.01111
1477.66	0.00032	1477.66	0.01847	1477.66	0.00748	1477.66	0.00176	1477.66	0.00996
1476.23	0.00038	1476.23	0.01789	1476.23	0.00676	1476.23	0.00115	1476.23	0.00904
1474.8	0.00045	1474.8	0.01735	1474.8	0.00607	1474.8	0.00035	1474.8	0.00829
1473.38	0.00052	1473.38	0.01686	1473.38	0.0054	1473.38	0.00018	1473.38	0.00767
1471.95	0.0006	1471.95	0.01643	1471.95	0.00477	1471.95	0.0001	1471.95	0.00718
1470.52	0.00066	1470.52	0.01606	1470.52	0.00425	1470.52	2e-05	1470.52	0.00682
1469.09	0.00072	1469.09	0.01575	1469.09	0.00386	1469.09	0	1469.09	0.00658
1467.67	0.00075	1467.67	0.0155	1467.67	0.00365	1467.67	-2e-05	1467.67	0.00649
1466.24	0.00076	1466.24	0.01531	1466.24	0.0036	1466.24	-2e-05	1466.24	0.00653
1464.81	0.00075	1464.81	0.01517	1464.81	0.00371	1464.81	-2e-05	1464.81	0.00672
1463.38	0.0007	1463.38	0.01512	1463.38	0.00399	1463.38	1e-05	1463.38	0.00704
1461.96	0.00065	1461.96	0.01518	1461.96	0.00445	1461.96	8e-05	1461.96	0.0075
1460.53	0.00059	1460.53	0.01531	1460.53	0.00514	1460.53	0.00024	1460.53	0.00813
1459.1	0.00053	1459.1	0.01517	1459.1	0.00611	1459.1	0.00054	1459.1	0.00901
1457.67	0.00049	1457.67	0.01512	1457.67	0.00744	1457.67	0.00104	1457.67	0.01024
1456.24	0.00046	1456.24	0.01518	1456.24	0.00918	1456.24	0.00182	1456.24	0.01194
1454.82	0.00046	1454.82	0.0154	1454.82	0.01128	1454.82	0.00288	1454.82	0.01425
1453.39	0.00048	1453.39	0.01581	1453.39	0.01359	1453.39	0.00414	1453.39	0.01726
1451.96	0.00053	1451.96	0.01639	1451.96	0.01578	1451.96	0.00546	1451.96	0.02093
1450.53	0.00058	1450.53	0.01708	1450.53	0.01743	1450.53	0.00662	1450.53	0.02498
1449.11	0.00065	1449.11	0.01779	1449.11	0.01815	1449.11	0.00742	1449.11	0.02876
1447.68	0.00071	1447.68	0.01839	1447.68	0.01777	1447.68	0.00772	1447.68	0.03136
1446.25	0.00075	1446.25	0.01878	1446.25	0.01647	1446.25	0.0075	1446.25	0.03199
1444.82	0.00077	1444.82	0.01888	1444.82	0.01464	1444.82	0.00678	1444.82	0.03041
1443.4	0.00076	1443.4	0.01866	1443.4	0.01271	1443.4	0.00568	1443.4	0.02709
1441.97	0.00072	1441.97	0.01817	1441.97	0.01103	1441.97	0.00444	1441.97	0.02299
1440.54	0.00064	1440.54	0.01748	1440.54	0.00981	1440.54	0.0032	1440.54	0.01901
1439.11	0.00054	1439.11	0.01672	1439.11	0.00913	1439.11	0.0022	1439.11	0.01574
1437.68	0.00044	1437.68	0.01603	1437.68	0.00898	1437.68	0.00154	1437.68	0.01338
1436.26	0.00033	1436.26	0.01551	1436.26	0.00931	1436.26	0.00127	1436.26	0.01187
1434.83	0.00023	1434.83	0.01521	1434.83	0.01001	1434.83	0.00132	1434.83	0.01107
1433.4	0.00015	1433.4	0.01511	1433.4	0.01096	1433.4	0.00159	1433.4	0.01077
1431.97	9e-05	1431.97	0.01517	1431.97	0.01197	1431.97	0.00196	1431.97	0.0108
1430.55	6e-05	1430.55	0.01529	1430.55	0.01284	1430.55	0.00236	1430.55	0.01098
1429.12	5e-05	1429.12	0.0154	1429.12	0.01337	1429.12	0.00268	1429.12	0.01117
1427.69	7e-05	1427.69	0.01543	1427.69	0.01345	1427.69	0.0029	1427.69	0.01127
1426.26	0.0001	1426.26	0.01535	1426.26	0.01308	1426.26	0.00302	1426.26	0.01121
1424.84	0.00013	1424.84	0.01514	1424.84	0.01237	1424.84	0.00302	1424.84	0.011
1423.41	0.00018	1423.41	0.01482	1423.41	0.0115	1423.41	0.00288	1423.41	0.01068
1421.98	0.00021	1421.98	0.01442	1421.98	0.01062	1421.98	0.00268	1421.98	0.01029
1420.55	0.00023	1420.55	0.01399	1420.55	0.00983	1420.55	0.00242	1420.55	0.00989
1419.12	0.00023	1419.12	0.01357	1419.12	0.0092	1419.12	0.00222	1419.12	0.00951
1417.7	0.00021	1417.7	0.01322	1417.7	0.00876	1417.7	0.00204	1417.7	0.0092
1416.27	0.00017	1416.27	0.01296	1416.27	0.00853	1416.27	0.00198	1416.27	0.00895
1414.84	0.00013	1414.84	0.01285	1414.84	0.00857	1414.84	0.00206	1414.84	0.00881
1413.41	0.0001	1413.41	0.01293	1413.41	0.00892	1413.41	0.00236	1413.41	0.00879
1411.99	8e-05	1411.99	0.01322	1411.99	0.00965	1411.99	0.00288	1411.99	0.00893
1410.56	7e-05	1410.56	0.01371	1410.56	0.01077	1410.56	0.00364	1410.56	0.00926
1409.13	8e-05	1409.13	0.01435	1409.13	0.01223	1409.13	0.00452	1409.13	0.00978
1407.7	0.00012	1407.7	0.01503	1407.7	0.01383	1407.7	0.0054	1407.7	0.01043
1406.28	0.00017	1406.28	0.01565	1406.28	0.01522	1406.28	0.0061	1406.28	0.01107
1404.85	0.00026	1404.85	0.01608	1404.85	0.01601	1404.85	0.0065	1404.85	0.01153
1403.42	0.00037	1403.42	0.01623	1403.42	0.01591	1403.42	0.00648	1403.42	0.01159
1401.99	0.00049	1401.99	0.01606	1401.99	0.01495	1401.99	0.00604	1401.99	0.01118
1400.56	0.00059	1400.56	0.01556	1400.56	0.01341	1400.56	0.00528	1400.56	0.01035
1399.14	0.00068	1399.14	0.0148	1399.14	0.0117	1399.14	0.00426	1399.14	0.00929
1397.71	0.00074	1397.71	0.01388	1397.71	0.01013	1397.71	0.00316	1397.71	0.0082
1396.28	0.00078	1396.28	0.01289	1396.28	0.00889	1396.28	0.0021	1396.28	0.00723
1394.85	0.00079	1394.85	0.01194	1394.85	0.00798	1394.85	0.00129	1394.85	0.00644
1393.43	0.00078	1393.43	0.0111	1393.43	0.00735	1393.43	0.00072	1393.43	0.00583
1392	0.00074	1392	0.0104	1392	0.00692	1392	0.00038	1392	0.00536
1390.57	0.00069	1390.57	0.00983	1390.57	0.00661	1390.57	0.00022	1390.57	0.00499
1389.14	0.00061	1389.14	0.00935	1389.14	0.00637	1389.14	0.00014	1389.14	0.00468
1387.72	0.00051	1387.72	0.00894	1387.72	0.00617	1387.72	0.0001	1387.72	0.00442
1386.29	0.00039	1386.29	0.00858	1386.29	0.00601	1386.29	8e-05	1386.29	0.0042
1384.86	0.00023	1384.86	0.00825	1384.86	0.0059	1384.86	7e-05	1384.86	0.00402
1383.43	5e-05	1383.43	0.00795	1383.43	0.00585	1383.43	7e-05	1383.43	0.00387
1382	-0.00018	1382	0.00769	1382	0.00587	1382	7e-05	1382	0.00378
1380.58	-0.00046	1380.58	0.00744	1380.58	0.00596	1380.58	9e-05	1380.58	0.00373
1379.15	-0.00078	1379.15	0.00723	1379.15	0.00615	1379.15	0.00011	1379.15	0.00372
1377.72	-0.00117	1377.72	0.00703	1377.72	0.00644	1377.72	0.00012	1377.72	0.00374
1376.29	-0.00155	1376.29	0.00685	1376.29	0.00686	1376.29	0.0001	1376.29	0.00379
1374.87	-0.00175	1374.87	0.00655	1374.87	0.00746	1374.87	0	1374.87	0.00386
1373.44	-0.00104	1373.44	0.00697	1373.44	0.00831	1373.44	-4e-05	1373.44	0.004
1372.01	0.00241	1372.01	0.00816	1372.01	0.00954	1372.01	-0.00012	1372.01	0.00421
1370.58	0.01237	1370.58	0.01082	1370.58	0.01142	1370.58	-0.00024	1370.58	0.00456
1369.16	0.03478	1369.16	0.01608	1369.16	0.01443	1369.16	-0.00033	1369.16	0.00512
1367.73	0.07685	1367.73	0.02547	1367.73	0.0195	1367.73	-0.00022	1367.73	0.00609
1366.3	0.14477	1366.3	0.04083	1366.3	0.02838	1366.3	0.00046	1366.3	0.00774
1364.87	0.24087	1364.87	0.06411	1364.87	0.04436	1364.87	0.00242	1364.87	0.01059
1363.44	0.36116	1363.44	0.09691	1363.44	0.07338	1363.44	0.00688	1363.44	0.01541
1362.02	0.49455	1362.02	0.13995	1362.02	0.12554	1362.02	0.01566	1362.02	0.02336
1360.59	0.62432	1360.59	0.19259	1360.59	0.21706	1360.59	0.03138	1360.59	0.03587
1359.16	0.73158	1359.16	0.25243	1359.16	0.37273	1359.16	0.05728	1359.16	0.05462
1357.73	0.79974	1357.73	0.31534	1357.73	0.62847	1357.73	0.09654	1357.73	0.08115
1356.31	0.81823	1356.31	0.37591	1356.31	1.03184	1356.31	0.1509	1356.31	0.11649
1354.88	0.78478	1354.88	0.4282	1354.88	1.63515	1354.88	0.21934	1354.88	0.16043
1353.45	0.70574	1353.45	0.46674	1353.45	2.47197	1353.45	0.29686	1353.45	0.21088
1352.02	0.59465	1352.02	0.48747	1352.02	3.51078	1352.02	0.37502	1352.02	0.26339
1350.6	0.4691	1350.6	0.48847	1350.6	4.60287	1350.6	0.44358	1350.6	0.31159
1349.17	0.3466	1349.17	0.47028	1349.17	5.48295	1349.17	0.49262	1349.17	0.34821
1347.74	0.24077	1347.74	0.43576	1347.74	5.87735	1347.74	0.5149	1347.74	0.36715
1346.31	0.15892	1346.31	0.38946	1346.31	5.66746	1346.31	0.50714	1346.31	0.36529
1344.88	0.10178	1344.88	0.33672	1344.88	4.95937	1344.88	0.47068	1344.88	0.34356
1343.46	0.06531	1343.46	0.28271	1343.46	3.99693	1343.46	0.41122	1343.46	0.30638
1342.03	0.04349	1342.03	0.23166	1342.03	3.01782	1342.03	0.33774	1342.03	0.26019
1340.6	0.03093	1340.6	0.18648	1340.6	2.17015	1340.6	0.26052	1340.6	0.21162
1339.17	0.02385	1339.17	0.14863	1339.17	1.50833	1339.17	0.1889	1339.17	0.16606
1337.75	0.01998	1337.75	0.11841	1337.75	1.02588	1337.75	0.12922	1337.75	0.12686
1336.32	0.01795	1336.32	0.09528	1336.32	0.68954	1336.32	0.08402	1336.32	0.0953
1334.89	0.01685	1334.89	0.07824	1334.89	0.46155	1334.89	0.05254	1334.89	0.0711
1333.46	0.01602	1333.46	0.0662	1333.46	0.30982	1333.46	0.03212	1333.46	0.05319
1332.04	0.01503	1332.04	0.05812	1332.04	0.21036	1332.04	0.01964	1332.04	0.0403
1330.61	0.01366	1330.61	0.05306	1330.61	0.14632	1330.61	0.01236	1330.61	0.03126
1329.18	0.01185	1329.18	0.05013	1329.18	0.10616	1329.18	0.00834	1329.18	0.02513
1327.75	0.00968	1327.75	0.0485	1327.75	0.08203	1327.75	0.00626	1327.75	0.02117
1326.32	0.00732	1326.32	0.0474	1326.32	0.06854	1326.32	0.0053	1326.32	0.01883
1324.9	0.00661	1324.9	0.04617	1324.9	0.06184	1324.9	0.00498	1324.9	0.01764
1323.47	0.00571	1323.47	0.04437	1323.47	0.05886	1323.47	0.00488	1323.47	0.01719
1322.04	0.00501	1322.04	0.04176	1322.04	0.05682	1322.04	0.00474	1322.04	0.01704
1320.61	0.00301	1320.61	0.03834	1320.61	0.05327	1320.61	0.00448	1320.61	0.01673
1319.19	0.0015	1319.19	0.03432	1319.19	0.04678	1319.19	0.00398	1319.19	0.01591
1317.76	0.00053	1317.76	0.03	1317.76	0.03753	1317.76	0.00332	1317.76	0.01446
1316.33	4e-05	1316.33	0.02579	1316.33	0.02714	1316.33	0.00252	1316.33	0.01252
1314.9	-0.00013	1314.9	0.02201	1314.9	0.01758	1314.9	0.0017	1314.9	0.0104
1313.48	-0.00014	1313.48	0.01888	1313.48	0.01016	1313.48	0.00097	1313.48	0.00843
1312.05	-7e-05	1312.05	0.01644	1312.05	0.00521	1312.05	0.00042	1312.05	0.00681
1310.62	0	1310.62	0.01463	1310.62	0.00231	1310.62	0.0001	1310.62	0.00558
1309.19	3e-05	1309.19	0.01332	1309.19	0.00084	1309.19	0	1309.19	0.00469
1307.76	5e-05	1307.76	0.01241	1307.76	0.00021	1307.76	0.00032	1307.76	0.00407
1306.34	6e-05	1306.34	0.01182	1306.34	1e-05	1306.34	0.0011	1306.34	0.00366
1304.91	6e-05	1304.91	0.01153	1304.91	2e-05	1304.91	0.00194	1304.91	0.00302
1303.48	7e-05	1303.48	0.01154	1303.48	9e-05	1303.48	0.00256	1303.48	0.00263
1302.05	8e-05	1302.05	0.01182	1302.05	0.00015	1302.05	0.00288	1302.05	0.00238
1300.63	3e-05	1300.63	0.01233	1300.63	0.00016	1300.63	0.00286	1300.63	0.00225
1299.2	5e-05	1299.2	0.01297	1299.2	0.00011	1299.2	0.0026	1299.2	0.00225
1297.77	6e-05	1297.77	0.0136	1297.77	2e-05	1297.77	0.00216	1297.77	0.0024
1296.34	8e-05	1296.34	0.01406	1296.34	1e-05	1296.34	0.00163	1296.34	0.00269
1294.92	0.00012	1294.92	0.01425	1294.92	0.00012	1294.92	0.00108	1294.92	0.00312
1293.49	0.00016	1293.49	0.01409	1293.49	0.00034	1293.49	0.00056	1293.49	0.00362
1292.06	0.00018	1292.06	0.01357	1292.06	0.00052	1292.06	0.00016	1292.06	0.00407
1290.63	0.0002	1290.63	0.01274	1290.63	0.0005	1290.63	-4e-05	1290.63	0.00429
1289.2	0.0002	1289.2	0.0117	1289.2	0.00029	1289.2	3e-05	1289.2	0.00418
1287.78	0.00019	1287.78	0.01058	1287.78	6e-05	1287.78	0.00037	1287.78	0.00375
1286.35	0.00017	1286.35	0.00951	1286.35	1e-05	1286.35	0.00096	1286.35	0.00313
1284.92	0.00014	1284.92	0.00859	1284.92	0.00023	1284.92	0.00175	1284.92	0.00247
1283.49	0.00013	1283.49	0.00785	1283.49	0.00063	1283.49	0.00268	1283.49	0.0019
1282.07	0.00014	1282.07	0.00729	1282.07	0.00109	1282.07	0.00368	1282.07	0.00145
1280.64	0.00018	1280.64	0.00687	1280.64	0.00148	1280.64	0.00468	1280.64	0.00113
1279.21	0.00027	1279.21	0.00656	1279.21	0.00178	1279.21	0.00562	1279.21	0.0009
1277.78	0.00037	1277.78	0.00631	1277.78	0.00196	1277.78	0.00646	1277.78	0.00074
1276.36	0.00046	1276.36	0.0061	1276.36	0.00206	1276.36	0.00712	1276.36	0.00061
1274.93	0.00054	1274.93	0.00591	1274.93	0.0021	1274.93	0.0076	1274.93	0.00052
1273.5	0.00059	1273.5	0.00574	1273.5	0.0021	1273.5	0.00798	1273.5	0.00044
1272.07	0.00063	1272.07	0.00558	1272.07	0.00207	1272.07	0.00826	1272.07	0.00037
1270.64	0.00066	1270.64	0.00543	1270.64	0.00201	1270.64	0.00848	1270.64	0.00032
1269.22	0.00068	1269.22	0.00529	1269.22	0.00194	1269.22	0.00868	1269.22	0.00027
1267.79	0.00071	1267.79	0.00515	1267.79	0.00186	1267.79	0.00882	1267.79	0.00023
1266.36	0.00074	1266.36	0.00502	1266.36	0.00177	1266.36	0.00896	1266.36	0.0002
1264.93	0.00078	1264.93	0.00489	1264.93	0.00167	1264.93	0.00906	1264.93	0.00017
1263.51	0.00082	1263.51	0.00476	1263.51	0.00157	1263.51	0.00916	1263.51	0.00014
1262.08	0.00087	1262.08	0.00463	1262.08	0.00147	1262.08	0.00924	1262.08	0.00011
1260.65	0.00093	1260.65	0.0045	1260.65	0.00137	1260.65	0.00936	1260.65	8e-05
1259.22	0.00098	1259.22	0.00437	1259.22	0.00127	1259.22	0.0095	1259.22	5e-05
1257.8	0.00104	1257.8	0.00424	1257.8	0.00117	1257.8	0.00964	1257.8	3e-05
1256.37	0.0011	1256.37	0.00412	1256.37	0.00106	1256.37	0.0098	1256.37	1e-05
1254.94	0.00116	1254.94	0.00401	1254.94	0.00095	1254.94	0.01	1254.94	0
1253.51	0.00122	1253.51	0.00424	1253.51	0.00084	1253.51	0.0102	1253.51	0
1252.08	0.00126	1252.08	0.00412	1252.08	0.00072	1252.08	0.01042	1252.08	0
1250.66	0.0013	1250.66	0.00401	1250.66	0.00061	1250.66	0.01064	1250.66	1e-05
1249.23	0.00134	1249.23	0.0039	1249.23	0.0005	1249.23	0.01086	1249.23	2e-05
1247.8	0.00137	1247.8	0.00381	1247.8	0.0004	1247.8	0.01108	1247.8	3e-05
1246.37	0.00139	1246.37	0.00373	1246.37	0.0003	1246.37	0.01132	1246.37	4e-05
1244.95	0.0014	1244.95	0.00365	1244.95	0.00021	1244.95	0.01152	1244.95	5e-05
1243.52	0.00141	1243.52	0.00358	1243.52	0.00013	1243.52	0.01174	1243.52	6e-05
1242.09	0.00142	1242.09	0.00352	1242.09	6e-05	1242.09	0.01196	1242.09	6e-05
1240.66	0.00142	1240.66	0.00345	1240.66	2e-05	1240.66	0.01218	1240.66	7e-05
1239.24	0.00143	1239.24	0.00339	1239.24	0	1239.24	0.0124	1239.24	8e-05
1237.81	0.00143	1237.81	0.00331	1237.81	0	1237.81	0.01264	1237.81	9e-05
1236.38	0.00144	1236.38	0.00323	1236.38	2e-05	1236.38	0.01292	1236.38	0.00011
1234.95	0.00146	1234.95	0.00313	1234.95	6e-05	1234.95	0.0132	1234.95	0.00013
1233.52	0.00148	1233.52	0.00303	1233.52	0.00011	1233.52	0.01346	1233.52	0.00015
1232.1	0.00151	1232.1	0.00293	1232.1	0.00019	1232.1	0.01368	1232.1	0.00018
1230.67	0.00154	1230.67	0.00283	1230.67	0.0003	1230.67	0.01384	1230.67	0.0002
1229.24	0.00158	1229.24	0.00275	1229.24	0.00043	1229.24	0.01392	1229.24	0.00021
1227.81	0.00161	1227.81	0.00268	1227.81	0.00061	1227.81	0.01392	1227.81	0.0002
1226.39	0.00165	1226.39	0.00263	1226.39	0.00082	1226.39	0.01384	1226.39	0.00019
1224.96	0.00168	1224.96	0.0026	1224.96	0.00107	1224.96	0.01372	1224.96	0.00016
1223.53	0.00171	1223.53	0.00258	1223.53	0.00136	1223.53	0.01358	1223.53	0.00013
1222.1	0.00172	1222.1	0.00256	1222.1	0.00167	1222.1	0.01352	1222.1	0.00012
1220.68	0.00173	1220.68	0.00253	1220.68	0.002	1220.68	0.01354	1220.68	0.00011
1219.25	0.00173	1219.25	0.00248	1219.25	0.00233	1219.25	0.01366	1219.25	0.00013
1217.82	0.00172	1217.82	0.00241	1217.82	0.00265	1217.82	0.0139	1217.82	0.00017
1216.39	0.0017	1216.39	0.00232	1216.39	0.00296	1216.39	0.01422	1216.39	0.00025
1214.96	0.00166	1214.96	0.00221	1214.96	0.00326	1214.96	0.01456	1214.96	0.00036
1213.54	0.00161	1213.54	0.0021	1213.54	0.00358	1213.54	0.01486	1213.54	0.0005
1212.11	0.00153	1212.11	0.002	1212.11	0.00392	1212.11	0.01508	1212.11	0.00065
1210.68	0.00144	1210.68	0.00191	1210.68	0.0043	1210.68	0.0152	1210.68	0.00079
1209.25	0.00134	1209.25	0.00184	1209.25	0.00472	1209.25	0.01524	1209.25	0.00091
1207.83	0.00124	1207.83	0.00176	1207.83	0.00516	1207.83	0.01528	1207.83	0.00101
1206.4	0.00116	1206.4	0.00169	1206.4	0.00555	1206.4	0.01538	1206.4	0.0011
1204.97	0.00111	1204.97	0.00161	1204.97	0.00585	1204.97	0.01556	1204.97	0.00119
1203.54	0.00109	1203.54	0.00151	1203.54	0.006	1203.54	0.0159	1203.54	0.00129
1202.12	0.00111	1202.12	0.0014	1202.12	0.00601	1202.12	0.01638	1202.12	0.00143
1200.69	0.00116	1200.69	0.00127	1200.69	0.00592	1200.69	0.01698	1200.69	0.00159
1199.26	0.00124	1199.26	0.00114	1199.26	0.00579	1199.26	0.01762	1199.26	0.00178

## Sheet: Fig. 5c
RuNi SAA		RuNi SAA-4NS		RuNi SAA-4NS-H2
Energy (eV)Normalized Absorbance		Energy (eV)Normalized Absorbance		Energy (eV)Normalized Absorbance
21879.5	0.02931	21881.2	0.01606	21879.5	0.02477
21883.5	0.02797	21885	0.01556	21883.7	0.02278
21887	0.02869	21888.5	0.0148	21887.2	0.02302
21891	0.02594	21892.5	0.01409	21891	0.02163
21894.7	0.0261	21895.7	0.01367	21894.2	0.02114
21898.2	0.02512	21899.7	0.01314	21898.9	0.02018
21902.7	0.02411	21904.2	0.01275	21902.9	0.01877
21906.2	0.02381	21907.9	0.01213	21906.9	0.01881
21910.2	0.0216	21911.7	0.01177	21910.2	0.01827
21914.2	0.02153	21915.7	0.01108	21914.6	0.01808
21918.4	0.02032	21919.6	0.01051	21918.4	0.01721
21922.4	0.01876	21923.9	0.0097	21922.6	0.01575
21926.4	0.01841	21928.3	0.00932	21926.4	0.01537
21930.3	0.01714	21932.1	0.0086	21930.6	0.01452
21933.9	0.01663	21936.1	0.00795	21934.1	0.01417
21938.6	0.01605	21940.1	0.00742	21937.9	0.01248
21942.1	0.01368	21944.1	0.00702	21942.1	0.0123
21946.8	0.01452	21947.8	0.00658	21947	0.01114
21950.8	0.01297	21951.8	0.00639	21950.6	0.01039
21954.6	0.01129	21956.1	0.00576	21954.6	0.00931
21958.6	0.01139	21960.1	0.0049	21959	0.00806
21963	0.00952	21964.3	0.00429	21963	0.00796
21967.1	0.00872	21968.6	0.00401	21967.1	0.00763
21970.8	0.00831	21972.3	0.00344	21971.1	0.00711
21974.6	0.00734	21975.9	0.00315	21975.1	0.00635
21978.8	0.00601	21979.6	0.00242	21978.4	0.00514
21982.6	0.00576	21983.9	0.0024	21982.9	0.00452
21986.9	0.00445	21987.9	0.00169	21986.9	0.00384
21990.4	0.00329	21992.1	0.00109	21990.9	0.00386
21994.7	0.00377	21996.4	0.000517513	21994.9	0.00169
21998.7	0.00195	21999.9	0.000433368	21998.9	0.00179
22002.9	0.00169	22004.4	-0.000195441	22002.9	0.00181
22006.5	0.00188	22008.5	-0.000720004	22007	0.000948309
22010.5	0.00112	22012.5	-0.000590869	22010.5	0.00115
22014.5	0.000437633	22015.8	-0.00133	22014.8	-0.000445363
22018.1	-0.000112009	22019.8	-0.00175	22018.1	-0.00221
22021.9	-0.00196	22023.6	-0.00154	22022.3	-0.00178
22025.7	-0.00229	22027.6	-0.00216	22026.4	-0.0027
22029.7	-0.00373	22031.2	-0.00193	22029.9	-0.00258
22033.7	-0.00415	22035	-0.00302	22034	-0.0031
22037.8	-0.00418	22039	-0.00222	22037.8	-0.00345
22041.3	-0.00431	22043.1	-0.00277	22041.6	-0.00354
22045.6	-0.0058	22046.8	-0.00251	22045.6	-0.00432
22048.9	-0.00469	22050.9	-0.00287	22049.6	-0.00362
22052.7	-0.00564	22054.9	-0.0026	22053.2	-0.00479
22056.7	-0.00646	22058.5	-0.00229	22057	-0.00501
22060.6	-0.00579	22062.1	-0.00224	22060.6	-0.00624
22064.4	-0.00605	22065.9	-0.0018	22064.4	-0.00453
22068.4	-0.00506	22069.9	-0.00136	22068.4	-0.00371
22072.2	-0.00443	22073.9	-0.00109	22072.9	-0.0025
22076.3	-0.00481	22078	-0.000154915	22076.7	-0.00253
22080.3	-0.00425	22081.8	0.00168	22080.8	-0.00217
22084.3	-0.00258	22086.1	0.00365	22084.3	0.000440534
22088.6	-0.00080346	22090.1	0.0058	22088.4	0.00283
22092.9	0.00254	22094.4	0.00889	22092.9	0.00384
22093.9	0.00482	22095.4	0.01147	22093.9	0.0066
22095.6	0.00651	22097.3	0.01359	22095.8	0.00944
22097.2	0.00858	22098.7	0.0155	22097.2	0.01135
22098.7	0.0113	22100.2	0.01856	22098.9	0.01507
22099.8	0.01297	22101.6	0.02172	22100.1	0.01691
22101.5	0.01725	22103	0.02559	22101.5	0.02093
22102.7	0.02278	22104.4	0.03014	22102.9	0.02449
22104.1	0.02789	22105.9	0.03576	22104.4	0.03166
22105.8	0.03536	22107.3	0.04299	22105.8	0.03792
22107.2	0.047	22109	0.05468	22107.5	0.0503
22108.7	0.05991	22110.4	0.06784	22108.9	0.06299
22110.1	0.08277	22111.8	0.08977	22110.3	0.08638
22112	0.10859	22113.5	0.11619	22112.3	0.11208
22113.5	0.14198	22115	0.14918	22113.7	0.14732
22114.9	0.19175	22116.6	0.20003	22115.1	0.19501
22116.6	0.24057	22118.1	0.24923	22116.6	0.24231
22118	0.30286	22119.7	0.3171	22118.2	0.30327
22119.4	0.36063	22120.9	0.37969	22119.7	0.35973
22120.9	0.42945	22122.4	0.45571	22121.1	0.42612
22122.5	0.48762	22124	0.52325	22122.5	0.48501
22124	0.56007	22125.5	0.60313	22124.2	0.55965
22125.4	0.62211	22126.9	0.66508	22125.9	0.61925
22127.1	0.69557	22128.8	0.73834	22127.3	0.69595
22128.5	0.75841	22130	0.79865	22128.7	0.7622
22129.7	0.82066	22131.4	0.84985	22130.2	0.82094
22131.6	0.8806	22133.1	0.90382	22131.6	0.88335
22133.1	0.92013	22134.8	0.94085	22133.3	0.9266
22134.5	0.95596	22136.2	0.96761	22134.7	0.95804
22136.2	0.97113	22137.7	0.98119	22136.4	0.97186
22137.8	0.97579	22139.3	0.98648	22138.1	0.97479
22139.3	0.97437	22140.8	0.98402	22139.5	0.97645
22140.5	0.96691	22142.2	0.97853	22140.7	0.96921
22142.4	0.96021	22143.9	0.97194	22142.4	0.96296
22143.6	0.95553	22145.1	0.96488	22143.8	0.95422
22145	0.954	22146.8	0.96406	22145.3	0.95962
22146.7	0.96018	22148.2	0.96494	22146.7	0.96236
22148.1	0.96242	22149.6	0.97111	22148.1	0.96956
22149.6	0.96946	22150.8	0.97685	22149.8	0.9806
22151	0.98864	22152.8	0.98834	22151.3	0.99169
22152.7	1.00365	22154.4	1.00044	22152.9	1.00659
22154.4	1.01609	22155.6	1.01307	22154.4	1.02222
22155.8	1.03315	22157.3	1.02393	22156.1	1.03386
22157.5	1.04506	22159	1.03561	22157.5	1.04603
22159.2	1.05508	22160.7	1.04052	22159.2	1.05555
22160.6	1.05804	22162.1	1.04365	22160.6	1.05692
22162	1.05638	22163.5	1.04086	22162.3	1.05287
22163.7	1.05019	22165.5	1.03518	22164	1.04389
22165.4	1.03317	22166.9	1.02028	22165.6	1.02839
22167.6	1.01554	22169.3	1.00298	22167.8	1.0105
22169.7	0.99586	22171.5	0.98804	22170	0.9926
22171.6	0.98436	22173.1	0.97867	22171.6	0.97849
22173.6	0.97628	22175.3	0.97118	22173.8	0.96823
22175.5	0.96852	22177.2	0.96978	22176	0.9655
22177.9	0.96677	22179.4	0.9706	22178.1	0.96365
22179.8	0.96595	22181.3	0.97226	22180.1	0.96607
22181.7	0.9681	22183.5	0.97598	22182	0.96657
22183.9	0.97275	22185.4	0.98082	22184.1	0.9719
22185.8	0.97464	22187.3	0.98775	22185.8	0.97635
22187.7	0.98185	22189	0.99003	22187.7	0.98141
22189.7	0.98561	22191.2	0.99828	22189.7	0.9857
22191.6	0.99053	22193.1	1.0046	22191.8	0.99171
22193.3	0.99647	22195.3	1.01199	22193.8	0.99972
22195.7	1.00608	22197.2	1.01831	22195.9	1.00743
22197.6	1.01159	22199.4	1.02471	22197.9	1.01354
22199.8	1.01905	22201.5	1.02975	22200	1.01859
22201.9	1.02342	22203.2	1.03176	22201.9	1.02615
22203.6	1.02927	22205.4	1.03253	22203.9	1.02683
22205.8	1.03164	22207.1	1.02883	22206	1.0255
22207.7	1.02954	22209.2	1.02599	22208	1.02726
22209.7	1.02246	22211.4	1.01959	22209.9	1.02517
22211.8	1.01971	22213.3	1.01442	22211.8	1.0218
22213.8	1.01907	22215.3	1.00885	22213.8	1.01522
22215.9	1.01337	22217.2	1.00467	22215.9	1.01404
22217.8	1.00851	22219.3	1.00042	22217.8	1.01186
22219.8	1.00741	22221.3	0.99968	22220	1.00421
22221.9	1.00261	22223.4	0.99535	22221.7	1.0012
22223.6	1.00175	22225.1	0.99537	22223.9	1.00063
22225.6	0.99972	22227.1	0.99377	22225.8	0.99931
22227.5	0.998	22229	0.99306	22227.5	0.99864
22229.4	0.99739	22230.7	0.99484	22229.4	0.99635
22231.4	0.99554	22232.6	0.99444	22231.1	0.99959
22233.3	0.99747	22234.8	0.99579	22233.3	0.99932
22235	0.99981	22236.7	0.99671	22235.2	1.00035
22236.9	1.00352	22238.7	1.00089	22237.2	1.00061
22239.1	1.00314	22240.6	1.00427	22239.3	1.00296
22241	1.00586	22242.5	1.00806	22241	1.00564
22243	1.00843	22244.5	1.01262	22243.2	1.00972
22244.9	1.01061	22246.4	1.01499	22245.1	1.0088
22246.8	1.01207	22248.3	1.01883	22247.1	1.01468
22248.8	1.01569	22250	1.02222	22249	1.01223
22250.7	1.0152	22252.2	1.02221	22250.9	1.01394
22252.6	1.01356	22254.1	1.02452	22252.9	1.01294
22254.6	1.01283	22256.1	1.02344	22254.8	1.01439
22256.5	1.01157	22258	1.0218	22256.7	1.01135
22258.4	1.00891	22259.9	1.01904	22258.7	1.00747
22260.4	1.00697	22261.9	1.01604	22260.4	1.00505
22262.3	1.00261	22263.6	1.01279	22262.3	1.00372
22264	1.00052	22265.7	1.01053	22264.2	1.00194
22266.2	0.99734	22267.7	1.00463	22266.2	0.99934
22268.1	0.99535	22269.6	0.99949	22268.1	0.99715
22270.1	0.99483	22271.6	0.9966	22270.1	0.99181
22271.8	0.99336	22273.5	0.99466	22272	0.99426
22273.7	0.99271	22275.4	0.99155	22273.9	0.98947
22275.6	0.99455	22277.1	0.99137	22275.6	0.99058
22277.3	0.99281	22278.8	0.98905	22277.3	0.99394
22279.3	0.99075	22280.8	0.98988	22279.5	0.99532
22281.4	0.9935	22282.9	0.99111	22281.7	0.99719
22283.4	1.00003	22284.9	0.99123	22283.4	0.99822
22285.6	0.999	22287.1	0.99388	22285.6	0.99888
22287.8	1.00078	22289.3	0.99495	22287.8	1.00251
22289.9	1.00361	22291.4	0.99928	22289.9	1.00129
22291.6	1.00509	22293.4	0.99957	22292.1	1.00636
22293.6	1.00871	22295.1	1.00118	22293.6	1.00595
22295.8	1.00808	22297.3	1.00457	22295.8	1.00847
22297.7	1.01211	22299	1.00644	22297.7	1.00898
22299.4	1.0106	22300.9	1.00638	22299.7	1.01173
22301.6	1.00789	22303.1	1.01014	22301.6	1.01123
22303.5	1.01195	22305	1.01019	22303.5	1.01127
22305.7	1.01124	22307.2	1.01225	22305.7	1.01342
22307.7	1.01338	22309.2	1.0128	22307.9	1.01078
22309.6	1.01326	22311.1	1.01318	22309.9	1.01203
22311.8	1.00886	22313.3	1.01453	22311.8	1.00972
22313.8	1.0084	22315	1.01473	22314	1.00881
22315.7	1.0073	22317.2	1.01455	22315.7	1.00958
22317.6	1.00936	22319.1	1.01239	22317.9	1.00398
22319.3	1.00715	22321.1	1.01293	22319.8	1.00715
22321.3	1.00515	22323	1.01155	22321.5	1.00293
22323.5	1.00195	22325	1.00971	22323.5	1.00133
22325.4	1.00052	22326.9	1.00599	22325.4	1.00403
22327.6	0.99637	22329.1	1.00639	22327.6	0.99692
22329.6	0.99775	22331.1	1.00318	22329.8	0.99495
22331.5	0.99569	22333	1.00202	22331.8	0.99345
22333.7	0.99213	22335.2	0.99802	22334	0.99276
22335.9	0.99163	22337.4	0.99769	22335.9	0.99368
22337.9	0.98932	22339.4	0.99406	22338.1	0.98848
22339.8	0.98818	22341.3	0.99383	22339.8	0.98847
22341.8	0.98766	22343.5	0.9909	22342	0.9878
22344	0.98387	22345.5	0.98959	22344	0.98611
22345.9	0.9857	22347.4	0.98714	22346.1	0.98782
22347.9	0.98515	22349.4	0.98853	22348.1	0.98515
22350.1	0.98295	22351.6	0.98753	22350.1	0.98797
22352	0.98634	22353.5	0.98647	22352	0.98446
22354.2	0.98574	22355.5	0.98731	22354.2	0.98759
22356.2	0.9858	22357.7	0.98832	22356.4	0.98879
22358.1	0.98918	22359.6	0.98839	22358.4	0.98945
22360.1	0.98723	22361.6	0.98869	22360.1	0.99087
22362	0.99005	22363.8	0.98989	22362.3	0.99608
22364.2	0.99274	22365.7	0.99031	22364.5	0.99858
22365.9	0.99254	22367.4	0.99363	22365.9	0.99579
22368.1	0.99716	22369.4	0.99335	22368.1	0.99633
22370.3	1.00065	22371.6	0.99499	22370.3	0.99598
22372.3	0.99953	22373.8	0.99646	22372.5	1.00325
22374.2	1.00268	22376	0.99929	22374.7	1.00038
22376.4	1.00438	22378.2	1.00103	22376.7	1.0014
22378.4	1.00545	22380.1	1.00281	22378.9	1.00412
22380.6	1.00401	22382.1	1.00456	22380.6	1.00545
22382.6	1.00796	22384.1	1.00489	22382.6	1.00497
22384.8	1.0065	22386	1.0067	22384.8	1.00687
22386.7	1.01047	22388.2	1.00739	22387	1.00736
22388.7	1.01015	22390.2	1.00816	22388.7	1.00538
22390.9	1.00893	22392.4	1.00721	22390.9	1.00555
22392.8	1.00738	22394.3	1.01123	22393.1	1.00634
22395	1.00872	22396.5	1.00742	22395.3	1.00612
22397	1.00681	22398.5	1.0094	22397.2	1.00388
22399	1.00588	22400.5	1.00869	22399.2	1.00515
22401.2	1.00531	22402.7	1.00875	22401.4	1.00246
22403.1	1.00469	22404.4	1.0069	22403.1	1.00167
22404.8	1.0022	22406.3	1.00553	22405.1	1.00144
22406.8	1.00183	22408.3	1.00552	22407.1	0.99969
22408.5	1.00024	22410.3	1.00207	22408.8	0.99972
22410.7	0.99737	22412.2	1.0013	22410.7	0.99629
22412.7	0.99621	22414.4	1.00206	22412.9	0.99607
22415.2	0.99748	22416.7	0.99965	22415.4	0.99636
22418.3	0.99332	22419.8	0.99818	22418.3	0.99369
22421.5	0.9934	22422.8	0.99634	22421.8	0.99309
22424.2	0.99155	22425.5	0.99426	22424.5	0.9929
22427.2	0.99055	22428.9	0.99386	22427.4	0.99036
22430.4	0.99016	22431.6	0.9923	22430.4	0.98931
22433.1	0.98806	22434.6	0.99085	22433.3	0.99029
22436.5	0.98985	22437.8	0.99073	22436.5	0.98889
22439.2	0.9889	22440.7	0.99003	22439.5	0.98972
22442.2	0.9903	22443.7	0.98996	22442.4	0.99071
22444.9	0.992	22446.6	0.99108	22445.4	0.99156
22448.3	0.99294	22449.6	0.99072	22448.3	0.99331
22450.8	0.99329	22452.3	0.99248	22451	0.99704
22453.5	0.99509	22455	0.99313	22453.8	0.99652
22456.5	0.99639	22458	0.99555	22456.7	0.99993
22459.4	0.99851	22460.9	0.99811	22459.7	0.9997
22462.6	1.00302	22464.1	0.99856	22462.6	1.002
22465.8	1.00168	22467.1	0.99907	22465.8	1.00242
22468.5	1.00465	22470	1.00274	22468.8	1.0065
22471.3	1.00621	22472.5	1.00262	22471.3	1.00701
22474.2	1.00602	22475.7	1.00603	22474.2	1.00662
22477.2	1.00764	22478.7	1.00581	22477.2	1.00862
22480.1	1.00849	22481.1	1.00648	22480.1	1.00748
22482.9	1.00934	22484.4	1.00673	22483.3	1.00806
22486.1	1.00787	22487.6	1.00677	22486.1	1.0079
22488.8	1.0071	22490.3	1.00667	22489	1.00846
22491.7	1.00649	22493	1.00645	22491.7	1.00808
22494.5	1.00686	22496	1.00572	22494.5	1.00526
22497.2	1.00556	22498.7	1.00597	22497.2	1.00497
22500.2	1.00353	22501.7	1.00583	22500.2	1.00444
22503.4	1.00382	22504.9	1.00465	22503.4	1.00283
22506.3	1.0035	22507.6	1.00294	22506.3	1.00378
22509.3	1.00261	22510.8	1.00313	22509.6	1.00276
22512.3	1.00144	22514	1.00226	22512.5	1.00128
22515.2	1.00005	22516.8	1.00194	22515.5	1.00044
22518.2	1.00049	22519.7	1.00055	22518.5	1.0008
22520.9	0.99867	22522.9	1.00072	22521.7	0.99833
22524.2	0.99749	22525.9	1.00009	22524.4	0.99844
22527.1	0.99661	22528.9	0.99949	22527.9	0.99905
22530.6	0.99723	22532.1	0.99853	22530.9	0.99837
22533.6	0.99824	22535.1	0.99755	22533.8	0.99765
22536.6	0.99868	22537.8	0.99602	22536.8	0.99576
22539.5	0.9987	22541	0.99578	22539.5	0.99773
22542.3	0.99778	22543.8	0.99681	22542.3	0.99738
22545.3	0.99713	22546.8	0.99566	22545.3	0.99763
22548.2	0.99849	22549.7	0.99493	22548.5	0.99796
22551.5	0.99741	22553	0.99491	22551.7	0.99745
22554.7	0.99764	22556.2	0.99643	22554.9	0.99707
22557.4	0.99712	22559.2	0.99621	22557.7	0.9996
22560.7	0.99812	22562.2	0.99657	22560.9	0.99847
22563.9	0.99831	22565.1	0.9972	22563.9	1.00098
22566.6	1.00123	22568.1	0.99814	22566.6	0.99911
22569.9	1.00012	22571.4	0.99838	22569.9	1.0008
22573.1	1.00311	22574.6	0.99964	22573.1	1.00239
22576.1	1.00232	22577.3	0.99921	22576.1	1.00373
22579.1	1.00399	22580.6	1.00115	22579.3	1.00389
22582.1	1.00507	22583.6	1.00283	22582.1	1.00329
22584.8	1.0054	22586.3	1.00245	22585.1	1.00385
22588	1.00594	22589.5	1.00335	22588.3	1.00637
22591	1.00616	22592.5	1.00282	22591	1.00557
22594.3	1.00501	22595.8	1.0031	22596	1.0049
22597.3	1.00461	22600.5	1.00278	22597.8	1.00498
22600.5	1.00681	22602	1.00394	22600.5	1.00454
22603.3	1.0051	22605	1.00286	22603.8	1.00431
22606.8	1.00613	22608.3	1.00414	22606.8	1.00463
22609.8	1.00598	22611.5	1.0021	22610	1.00444
22612.8	1.0034	22614.3	1.00384	22612.8	1.00277
22615.8	1.00326	22617.3	1.00232	22616	1.00427
22619	1.0024	22620.5	1.00167	22619.2	0.99984
22622.2	1.00212	22623.8	1.00202	22622.2	1.0019
22624.8	1.00006	22626.5	1.00063	22625.5	1.00122
22628	0.99947	22629.3	1.00005	22628	0.99879
22630.8	0.99842	22632.5	0.99975	22631	0.99966
22633.8	0.9991	22635.3	1.00001	22633.8	1.0005
22636.8	0.99822	22638.3	1.00003	22637	1.0007
22640	0.99761	22641.5	0.99987	22640.3	0.99802
22643	0.99908	22644.5	0.99941	22643.3	0.99928
22646.3	0.99748	22647.8	0.99868	22646.3	0.99958
22649.3	0.9968	22650.5	0.9983	22649.3	0.99977
22651.8	0.99704	22653.3	0.99767	22652	0.99887
22655.1	0.99749	22656.3	0.99816	22655.1	0.9964
22658.1	0.99685	22659.6	0.99761	22658.1	0.99587
22660.8	0.99735	22662.3	0.99766	22661.1	0.99694
22663.8	0.99695	22665.6	0.99855	22663.8	0.99809
22667.1	0.9984	22668.6	0.99787	22667.3	0.99865
22669.9	0.99873	22671.4	0.99818	22669.9	0.99853
22672.4	1.00004	22674.1	0.99733	22672.9	0.99955
22675.4	0.99996	22677.1	0.99729	22675.6	0.99852
22678.6	1.00141	22680.1	0.99858	22678.6	1.0007
22681.2	0.99845	22682.7	0.99901	22681.4	0.99984
22684.4	0.99844	22685.7	0.99797	22684.4	1.00061
22687.4	0.99949	22688.7	0.99924	22687.4	0.9999
22690.2	0.99944	22691.7	1.00014	22690.2	0.99958
22693	1.00129	22694.7	0.999	22693.2	0.99903
22696	0.99955	22697.5	1.00032	22696.2	1.00115
22699	1.00026	22700.5	0.99996	22699.3	1.00091
22701.8	1.00189	22703.3	1.0001	22702	0.99799
22704.8	1.00119	22706.1	1.00026	22705.1	1.00099
22707.8	1.00149	22709.3	1.00115	22708.1	0.99908
22710.6	1.00157	22712.1	1.00019	22710.6	0.99988
22713.9	1.00059	22715.4	1.00084	22713.9	0.99869
22717.4	1.00003	22718.9	1.0016	22717.4	0.99825
22721.2	0.99971	22722.7	1.00031	22722.7	0.99847
22726.5	1	22728	1.00187	22726.5	0.99913
22730.8	0.99858	22732.3	1.00191	22731	0.99939
22734.8	0.99933	22736.3	1.00123	22735.1	0.99838
22738.6	0.99765	22740.4	1.00122	22738.9	0.9986
22742.7	0.99766	22744.2	1.00031	22742.7	0.99831
22746.7	0.99621	22748.2	0.9987	22746.9	0.99829
22750.7	0.99588	22752.5	0.99983	22751	0.99741
22754.8	0.99792	22756.5	0.99897	22755	0.99703
22759.1	0.99658	22760.6	0.99857	22759.3	0.99434
22762.9	0.99657	22764.4	0.99974	22763.1	0.99373
22765.2	0.99313	22768.4	0.99764	22767.2	0.9958
22770.5	0.99497	22772	0.99739	22770.7	0.99485
22774.8	0.99519	22776.5	0.99729	22774.8	0.99298
22779.4	0.99555	22780.3	0.99619	22778.8	0.9924
22783.2	0.99268	22784.7	0.99701	22783.4	0.99321
22787.5	0.9926	22788.7	0.99592	22787.2	0.99271
22791	0.99095	22792.8	0.99552	22791.5	0.99184
22795.3	0.99115	22796.8	0.99569	22795.3	0.99235
22799.4	0.9907	22800.9	0.9951	22799.4	0.9915
22803.5	0.98951	22805.2	0.99436	22803.7	0.99112
22807.8	0.99169	22809.3	0.99499	22807.8	0.99138
22811.6	0.9909	22813.1	0.99424	22810.1	0.9917
22815.4	0.99013	22816.9	0.994	22815.4	0.99151
22819.7	0.99109	22821.5	0.99273	22820	0.9905
22823.8	0.99144	22825.6	0.99323	22824.3	0.98782
22828.4	0.99098	22829.9	0.9928	22828.6	0.98805
22832.2	0.99034	22833.7	0.9939	22832.2	0.98696
22836	0.99026	22838	0.99223	22836.3	0.98751
22840.6	0.9897	22842.1	0.99201	22840.6	0.98715
22844.7	0.9896	22846.2	0.99149	22844.7	0.98695
22848.5	0.98856	22850.3	0.99211	22848.8	0.98846
22852.9	0.98667	22854.4	0.99197	22852.9	0.98764

## Sheet: Fig. 5d
RuNi SAA		RuNi SAA-4NS		RuNi SAA-4NS-H2
R (Å)	FT (k2χ)	R (Å)	FT (k2χ)	R (Å)	FT (k2χ)
0	0.0058	0	0.00965	0	0.00837
0.03068	0.00539	0.03068	0.00906	0.03068	0.00618
0.06136	0.00565	0.06136	0.00901	0.06136	0.00448
0.09204	0.00601	0.09204	0.00909	0.09204	0.00342
0.12272	0.00613	0.12272	0.009	0.12272	0.003
0.1534	0.0059	0.1534	0.00854	0.1534	0.00298
0.18408	0.00533	0.18408	0.00769	0.18408	0.00307
0.21476	0.00444	0.21476	0.00645	0.21476	0.00315
0.24544	0.00326	0.24544	0.00491	0.24544	0.00326
0.27612	0.0018	0.27612	0.00333	0.27612	0.00348
0.3068	0.000355702	0.3068	0.00267	0.3068	0.00391
0.33748	0.00205	0.33748	0.004	0.33748	0.0046
0.36816	0.00425	0.36816	0.00632	0.36816	0.00549
0.39884	0.00653	0.39884	0.00882	0.39884	0.00646
0.42951	0.00871	0.42951	0.01115	0.42951	0.00738
0.46019	0.01057	0.46019	0.01304	0.46019	0.00807
0.49087	0.01189	0.49087	0.01422	0.49087	0.00836
0.52155	0.01244	0.52155	0.01448	0.52155	0.00811
0.55223	0.01204	0.55223	0.01363	0.55223	0.0072
0.58291	0.01059	0.58291	0.01158	0.58291	0.00556
0.61359	0.00807	0.61359	0.00835	0.61359	0.00322
0.64427	0.00475	0.64427	0.00418	0.64427	0.00102
0.67495	0.00281	0.67495	0.00271	0.67495	0.00384
0.70563	0.00653	0.70563	0.00805	0.70563	0.00777
0.73631	0.01173	0.73631	0.01417	0.73631	0.01182
0.76699	0.01693	0.76699	0.0201	0.76699	0.01565
0.79767	0.02152	0.79767	0.02527	0.79767	0.01891
0.82835	0.02499	0.82835	0.02916	0.82835	0.02126
0.85903	0.0269	0.85903	0.0313	0.85903	0.02241
0.88971	0.02687	0.88971	0.03132	0.88971	0.02215
0.92039	0.02467	0.92039	0.029	0.92039	0.02032
0.95107	0.02022	0.95107	0.02429	0.95107	0.01693
0.98175	0.01359	0.98175	0.01741	0.98175	0.0121
1.01243	0.00512	1.01243	0.00928	1.01243	0.00621
1.04311	0.00513	1.04311	0.00673	1.04311	0.00265
1.07379	0.01591	1.07379	0.01591	1.07379	0.00892
1.10447	0.02688	1.10447	0.02674	1.10447	0.016
1.13515	0.03719	1.13515	0.03678	1.13515	0.02248
1.16583	0.04605	1.16583	0.04484	1.16583	0.02785
1.1965	0.05281	1.1965	0.04995	1.1965	0.03191
1.22718	0.05711	1.22718	0.0514	1.22718	0.03495
1.25786	0.05908	1.25786	0.04898	1.25786	0.03807
1.28854	0.0598	1.28854	0.04367	1.28854	0.04334
1.31922	0.06163	1.31922	0.03944	1.31922	0.05301
1.3499	0.068	1.3499	0.04461	1.3499	0.06829
1.38058	0.08157	1.38058	0.06367	1.38058	0.08906
1.41126	0.10262	1.41126	0.09312	1.41126	0.11451
1.44194	0.12964	1.44194	0.1291	1.44194	0.14356
1.47262	0.16063	1.47262	0.16904	1.47262	0.17501
1.5033	0.19361	1.5033	0.21084	1.5033	0.20763
1.53398	0.2267	1.53398	0.25253	1.53398	0.24013
1.56466	0.25822	1.56466	0.2922	1.56466	0.27128
1.59534	0.28671	1.59534	0.32808	1.59534	0.29996
1.62602	0.31104	1.62602	0.35865	1.62602	0.3253
1.6567	0.33062	1.6567	0.38278	1.6567	0.34678
1.68738	0.34554	1.68738	0.39994	1.68738	0.36437
1.71806	0.3568	1.71806	0.41042	1.71806	0.37872
1.74874	0.36646	1.74874	0.41556	1.74874	0.3912
1.77942	0.37769	1.77942	0.41796	1.77942	0.40401
1.8101	0.39437	1.8101	0.42161	1.8101	0.41997
1.84078	0.42031	1.84078	0.43144	1.84078	0.4421
1.87146	0.45812	1.87146	0.45234	1.87146	0.47294
1.90214	0.50849	1.90214	0.48762	1.90214	0.51392
1.93282	0.57014	1.93282	0.5379	1.93282	0.56498
1.9635	0.64042	1.9635	0.60121	1.9635	0.62473
1.99418	0.71598	1.99418	0.67391	1.99418	0.69079
2.02485	0.79325	2.02485	0.75168	2.02485	0.76028
2.05553	0.86877	2.05553	0.8302	2.05553	0.8301
2.08621	0.93929	2.08621	0.90542	2.08621	0.8972
2.11689	1.0019	2.11689	0.97375	2.11689	0.95868
2.14757	1.05411	2.14757	1.03214	2.14757	1.01195
2.17825	1.09391	2.17825	1.07807	2.17825	1.05476
2.20893	1.1198	2.20893	1.10968	2.20893	1.08532
2.23961	1.13081	2.23961	1.12569	2.23961	1.1023
2.27029	1.12657	2.27029	1.12553	2.27029	1.10489
2.30097	1.10725	2.30097	1.10924	2.30097	1.09285
2.33165	1.07356	2.33165	1.07751	2.33165	1.06648
2.36233	1.02673	2.36233	1.03157	2.36233	1.02661
2.39301	0.96844	2.39301	0.97321	2.39301	0.97458
2.42369	0.90075	2.42369	0.90464	2.42369	0.9122
2.45437	0.826	2.45437	0.82837	2.45437	0.84162
2.48505	0.74676	2.48505	0.74717	2.48505	0.76534
2.51573	0.66566	2.51573	0.66388	2.51573	0.686
2.54641	0.58532	2.54641	0.58129	2.54641	0.60637
2.57709	0.50824	2.57709	0.50202	2.57709	0.52915
2.60777	0.43659	2.60777	0.42831	2.60777	0.45686
2.63845	0.37214	2.63845	0.36188	2.63845	0.39168
2.66913	0.31601	2.66913	0.30368	2.66913	0.33513
2.69981	0.26849	2.69981	0.25379	2.69981	0.28789
2.73049	0.22892	2.73049	0.21129	2.73049	0.24951
2.76117	0.19577	2.76117	0.17445	2.76117	0.21838
2.79184	0.16694	2.79184	0.14113	2.79184	0.19215
2.82252	0.14029	2.82252	0.10934	2.82252	0.16828
2.8532	0.11412	2.8532	0.07779	2.8532	0.14477
2.88388	0.08741	2.88388	0.04655	2.88388	0.12044
2.91456	0.05986	2.91456	0.02202	2.91456	0.09518
2.94524	0.03181	2.94524	0.03425	2.94524	0.07005
2.97592	0.00524	2.97592	0.06477	2.97592	0.04842
3.0066	0.02371	3.0066	0.09597	3.0066	0.03875
3.03728	0.04838	3.03728	0.1248	3.03728	0.04767
3.06796	0.07005	3.06796	0.14974	3.06796	0.06564
3.09864	0.08781	3.09864	0.16969	3.09864	0.08418
3.12932	0.10102	3.12932	0.18394	3.12932	0.10006
3.16	0.10931	3.16	0.19206	3.16	0.11193
3.19068	0.11263	3.19068	0.194	3.19068	0.11928
3.22136	0.11119	3.22136	0.19004	3.22136	0.12203
3.25204	0.10551	3.25204	0.18076	3.25204	0.1205
3.28272	0.09635	3.28272	0.16702	3.28272	0.11527
3.3134	0.08469	3.3134	0.14986	3.3134	0.10715
3.34408	0.0717	3.34408	0.13047	3.34408	0.09711
3.37476	0.05873	3.37476	0.11009	3.37476	0.08623
3.40544	0.04733	3.40544	0.08996	3.40544	0.07556
3.43612	0.03907	3.43612	0.07118	3.43612	0.06605
3.4668	0.03495	3.4668	0.05469	3.4668	0.05839
3.49748	0.03432	3.49748	0.0411	3.49748	0.05288
3.52816	0.03528	3.52816	0.03063	3.52816	0.04943
3.55884	0.0362	3.55884	0.02317	3.55884	0.04778
3.58952	0.03652	3.58952	0.01886	3.58952	0.04782
3.62019	0.03677	3.62019	0.01895	3.62019	0.04976
3.65087	0.03828	3.65087	0.02442	3.65087	0.05397
3.68155	0.0425	3.68155	0.03419	3.68155	0.06063
3.71223	0.05	3.71223	0.04676	3.71223	0.0695
3.74291	0.06025	3.74291	0.06099	3.74291	0.08001
3.77359	0.0722	3.77359	0.07594	3.77359	0.0914
3.80427	0.08479	3.80427	0.0908	3.80427	0.10288
3.83495	0.09712	3.83495	0.1048	3.83495	0.11374
3.86563	0.10851	3.86563	0.11732	3.86563	0.12339
3.89631	0.11847	3.89631	0.12788	3.89631	0.13141
3.92699	0.12671	3.92699	0.13616	3.92699	0.13752
3.95767	0.13311	3.95767	0.14199	3.95767	0.14164
3.98835	0.13773	3.98835	0.14541	3.98835	0.14387
4.01903	0.14076	4.01903	0.1466	4.01903	0.14445
4.04971	0.14249	4.04971	0.14588	4.04971	0.14379
4.08039	0.14324	4.08039	0.14367	4.08039	0.14238
4.11107	0.14336	4.11107	0.14046	4.11107	0.14073
4.14175	0.14311	4.14175	0.13673	4.14175	0.13934
4.17243	0.1427	4.17243	0.13293	4.17243	0.13855
4.20311	0.14219	4.20311	0.1294	4.20311	0.13854
4.23379	0.14161	4.23379	0.1264	4.23379	0.13931
4.26447	0.1409	4.26447	0.12403	4.26447	0.14065
4.29515	0.14	4.29515	0.1223	4.29515	0.14228
4.32583	0.13887	4.32583	0.12114	4.32583	0.14387
4.35651	0.13752	4.35651	0.12044	4.35651	0.14514
4.38719	0.13602	4.38719	0.12007	4.38719	0.14588
4.41786	0.13447	4.41786	0.11992	4.41786	0.146
4.44854	0.13298	4.44854	0.11986	4.44854	0.14549
4.47922	0.13164	4.47922	0.11976	4.47922	0.14445
4.5099	0.13044	4.5099	0.11947	4.5099	0.14303
4.54058	0.12933	4.54058	0.11884	4.54058	0.14138
4.57126	0.12815	4.57126	0.11767	4.57126	0.13964
4.60194	0.12665	4.60194	0.11581	4.60194	0.13793
4.63262	0.12458	4.63262	0.11311	4.63262	0.13624
4.6633	0.12169	4.6633	0.10946	4.6633	0.13452
4.69398	0.11776	4.69398	0.1048	4.69398	0.13262
4.72466	0.11265	4.72466	0.09913	4.72466	0.13037
4.75534	0.10632	4.75534	0.09254	4.75534	0.12755
4.78602	0.0988	4.78602	0.08515	4.78602	0.124
4.8167	0.09025	4.8167	0.07717	4.8167	0.11957
4.84738	0.0809	4.84738	0.06884	4.84738	0.11418
4.87806	0.07108	4.87806	0.06044	4.87806	0.1078
4.90874	0.06118	4.90874	0.05224	4.90874	0.10051
4.93942	0.0517	4.93942	0.04453	4.93942	0.09241
4.9701	0.04322	4.9701	0.03759	4.9701	0.08367
5.00078	0.0364	5.00078	0.03163	5.00078	0.0745
5.03146	0.03187	5.03146	0.0268	5.03146	0.06514
5.06214	0.02987	5.06214	0.02314	5.06214	0.05584
5.09282	0.02997	5.09282	0.02056	5.09282	0.04684
5.1235	0.03123	5.1235	0.01885	5.1235	0.0384
5.15418	0.03277	5.15418	0.0178	5.15418	0.03078
5.18486	0.03401	5.18486	0.01722	5.18486	0.02426
5.21553	0.03467	5.21553	0.017	5.21553	0.01919
5.24621	0.03464	5.24621	0.0171	5.24621	0.016
5.27689	0.03399	5.27689	0.01745	5.27689	0.01495
5.30757	0.03285	5.30757	0.01797	5.30757	0.01572
5.33825	0.03137	5.33825	0.01849	5.33825	0.01758
5.36893	0.02973	5.36893	0.01885	5.36893	0.01989
5.39961	0.0281	5.39961	0.0189	5.39961	0.02233
5.43029	0.02656	5.43029	0.01851	5.43029	0.02471
5.46097	0.02518	5.46097	0.01762	5.46097	0.02693
5.49165	0.02393	5.49165	0.01622	5.49165	0.02892
5.52233	0.02279	5.52233	0.01444	5.52233	0.03059
5.55301	0.02168	5.55301	0.01252	5.55301	0.03187
5.58369	0.02056	5.58369	0.01096	5.58369	0.03267
5.61437	0.01939	5.61437	0.01044	5.61437	0.03294
5.64505	0.0182	5.64505	0.01143	5.64505	0.03261
5.67573	0.01701	5.67573	0.01369	5.67573	0.03166
5.70641	0.01588	5.70641	0.01659	5.70641	0.03009
5.73709	0.01488	5.73709	0.01961	5.73709	0.02793
5.76777	0.0141	5.76777	0.02241	5.76777	0.02524
5.79845	0.01359	5.79845	0.02473	5.79845	0.02212
5.82913	0.01341	5.82913	0.02644	5.82913	0.01871
5.85981	0.01358	5.85981	0.02744	5.85981	0.01522
5.89049	0.01409	5.89049	0.0277	5.89049	0.01194
5.92117	0.01491	5.92117	0.02726	5.92117	0.0094
5.95185	0.01596	5.95185	0.02619	5.95185	0.00832
5.98253	0.01714	5.98253	0.02466	5.98253	0.00902
6.0132	0.01832	6.0132	0.02289	6.0132	0.01084
6.04388	0.01938	6.04388	0.02117	6.04388	0.01296
6.07456	0.02016	6.07456	0.01985	6.07456	0.01491
6.10524	0.02054	6.10524	0.01921	6.10524	0.01647
6.13592	0.02039	6.13592	0.01943	6.13592	0.01751
6.1666	0.01961	6.1666	0.02038	6.1666	0.018
6.19728	0.01816	6.19728	0.02181	6.19728	0.01793
6.22796	0.01601	6.22796	0.02336	6.22796	0.01733
6.25864	0.01322	6.25864	0.02474	6.25864	0.01622
6.28932	0.00999	6.28932	0.02573	6.28932	0.01468
6.32	0.00687	6.32	0.02617	6.32	0.01276
6.35068	0.00576	6.35068	0.02597	6.35068	0.01052
6.38136	0.00838	6.38136	0.02509	6.38136	0.00803
6.41204	0.01285	6.41204	0.02354	6.41204	0.00534
6.44272	0.0178	6.44272	0.02137	6.44272	0.00252
6.4734	0.02273	6.4734	0.01869	6.4734	0.000365883
6.50408	0.02736	6.50408	0.01564	6.50408	0.00326
6.53476	0.03146	6.53476	0.01243	6.53476	0.0061
6.56544	0.03489	6.56544	0.0094	6.56544	0.00883
6.59612	0.03752	6.59612	0.00718	6.59612	0.01136
6.6268	0.03926	6.6268	0.00668	6.6268	0.01365
6.65748	0.04008	6.65748	0.008	6.65748	0.01562
6.68816	0.03999	6.68816	0.01009	6.68816	0.01723
6.71884	0.03902	6.71884	0.01219	6.71884	0.01844
6.74952	0.03726	6.74952	0.01392	6.74952	0.01924
6.7802	0.0348	6.7802	0.01512	6.7802	0.01961
6.81087	0.03179	6.81087	0.01569	6.81087	0.0196
6.84155	0.02837	6.84155	0.01563	6.84155	0.01925
6.87223	0.02469	6.87223	0.01499	6.87223	0.01864
6.90291	0.02089	6.90291	0.01388	6.90291	0.01789
6.93359	0.01711	6.93359	0.01251	6.93359	0.01712
6.96427	0.01347	6.96427	0.01122	6.96427	0.01647
6.99495	0.01006	6.99495	0.0105	6.99495	0.01607
7.02563	0.00696	7.02563	0.01085	7.02563	0.01602
7.05631	0.00423	7.05631	0.01236	7.05631	0.01635
7.08699	0.00201	7.08699	0.01473	7.08699	0.01701
7.11767	0.00134	7.11767	0.01753	7.11767	0.01789
7.14835	0.00267	7.14835	0.02045	7.14835	0.01889
7.17903	0.00414	7.17903	0.02325	7.17903	0.01987
7.20971	0.00547	7.20971	0.02578	7.20971	0.02072
7.24039	0.0067	7.24039	0.02793	7.24039	0.02136
7.27107	0.00784	7.27107	0.02962	7.27107	0.02171
7.30175	0.00895	7.30175	0.0308	7.30175	0.0217
7.33243	0.01006	7.33243	0.03144	7.33243	0.02133
7.36311	0.01119	7.36311	0.03154	7.36311	0.02058
7.39379	0.01234	7.39379	0.03109	7.39379	0.01951
7.42447	0.0135	7.42447	0.0301	7.42447	0.01823
7.45515	0.01465	7.45515	0.0286	7.45515	0.01691
7.48583	0.01577	7.48583	0.02661	7.48583	0.01583
7.51651	0.01682	7.51651	0.02416	7.51651	0.01534
7.54719	0.01776	7.54719	0.02127	7.54719	0.01573
7.57787	0.01857	7.57787	0.01802	7.57787	0.01706
7.60854	0.01923	7.60854	0.01447	7.60854	0.01914
7.63922	0.01972	7.63922	0.01081	7.63922	0.02168
7.6699	0.02006	7.6699	0.00747	7.6699	0.02438
7.70058	0.02025	7.70058	0.00585	7.70058	0.027
7.73126	0.02034	7.73126	0.00758	7.73126	0.02936
7.76194	0.02036	7.76194	0.01129	7.76194	0.03135
7.79262	0.02038	7.79262	0.01556	7.79262	0.03289
7.8233	0.02044	7.8233	0.01989	7.8233	0.03395
7.85398	0.02061	7.85398	0.02401	7.85398	0.03456
7.88466	0.02094	7.88466	0.02778	7.88466	0.03475
7.91534	0.0215	7.91534	0.03105	7.91534	0.0346
7.94602	0.02235	7.94602	0.03373	7.94602	0.03417
7.9767	0.02355	7.9767	0.03574	7.9767	0.03355
8.00738	0.02512	8.00738	0.03701	8.00738	0.03279
8.03806	0.02708	8.03806	0.03755	8.03806	0.0319
8.06874	0.02939	8.06874	0.03736	8.06874	0.03088
8.09942	0.03199	8.09942	0.03649	8.09942	0.0297
8.1301	0.03477	8.1301	0.03503	8.1301	0.02831
8.16078	0.03761	8.16078	0.03309	8.16078	0.02667
8.19146	0.04037	8.19146	0.03081	8.19146	0.02475
8.22214	0.04288	8.22214	0.02834	8.22214	0.02256
8.25282	0.04501	8.25282	0.02583	8.25282	0.02016
8.2835	0.04662	8.2835	0.0234	8.2835	0.01767
8.31418	0.0476	8.31418	0.02114	8.31418	0.01531
8.34486	0.04785	8.34486	0.01907	8.34486	0.01337
8.37554	0.04734	8.37554	0.01711	8.37554	0.0122
8.40621	0.04608	8.40621	0.01514	8.40621	0.01203
8.43689	0.0441	8.43689	0.01302	8.43689	0.01276
8.46757	0.04154	8.46757	0.01059	8.46757	0.01399
8.49825	0.03856	8.49825	0.00773	8.49825	0.0153
8.52893	0.03542	8.52893	0.00438	8.52893	0.01638
8.55961	0.03243	8.55961	0.000518939	8.55961	0.01704
8.59029	0.02996	8.59029	0.00382	8.59029	0.01715
8.62097	0.02833	8.62097	0.00854	8.62097	0.01668
8.65165	0.02776	8.65165	0.01355	8.65165	0.01564
8.68233	0.02819	8.68233	0.01869	8.68233	0.0141
8.71301	0.02935	8.71301	0.02381	8.71301	0.01221
8.74369	0.03084	8.74369	0.02875	8.74369	0.01016
8.77437	0.0323	8.77437	0.03334	8.77437	0.00832
8.80505	0.03344	8.80505	0.03745	8.80505	0.00721
8.83573	0.03408	8.83573	0.04094	8.83573	0.00732
8.86641	0.03412	8.86641	0.04371	8.86641	0.00853
8.89709	0.03356	8.89709	0.04569	8.89709	0.01028
8.92777	0.03242	8.92777	0.04683	8.92777	0.01212
8.95845	0.03083	8.95845	0.04713	8.95845	0.01379
8.98913	0.02891	8.98913	0.0466	8.98913	0.01518
9.01981	0.02682	9.01981	0.0453	9.01981	0.01623
9.05049	0.02469	9.05049	0.0433	9.05049	0.01695
9.08117	0.02262	9.08117	0.0407	9.08117	0.01739
9.11185	0.02063	9.11185	0.03761	9.11185	0.01761
9.14253	0.01867	9.14253	0.03414	9.14253	0.01766
9.17321	0.01662	9.17321	0.03042	9.17321	0.01759
9.20388	0.01431	9.20388	0.02656	9.20388	0.01744
9.23456	0.0116	9.23456	0.02268	9.23456	0.01721
9.26524	0.00841	9.26524	0.01888	9.26524	0.01688
9.29592	0.00485	9.29592	0.01525	9.29592	0.01644
9.3266	0.00282	9.3266	0.01187	9.3266	0.01588
9.35728	0.00641	9.35728	0.00879	9.35728	0.01526
9.38796	0.01177	9.38796	0.0061	9.38796	0.01466
9.41864	0.01766	9.41864	0.00387	9.41864	0.01426
9.44932	0.02375	9.44932	0.00235	9.44932	0.01425
9.48	0.02982	9.48	0.00205	9.48	0.01481
9.51068	0.03564	9.51068	0.00269	9.51068	0.01598
9.54136	0.041	9.54136	0.00345	9.54136	0.01764
9.57204	0.04573	9.57204	0.00408	9.57204	0.01961
9.60272	0.04968	9.60272	0.00459	9.60272	0.02165
9.6334	0.05272	9.6334	0.00508	9.6334	0.02357
9.66408	0.05482	9.66408	0.00568	9.66408	0.02518
9.69476	0.05595	9.69476	0.00654	9.69476	0.02638
9.72544	0.05618	9.72544	0.00771	9.72544	0.02708
9.75612	0.05561	9.75612	0.00918	9.75612	0.02725
9.7868	0.05439	9.7868	0.0109	9.7868	0.02694
9.81748	0.05273	9.81748	0.01279	9.81748	0.02623
9.84816	0.05083	9.84816	0.01474	9.84816	0.02525
9.87884	0.04892	9.87884	0.01667	9.87884	0.02419
9.90952	0.04718	9.90952	0.01849	9.90952	0.02326
9.9402	0.04574	9.9402	0.02013	9.9402	0.02264
9.97088	0.04467	9.97088	0.02152	9.97088	0.02245

## Sheet: Fig. 5e
pristine RuNi SAA			gaseous 4-NS			adsorbed 4-NS over RuNi SAA
Energy (eV)	PDOS (states/eV)		Energy (eV)	PDOS (states/eV)		Energy (eV)	PDOS (states/eV)	Energy (eV)	PDOS (states/eV)
-10.3218	0		-26.2499	0		-27.1	0	-27.1	0
-10.3019	0		-26.2098	0		-27.0624	0	-27.0624	0
-10.282	0		-26.1697	0		-27.0249	0	-27.0249	0
-10.2621	0		-26.1296	0		-26.9874	0	-26.9874	0
-10.2422	0		-26.0894	0		-26.9498	0	-26.9498	0
-10.2223	0		-26.0493	0		-26.9123	0	-26.9123	0
-10.2025	0		-26.0092	0		-26.8747	0	-26.8747	0
-10.1826	0		-25.9691	0		-26.8372	0	-26.8372	0
-10.1627	0		-25.929	0		-26.7996	0	-26.7996	0
-10.1428	0		-25.8889	0		-26.7621	0	-26.7621	0
-10.1229	0		-25.8488	0		-26.7245	0	-26.7245	0
-10.103	0		-25.8087	0		-26.687	0	-26.687	0
-10.0831	0		-25.7686	0		-26.6494	0	-26.6494	0
-10.0633	0		-25.7285	0		-26.6119	0	-26.6119	0
-10.0434	0		-25.6884	0		-26.5743	0	-26.5743	0
-10.0235	0		-25.6483	0		-26.5368	0	-26.5368	0
-10.0036	0		-25.6082	0		-26.4992	0	-26.4992	0
-9.98371	0		-25.5681	0		-26.4617	0	-26.4617	0
-9.96381	0		-25.5279	0		-26.4242	0	-26.4242	0
-9.94401	0		-25.4878	0		-26.3866	0	-26.3866	0
-9.92411	0		-25.4477	0		-26.3491	0	-26.3491	0
-9.90421	0		-25.4076	0		-26.3115	0	-26.3115	0
-9.88431	0		-25.3675	0		-26.274	0	-26.274	0
-9.86441	0		-25.3274	0		-26.2364	0	-26.2364	0
-9.84451	0		-25.2873	0		-26.1989	0	-26.1989	0
-9.82461	0		-25.2472	0		-26.1613	0	-26.1613	0
-9.80481	0		-25.2071	0		-26.1238	0	-26.1238	0
-9.78491	0		-25.167	0		-26.0862	0	-26.0862	0
-9.76501	0		-25.1269	0		-26.0487	0	-26.0487	0
-9.74511	0		-25.0868	0		-26.0111	0	-26.0111	0
-9.72521	0		-25.0467	0		-25.9736	0	-25.9736	0
-9.70531	0		-25.0066	0		-25.9361	0	-25.9361	0
-9.68541	0		-24.9665	0		-25.8985	0	-25.8985	0
-9.66561	0		-24.9263	0		-25.861	0	-25.861	0
-9.64571	0		-24.8862	0		-25.8234	0	-25.8234	0
-9.62581	0		-24.8461	0		-25.7859	0	-25.7859	0
-9.60591	0		-24.806	0		-25.7483	0	-25.7483	0
-9.58601	0		-24.7659	0		-25.7108	0	-25.7108	0
-9.56611	0		-24.7258	0		-25.6732	0	-25.6732	0
-9.54621	0		-24.6857	0		-25.6357	0	-25.6357	0
-9.52641	0		-24.6456	0		-25.5981	0	-25.5981	0
-9.50651	0		-24.6055	0		-25.5606	0	-25.5606	0
-9.48661	0		-24.5654	0		-25.523	0	-25.523	0
-9.46671	0		-24.5253	0		-25.4855	0	-25.4855	0
-9.44681	0		-24.4852	0		-25.448	0	-25.448	0
-9.42691	0		-24.4451	0		-25.4104	0	-25.4104	0
-9.40701	0		-24.405	0		-25.3729	0	-25.3729	0
-9.38721	0		-24.3649	0		-25.3353	0	-25.3353	0
-9.36731	0		-24.3247	0		-25.2978	0	-25.2978	0
-9.34741	0		-24.2846	0		-25.2602	0	-25.2602	0
-9.32751	0		-24.2445	0		-25.2227	0	-25.2227	0
-9.30761	0		-24.2044	0		-25.1851	0	-25.1851	0
-9.28771	0		-24.1643	0		-25.1476	0	-25.1476	0
-9.26791	0		-24.1242	0		-25.11	0	-25.11	0
-9.24801	0		-24.0841	0		-25.0725	0	-25.0725	0
-9.22811	0		-24.044	0		-25.0349	0	-25.0349	0
-9.20821	0		-24.0039	0		-24.9974	0	-24.9974	0
-9.18831	0		-23.9638	0		-24.9598	0	-24.9598	0
-9.16841	0		-23.9237	0		-24.9223	0	-24.9223	0
-9.14851	0		-23.8836	0		-24.8848	0	-24.8848	0
-9.12871	0		-23.8435	0		-24.8472	0	-24.8472	0
-9.10881	0		-23.8034	0		-24.8097	0	-24.8097	0
-9.08891	0		-23.7633	0		-24.7721	0	-24.7721	0
-9.06901	0		-23.7231	0		-24.7346	0	-24.7346	0
-9.04911	0		-23.683	0		-24.697	0	-24.697	0
-9.02921	0		-23.6429	0		-24.6595	0	-24.6595	0
-9.00931	0		-23.6028	0		-24.6219	0	-24.6219	0
-8.98951	0		-23.5627	0		-24.5844	0	-24.5844	0
-8.96961	0		-23.5226	0		-24.5468	0	-24.5468	0
-8.94971	0		-23.4825	0		-24.5093	0	-24.5093	0
-8.92981	0		-23.4424	0		-24.4717	0	-24.4717	0
-8.90991	0		-23.4023	0		-24.4342	0	-24.4342	0
-8.89001	0		-23.3622	0		-24.3967	0	-24.3967	0
-8.87011	0		-23.3221	0		-24.3591	0	-24.3591	0
-8.85031	0		-23.282	0		-24.3216	0	-24.3216	0
-8.83041	0		-23.2419	0		-24.284	0	-24.284	0
-8.81051	0		-23.2018	0		-24.2465	0	-24.2465	0
-8.79061	0		-23.1617	0		-24.2089	0	-24.2089	0
-8.77071	0		-23.1215	0		-24.1714	0	-24.1714	0
-8.75081	0		-23.0814	0		-24.1338	0	-24.1338	0
-8.73101	0		-23.0413	0		-24.0963	0	-24.0963	0
-8.71111	0		-23.0012	0		-24.0587	0	-24.0587	0
-8.69121	0		-22.9611	0		-24.0212	0	-24.0212	0
-8.67131	0		-22.921	0		-23.9836	0	-23.9836	0
-8.65141	0		-22.8809	0		-23.9461	0	-23.9461	0
-8.63151	0		-22.8408	0		-23.9086	0	-23.9086	0
-8.61161	0		-22.8007	0		-23.871	0	-23.871	0
-8.59181	0		-22.7606	0		-23.8335	0	-23.8335	0
-8.57191	0		-22.7205	0		-23.7959	0	-23.7959	0
-8.55201	0		-22.6804	0		-23.7584	0	-23.7584	0
-8.53211	0		-22.6403	0		-23.7208	0	-23.7208	0
-8.51221	0		-22.6002	0		-23.6833	0	-23.6833	0
-8.49231	0		-22.5601	0		-23.6457	0	-23.6457	0
-8.47241	0		-22.5199	0		-23.6082	0	-23.6082	0
-8.45261	0		-22.4798	0		-23.5706	0	-23.5706	0
-8.43271	0		-22.4397	0		-23.5331	0	-23.5331	0
-8.41281	0		-22.3996	0		-23.4955	0	-23.4955	0
-8.39291	0		-22.3595	0		-23.458	0	-23.458	0
-8.37301	0		-22.3194	0		-23.4204	0	-23.4204	0
-8.35311	0		-22.2793	0		-23.3829	0	-23.3829	0
-8.33321	0		-22.2392	0		-23.3454	0	-23.3454	0
-8.31341	0		-22.1991	0		-23.3078	0	-23.3078	0
-8.29351	2.5e-05		-22.159	0		-23.2703	0	-23.2703	0
-8.27361	5e-05		-22.1189	0		-23.2327	0	-23.2327	0
-8.25371	5e-05		-22.0788	0		-23.1952	0	-23.1952	0
-8.23381	0.0001		-22.0387	0		-23.1576	0	-23.1576	0
-8.21391	0.000175		-21.9986	0		-23.1201	0	-23.1201	0
-8.19411	0.0002		-21.9585	0		-23.0825	0	-23.0825	0
-8.17421	0.0002		-21.9183	0		-23.045	0	-23.045	0
-8.15431	0.0002		-21.8782	0		-23.0074	0	-23.0074	0
-8.13441	0.0002		-21.8381	0		-22.9699	0	-22.9699	0
-8.11451	0.00035		-21.798	0		-22.9323	0	-22.9323	0
-8.09461	0.00055		-21.7579	0		-22.8948	0	-22.8948	0
-8.07471	0.00045		-21.7178	0		-22.8573	0	-22.8573	0
-8.05491	0.0002		-21.6777	0		-22.8197	0	-22.8197	0
-8.03501	0.0002		-21.6376	0		-22.7822	0	-22.7822	0
-8.01511	0.000375		-21.5975	0		-22.7446	0	-22.7446	0
-7.99521	0.00045		-21.5574	0		-22.7071	0	-22.7071	0
-7.97531	0.000525		-21.5173	0		-22.6695	0	-22.6695	0
-7.95541	0.00065		-21.4772	0		-22.632	0	-22.632	0
-7.93551	0.0007		-21.4371	0		-22.5944	0	-22.5944	0
-7.91571	0.00065		-21.397	0		-22.5569	0	-22.5569	0
-7.89581	0.0006		-21.3569	0		-22.5193	0	-22.5193	0
-7.87591	0.00065		-21.3167	0		-22.4818	0	-22.4818	0
-7.85601	0.0008		-21.2766	0		-22.4442	0	-22.4442	0
-7.83611	0.00095		-21.2365	0		-22.4067	0	-22.4067	0
-7.81621	0.00105		-21.1964	0		-22.3692	0	-22.3692	0
-7.79631	0.00115		-21.1563	0		-22.3316	0	-22.3316	0
-7.77651	0.0012		-21.1162	0		-22.2941	0	-22.2941	0
-7.75661	0.0012		-21.0761	0		-22.2565	0	-22.2565	0
-7.73671	0.00125		-21.036	0		-22.219	0	-22.219	0
-7.71681	0.00137		-20.9959	0		-22.1814	0	-22.1814	0
-7.69691	0.00158		-20.9558	0		-22.1439	0	-22.1439	0
-7.67701	0.0018		-20.9157	0		-22.1063	0	-22.1063	0
-7.65711	0.00193		-20.8756	0		-22.0688	0	-22.0688	0
-7.63731	0.00202		-20.8355	0		-22.0312	0	-22.0312	0
-7.61741	0.00202		-20.7954	0		-21.9937	0	-21.9937	0
-7.59751	0.00182		-20.7552	0		-21.9561	0	-21.9561	0
-7.57761	0.00167		-20.7151	0		-21.9186	0	-21.9186	0
-7.55771	0.00165		-20.675	0		-21.881	0	-21.881	0
-7.53781	0.0017		-20.6349	0		-21.8435	0	-21.8435	0
-7.51801	0.00177		-20.5948	0		-21.806	0	-21.806	0
-7.49811	0.0018		-20.5547	0		-21.7684	0	-21.7684	0
-7.47821	0.00205		-20.5146	0		-21.7309	0	-21.7309	0
-7.45831	0.00252		-20.4745	0		-21.6933	0	-21.6933	0
-7.43841	0.0027		-20.4344	0		-21.6558	0	-21.6558	0
-7.41851	0.00275		-20.3943	0		-21.6182	0	-21.6182	0
-7.39861	0.0027		-20.3542	0		-21.5807	0	-21.5807	0
-7.37881	0.0022		-20.3141	0		-21.5431	0	-21.5431	0
-7.35891	0.00198		-20.274	0		-21.5056	0	-21.5056	0
-7.33901	0.00252		-20.2339	0		-21.468	0	-21.468	0
-7.31911	0.0037		-20.1938	0		-21.4305	0	-21.4305	0
-7.29921	0.00415		-20.1536	0		-21.3929	0	-21.3929	0
-7.27931	0.00323		-20.1135	0		-21.3554	0	-21.3554	0
-7.25941	0.00275		-20.0734	0		-21.3179	0	-21.3179	0
-7.23961	0.0029		-20.0333	0		-21.2803	0	-21.2803	0
-7.21971	0.003		-19.9932	0		-21.2428	0	-21.2428	0
-7.19981	0.00315		-19.9531	0		-21.2052	0	-21.2052	0
-7.17991	0.0032		-19.913	0		-21.1677	0	-21.1677	0
-7.16001	0.00402		-19.8729	0		-21.1301	0	-21.1301	0
-7.14011	0.00505		-19.8328	0		-21.0926	0	-21.0926	0
-7.12021	0.00462		-19.7927	0		-21.055	0	-21.055	0
-7.10041	0.004		-19.7526	0		-21.0175	0	-21.0175	0
-7.08051	0.00405		-19.7125	0		-20.9799	0	-20.9799	0
-7.06061	0.00415		-19.6724	0		-20.9424	0	-20.9424	0
-7.04071	0.00422		-19.6323	0		-20.9048	0	-20.9048	0
-7.02081	0.00428		-19.5922	0		-20.8673	0	-20.8673	0
-7.00091	0.00525		-19.552	0		-20.8298	0	-20.8298	0
-6.98111	0.00673		-19.5119	0		-20.7922	0	-20.7922	0
-6.96121	0.00643		-19.4718	0		-20.7547	0	-20.7547	0
-6.94131	0.0052		-19.4317	0		-20.7171	0	-20.7171	0
-6.92141	0.005		-19.3916	0		-20.6796	0	-20.6796	0
-6.90151	0.00553		-19.3515	0		-20.642	0	-20.642	0
-6.88161	0.00608		-19.3114	0		-20.6045	0	-20.6045	0
-6.86171	0.00668		-19.2713	0		-20.5669	0	-20.5669	0
-6.84191	0.00767		-19.2312	0		-20.5294	0	-20.5294	0
-6.82201	0.01053		-19.1911	0		-20.4918	0	-20.4918	0
-6.80211	0.01213		-19.151	0		-20.4543	0	-20.4543	0
-6.78221	0.00805		-19.1109	0		-20.4167	0	-20.4167	0
-6.76231	0.00398		-19.0708	0		-20.3792	0	-20.3792	0
-6.74241	0.00425		-19.0307	0		-20.3416	0	-20.3416	0
-6.72251	0.0065		-18.9906	0		-20.3041	0	-20.3041	0
-6.70271	0.00877		-18.9504	0		-20.2666	0	-20.2666	0
-6.68281	0.00923		-18.9103	0		-20.229	0	-20.229	0
-6.66291	0.00755		-18.8702	0		-20.1915	0	-20.1915	0
-6.64301	0.00545		-18.8301	0		-20.1539	0	-20.1539	0
-6.62311	0.00625		-18.79	0		-20.1164	0	-20.1164	0
-6.60321	0.01078		-18.7499	0		-20.0788	0	-20.0788	0
-6.58331	0.0135		-18.7098	0		-20.0413	0	-20.0413	0
-6.56351	0.01245		-18.6697	0		-20.0037	0	-20.0037	0
-6.54361	0.01118		-18.6296	0		-19.9662	0	-19.9662	0
-6.52371	0.0104		-18.5895	0		-19.9286	0	-19.9286	0
-6.50381	0.00977		-18.5494	0		-19.8911	0	-19.8911	0
-6.48391	0.01033		-18.5093	0		-19.8535	0	-19.8535	0
-6.46401	0.01178		-18.4692	0		-19.816	0	-19.816	0
-6.44411	0.01133		-18.4291	0		-19.7785	0	-19.7785	0
-6.42431	0.009		-18.389	0		-19.7409	0	-19.7409	0
-6.40441	0.00792		-18.3488	0		-19.7034	0	-19.7034	0
-6.38451	0.0082		-18.3087	0		-19.6658	0	-19.6658	0
-6.36461	0.00948		-18.2686	0		-19.6283	0	-19.6283	0
-6.34471	0.0132		-18.2285	0		-19.5907	0	-19.5907	0
-6.32481	0.01752		-18.1884	0		-19.5532	0	-19.5532	0
-6.30501	0.01843		-18.1483	0		-19.5156	0	-19.5156	0
-6.28511	0.01695		-18.1082	0		-19.4781	0	-19.4781	0
-6.26521	0.0154		-18.0681	0		-19.4405	0	-19.4405	0
-6.24531	0.0221		-18.028	0		-19.403	0	-19.403	0
-6.22541	0.03727		-17.9879	0		-19.3654	0	-19.3654	0
-6.20551	0.0403		-17.9478	0		-19.3279	0	-19.3279	0
-6.18561	0.03647		-17.9077	0		-19.2904	0	-19.2904	0
-6.16581	0.04512		-17.8676	0		-19.2528	0	-19.2528	0
-6.14591	0.04848		-17.8275	0		-19.2153	0	-19.2153	0
-6.12601	0.0342		-17.7874	0		-19.1777	0	-19.1777	0
-6.10611	0.0245		-17.7472	0		-19.1402	0	-19.1402	0
-6.08621	0.0301		-17.7071	0		-19.1026	0	-19.1026	0
-6.06631	0.0376		-17.667	0		-19.0651	0	-19.0651	0
-6.04641	0.03472		-17.6269	0		-19.0275	0	-19.0275	0
-6.02661	0.02722		-17.5868	0		-18.99	0	-18.99	0
-6.00671	0.03173		-17.5467	0		-18.9524	0	-18.9524	0
-5.98681	0.04245		-17.5066	0		-18.9149	0	-18.9149	0
-5.96691	0.04453		-17.4665	0		-18.8773	0	-18.8773	0
-5.94701	0.0428		-17.4264	0		-18.8398	0	-18.8398	0
-5.92711	0.04268		-17.3863	0		-18.8022	0	-18.8022	0
-5.90721	0.04378		-17.3462	0		-18.7647	0	-18.7647	0
-5.88741	0.04403		-17.3061	0		-18.7272	0	-18.7272	0
-5.86751	0.0443		-17.266	0		-18.6896	0	-18.6896	0
-5.84761	0.0465		-17.2259	0		-18.6521	0	-18.6521	0
-5.82771	0.05487		-17.1858	0		-18.6145	0	-18.6145	0
-5.80781	0.06348		-17.1456	0		-18.577	0	-18.577	0
-5.78791	0.0629		-17.1055	0		-18.5394	0	-18.5394	0
-5.76811	0.0642		-17.0654	0		-18.5019	0	-18.5019	0
-5.74821	0.06318		-17.0253	0		-18.4643	0	-18.4643	0
-5.72831	0.05475		-16.9852	0		-18.4268	0	-18.4268	0
-5.70841	0.0502		-16.9451	0		-18.3892	0	-18.3892	0
-5.68851	0.049		-16.905	0		-18.3517	0	-18.3517	0
-5.66861	0.04723		-16.8649	0		-18.3141	0	-18.3141	0
-5.64871	0.04445		-16.8248	0		-18.2766	0	-18.2766	0
-5.62891	0.03798		-16.7847	0		-18.2391	0	-18.2391	0
-5.60901	0.0403		-16.7446	0		-18.2015	0	-18.2015	0
-5.58911	0.06532		-16.7045	0		-18.164	0	-18.164	0
-5.56921	0.08438		-16.6644	0		-18.1264	0	-18.1264	0
-5.54931	0.0773		-16.6243	0		-18.0889	0	-18.0889	0
-5.52941	0.06732		-16.5841	0		-18.0513	0	-18.0513	0
-5.50951	0.0644		-16.544	0		-18.0138	0	-18.0138	0
-5.48971	0.06698		-16.5039	0		-17.9762	0	-17.9762	0
-5.46981	0.07345		-16.4638	0		-17.9387	0	-17.9387	0
-5.44991	0.07208		-16.4237	0		-17.9011	0	-17.9011	0
-5.43001	0.08655		-16.3836	0		-17.8636	0	-17.8636	0
-5.41011	0.10813		-16.3435	0		-17.826	0	-17.826	0
-5.39021	0.09425		-16.3034	0		-17.7885	0	-17.7885	0
-5.37031	0.0741		-16.2633	0		-17.751	0	-17.751	0
-5.35051	0.06968		-16.2232	0		-17.7134	0	-17.7134	0
-5.33061	0.07237		-16.1831	0		-17.6759	0	-17.6759	0
-5.31071	0.0813		-16.143	0		-17.6383	0	-17.6383	0
-5.29081	0.09033		-16.1029	0		-17.6008	0	-17.6008	0
-5.27091	0.09465		-16.0628	0		-17.5632	0	-17.5632	0
-5.25101	0.10092		-16.0227	0		-17.5257	0	-17.5257	0
-5.23111	0.1106		-15.9825	0		-17.4881	0	-17.4881	0
-5.21131	0.1155		-15.9424	0		-17.4506	0	-17.4506	0
-5.19141	0.11658		-15.9023	0		-17.413	0	-17.413	0
-5.17151	0.11693		-15.8622	0		-17.3755	0	-17.3755	0
-5.15161	0.12565		-15.8221	0		-17.3379	0	-17.3379	0
-5.13171	0.14875		-15.782	0		-17.3004	0	-17.3004	0
-5.11181	0.1627		-15.7419	0		-17.2628	0	-17.2628	0
-5.09201	0.15578		-15.7018	0		-17.2253	0	-17.2253	0
-5.07211	0.1523		-15.6617	0		-17.1878	0	-17.1878	0
-5.05221	0.15675		-15.6216	0		-17.1502	0	-17.1502	0
-5.03231	0.16335		-15.5815	0		-17.1127	0	-17.1127	0
-5.01241	0.1715		-15.5414	0		-17.0751	0	-17.0751	0
-4.99251	0.18673		-15.5013	0		-17.0376	0	-17.0376	0
-4.97261	0.21102		-15.4612	0		-17	0	-17	0
-4.95281	0.2438		-15.4211	0		-16.9625	0	-16.9625	0
-4.93291	0.29073		-15.3809	0		-16.9249	0	-16.9249	0
-4.91301	0.3412		-15.3408	0		-16.8874	0	-16.8874	0
-4.89311	0.386		-15.3007	0		-16.8498	0	-16.8498	0
-4.87321	0.42032		-15.2606	0		-16.8123	0	-16.8123	0
-4.85331	0.49152		-15.2205	0		-16.7747	0	-16.7747	0
-4.83341	0.55678		-15.1804	0		-16.7372	0	-16.7372	0
-4.81361	0.491		-15.1403	0		-16.6997	0	-16.6997	0
-4.79371	0.43973		-15.1002	0		-16.6621	0	-16.6621	0
-4.77381	0.48683		-15.0601	0		-16.6246	0	-16.6246	0
-4.75391	0.48433		-15.02	0		-16.587	0	-16.587	0
-4.73401	0.4473		-14.9799	0		-16.5495	0	-16.5495	0
-4.71411	0.45193		-14.9398	0		-16.5119	0	-16.5119	0
-4.69421	0.5342		-14.8997	0		-16.4744	0	-16.4744	0
-4.67441	0.67775		-14.8596	0		-16.4368	0	-16.4368	0
-4.65451	0.76875		-14.8195	0		-16.3993	0	-16.3993	0
-4.63461	0.7785		-14.7793	0		-16.3617	0	-16.3617	0
-4.61471	0.8321		-14.7392	0		-16.3242	0	-16.3242	0
-4.59481	1.04203		-14.6991	0		-16.2866	0	-16.2866	0
-4.57491	1.24165		-14.659	0		-16.2491	0	-16.2491	0
-4.55511	1.40645		-14.6189	0		-16.2115	0	-16.2115	0
-4.53521	1.55625		-14.5788	0		-16.174	0	-16.174	0
-4.51531	1.43955		-14.5387	0		-16.1365	0	-16.1365	0
-4.49541	1.53498		-14.4986	0		-16.0989	0	-16.0989	0
-4.47551	1.7789		-14.4585	0		-16.0614	0	-16.0614	0
-4.45561	1.42155		-14.4184	0		-16.0238	0	-16.0238	0
-4.43571	1.24408		-14.3783	0		-15.9863	0	-15.9863	0
-4.41591	1.42823		-14.3382	0		-15.9487	0	-15.9487	0
-4.39601	1.27135		-14.2981	0		-15.9112	0	-15.9112	0
-4.37611	1.08038		-14.258	0		-15.8736	0	-15.8736	0
-4.35621	0.85955		-14.2179	0		-15.8361	0	-15.8361	0
-4.33631	0.58637		-14.1777	0		-15.7985	0	-15.7985	0
-4.31641	0.53392		-14.1376	0		-15.761	0	-15.761	0
-4.29651	0.56662		-14.0975	0		-15.7234	0	-15.7234	0
-4.27671	0.6467		-14.0574	0		-15.6859	0	-15.6859	0
-4.25681	0.79443		-14.0173	0		-15.6484	0	-15.6484	0
-4.23691	0.8039		-13.9772	0		-15.6108	0	-15.6108	0
-4.21701	0.70715		-13.9371	0		-15.5733	0	-15.5733	0
-4.19711	0.6748		-13.897	0		-15.5357	0	-15.5357	0
-4.17721	0.71083		-13.8569	0		-15.4982	0	-15.4982	0
-4.15731	0.73835		-13.8168	0		-15.4606	0	-15.4606	0
-4.13751	0.68362		-13.7767	0		-15.4231	0	-15.4231	0
-4.11761	0.73313		-13.7366	0		-15.3855	0	-15.3855	0
-4.09771	1.046		-13.6965	0		-15.348	0	-15.348	0
-4.07781	1.3826		-13.6564	0		-15.3104	0	-15.3104	0
-4.05791	1.79		-13.6163	0		-15.2729	0	-15.2729	0
-4.03801	2.49655		-13.5761	0		-15.2353	0	-15.2353	0
-4.01811	2.65382		-13.536	0		-15.1978	0	-15.1978	0
-3.99831	2.00515		-13.4959	0		-15.1603	0	-15.1603	0
-3.97841	1.42865		-13.4558	0		-15.1227	0	-15.1227	0
-3.95851	0.95015		-13.4157	0		-15.0852	0	-15.0852	0
-3.93861	0.754		-13.3756	0		-15.0476	0	-15.0476	0
-3.91871	0.9247		-13.3355	0		-15.0101	0	-15.0101	0
-3.89881	0.8528		-13.2954	0		-14.9725	0	-14.9725	0
-3.87901	0.71055		-13.2553	0		-14.935	0	-14.935	0
-3.85911	0.86738		-13.2152	0		-14.8974	0	-14.8974	0
-3.83921	1.1807		-13.1751	0		-14.8599	0	-14.8599	0
-3.81931	1.55572		-13.135	0		-14.8223	0	-14.8223	0
-3.79941	1.68677		-13.0949	0		-14.7848	0	-14.7848	0
-3.77951	1.45838		-13.0548	0		-14.7472	0	-14.7472	0
-3.75961	1.21315		-13.0147	0		-14.7097	0	-14.7097	0
-3.73981	1.07015		-12.9745	0		-14.6721	0	-14.6721	0
-3.71991	1.04035		-12.9344	0		-14.6346	0	-14.6346	0
-3.70001	0.96765		-12.8943	0		-14.5971	0	-14.5971	0
-3.68011	0.84718		-12.8542	0		-14.5595	0	-14.5595	0
-3.66021	0.81055		-12.8141	0		-14.522	0	-14.522	0
-3.64031	0.85867		-12.774	0		-14.4844	0	-14.4844	0
-3.62041	0.85862		-12.7339	0		-14.4469	0	-14.4469	0
-3.60061	0.76527		-12.6938	0		-14.4093	0	-14.4093	0
-3.58071	0.78375		-12.6537	0		-14.3718	0	-14.3718	0
-3.56081	0.87108		-12.6136	0		-14.3342	0	-14.3342	0
-3.54091	0.9291		-12.5735	0		-14.2967	0	-14.2967	0
-3.52101	0.87777		-12.5334	0		-14.2591	0	-14.2591	0
-3.50111	0.68098		-12.4933	0		-14.2216	0	-14.2216	0
-3.48121	0.64358		-12.4532	0		-14.184	0	-14.184	0
-3.46141	0.79532		-12.413	0		-14.1465	0	-14.1465	0
-3.44151	0.86837		-12.3729	0		-14.109	0	-14.109	0
-3.42161	0.90045		-12.3328	0		-14.0714	0	-14.0714	0
-3.40171	0.9837		-12.2927	0		-14.0339	0	-14.0339	0
-3.38181	1.1369		-12.2526	0		-13.9963	0	-13.9963	0
-3.36191	1.46748		-12.2125	0		-13.9588	0	-13.9588	0
-3.34211	1.72135		-12.1724	0		-13.9212	0	-13.9212	0
-3.32221	1.40362		-12.1323	0		-13.8837	0	-13.8837	0
-3.30231	0.99557		-12.0922	0		-13.8461	0	-13.8461	0
-3.28241	0.8649		-12.0521	0		-13.8086	0	-13.8086	0
-3.26251	0.73355		-12.012	0		-13.771	0	-13.771	0
-3.24261	1.04913		-11.9719	0		-13.7335	0	-13.7335	0
-3.22271	1.36795		-11.9318	0		-13.6959	0	-13.6959	0
-3.20291	0.9954		-11.8917	0		-13.6584	0	-13.6584	0
-3.18301	0.8304		-11.8516	0		-13.6209	0	-13.6209	0
-3.16311	2.35915		-11.8114	0		-13.5833	0	-13.5833	0
-3.14321	3.83507		-11.7713	0		-13.5458	0	-13.5458	0
-3.12331	2.68593		-11.7312	0		-13.5082	0	-13.5082	0
-3.10341	1.24005		-11.6911	0		-13.4707	0	-13.4707	0
-3.08351	1.12058		-11.651	0		-13.4331	0	-13.4331	0
-3.06371	1.92465		-11.6109	0		-13.3956	0	-13.3956	0
-3.04381	2.72525		-11.5708	0		-13.358	0	-13.358	0
-3.02391	2.23783		-11.5307	0		-13.3205	0	-13.3205	0
-3.00401	1.37845		-11.4906	0		-13.2829	0	-13.2829	0
-2.98411	1.00012		-11.4505	0		-13.2454	0	-13.2454	0
-2.96421	0.87787		-11.4104	0		-13.2078	0	-13.2078	0
-2.94431	0.931		-11.3703	0		-13.1703	0	-13.1703	0
-2.92451	1.04778		-11.3302	0		-13.1327	0	-13.1327	0
-2.90461	0.9841		-11.2901	0		-13.0952	0	-13.0952	0
-2.88471	0.8726		-11.25	0		-13.0577	0	-13.0577	0
-2.86481	0.89272		-11.2098	0		-13.0201	0	-13.0201	0
-2.84491	0.91627		-11.1697	0		-12.9826	0	-12.9826	0
-2.82501	0.78567		-11.1296	0		-12.945	0	-12.945	0
-2.80511	0.7074		-11.0895	0		-12.9075	0	-12.9075	0
-2.78531	0.8085		-11.0494	0		-12.8699	0	-12.8699	0
-2.76541	0.91888		-11.0093	0		-12.8324	0	-12.8324	0
-2.74551	1.00265		-10.9692	0		-12.7948	0	-12.7948	0
-2.72561	1.02403		-10.9291	0		-12.7573	0	-12.7573	0
-2.70571	1.02758		-10.889	0		-12.7197	0	-12.7197	0
-2.68581	1.21925		-10.8489	0		-12.6822	0	-12.6822	0
-2.66601	1.39213		-10.8088	0		-12.6446	0	-12.6446	0
-2.64611	1.31718		-10.7687	0		-12.6071	0	-12.6071	0
-2.62621	1.46543		-10.7286	0		-12.5696	0	-12.5696	0
-2.60631	1.71685		-10.6885	0		-12.532	0	-12.532	0
-2.58641	1.56683		-10.6484	0		-12.4945	0	-12.4945	0
-2.56651	1.52085		-10.6082	0		-12.4569	0	-12.4569	0
-2.54661	1.8927		-10.5681	0		-12.4194	0	-12.4194	0
-2.52681	2.36905		-10.528	0		-12.3818	0	-12.3818	0
-2.50691	2.75078		-10.4879	0		-12.3443	0	-12.3443	0
-2.48701	2.48393		-10.4478	0		-12.3067	0	-12.3067	0
-2.46711	1.6469		-10.4077	0		-12.2692	0	-12.2692	0
-2.44721	1.17085		-10.3676	0		-12.2316	0	-12.2316	0
-2.42731	1.33587		-10.3275	0		-12.1941	0	-12.1941	0
-2.40741	1.82878		-10.2874	0		-12.1565	0	-12.1565	0
-2.38761	2.18905		-10.2473	0		-12.119	0	-12.119	0
-2.36771	2.23265		-10.2072	0		-12.0815	0	-12.0815	0
-2.34781	2.11615		-10.1671	0		-12.0439	0	-12.0439	0
-2.32791	2.4137		-10.127	0		-12.0064	0	-12.0064	0
-2.30801	3.1037		-10.0869	0		-11.9688	0	-11.9688	0
-2.28811	3.2043		-10.0468	0		-11.9313	0	-11.9313	0
-2.26821	2.67355		-10.0066	0		-11.8937	0	-11.8937	0
-2.24841	2.25305		-9.96648	0		-11.8562	0	-11.8562	0
-2.22851	2.24357		-9.92638	0		-11.8186	0	-11.8186	0
-2.20861	2.60975		-9.88628	0		-11.7811	0	-11.7811	0
-2.18871	2.98042		-9.84618	0		-11.7435	0	-11.7435	0
-2.16881	3.3185		-9.80608	0		-11.706	0	-11.706	0
-2.14891	3.4623		-9.76598	0		-11.6684	0	-11.6684	0
-2.12911	2.79133		-9.72588	0		-11.6309	0	-11.6309	0
-2.10921	2.46793		-9.68578	0		-11.5933	0	-11.5933	0
-2.08931	2.7125		-9.64568	0		-11.5558	0	-11.5558	0
-2.06941	2.37562		-9.60558	0		-11.5183	0	-11.5183	0
-2.04951	2.1883		-9.56548	0		-11.4807	0	-11.4807	0
-2.02961	2.38758		-9.52538	0		-11.4432	0	-11.4432	0
-2.00971	2.43475		-9.48528	0		-11.4056	0	-11.4056	0
-1.98991	2.34797		-9.44518	0		-11.3681	0	-11.3681	0
-1.97001	2.03927		-9.40498	0		-11.3305	0	-11.3305	0
-1.95011	1.74218		-9.36488	0		-11.293	0	-11.293	0
-1.93021	1.77275		-9.32478	0		-11.2554	0	-11.2554	0
-1.91031	1.88638		-9.28468	0		-11.2179	0	-11.2179	0
-1.89041	1.8179		-9.24458	0		-11.1803	0	-11.1803	0
-1.87051	1.65582		-9.20448	0		-11.1428	0	-11.1428	0
-1.85071	1.61997		-9.16438	0		-11.1052	0	-11.1052	0
-1.83081	1.5407		-9.12428	0		-11.0677	0	-11.0677	0
-1.81091	1.35685		-9.08418	0		-11.0302	0	-11.0302	0
-1.79101	1.43933		-9.04408	0		-10.9926	0	-10.9926	0
-1.77111	1.58745		-9.00398	0		-10.9551	0	-10.9551	0
-1.75121	1.63623		-8.96388	0		-10.9175	0	-10.9175	0
-1.73131	1.6523		-8.92378	0		-10.88	0	-10.88	0
-1.71151	1.46858		-8.88368	0		-10.8424	0	-10.8424	0
-1.69161	1.2389		-8.84358	0		-10.8049	0	-10.8049	0
-1.67171	1.10553		-8.80338	0		-10.7673	0	-10.7673	0
-1.65181	1.28125		-8.76328	0		-10.7298	0	-10.7298	0
-1.63191	1.62797		-8.72318	0		-10.6922	0	-10.6922	0
-1.61201	1.5426		-8.68308	0		-10.6547	0	-10.6547	0
-1.59211	1.26385		-8.64298	0		-10.6171	0	-10.6171	0
-1.57231	1.2376		-8.60288	0		-10.5796	0	-10.5796	0
-1.55241	1.185		-8.56278	0		-10.5421	0	-10.5421	0
-1.53251	1.02873		-8.52268	0		-10.5045	0	-10.5045	0
-1.51261	1.13755		-8.48258	0		-10.467	0	-10.467	0
-1.49271	1.59655		-8.44248	0		-10.4294	0	-10.4294	0
-1.47281	2.20402		-8.40238	0		-10.3919	0	-10.3919	0
-1.45301	2.85875		-8.36228	0		-10.3543	0	-10.3543	0
-1.43311	3.1392		-8.32218	0		-10.3168	0	-10.3168	0
-1.41321	2.98953		-8.28208	0		-10.2792	0	-10.2792	0
-1.39331	3.12445		-8.24198	0		-10.2417	0	-10.2417	0
-1.37341	3.4072		-8.20178	0		-10.2041	0	-10.2041	0
-1.35351	3.5672		-8.16168	0		-10.1666	0	-10.1666	0
-1.33361	3.34887		-8.12158	0		-10.129	0	-10.129	0
-1.31381	2.94222		-8.08148	0		-10.0915	0	-10.0915	0
-1.29391	2.96395		-8.04138	0		-10.0539	0	-10.0539	0
-1.27401	3.13068		-8.00128	0		-10.0164	0	-10.0164	0
-1.25411	3.04195		-7.96118	0		-9.97889	0	-9.97889	0
-1.23421	2.41412		-7.92108	0		-9.94129	0	-9.94129	0
-1.21431	1.7925		-7.88098	0		-9.90379	0	-9.90379	0
-1.19441	1.62755		-7.84088	0		-9.86619	0	-9.86619	0
-1.17461	1.61033		-7.80078	0		-9.82869	0	-9.82869	0
-1.15471	1.53825		-7.76068	0		-9.79109	0	-9.79109	0
-1.13481	1.4245		-7.72058	0		-9.75359	0	-9.75359	0
-1.11491	1.32943		-7.68048	0		-9.71599	0	-9.71599	0
-1.09501	1.23992		-7.64028	0		-9.67849	0	-9.67849	0
-1.07511	1.59085		-7.60018	0		-9.64089	0	-9.64089	0
-1.05521	1.95812		-7.56008	0		-9.60339	0	-9.60339	0
-1.03541	1.64465		-7.51998	0		-9.56579	0	-9.56579	0
-1.01551	1.53262		-7.47988	0		-9.52829	0	-9.52829	0
-0.99561	2.0417		-7.43978	0		-9.49079	0	-9.49079	0
-0.97571	2.49613		-7.39968	0		-9.45319	0	-9.45319	0
-0.95581	2.60415		-7.35958	0		-9.41569	0	-9.41569	0
-0.93591	2.38968		-7.31948	0		-9.37809	0	-9.37809	0
-0.91611	2.10757		-7.27938	0		-9.34059	0	-9.34059	0
-0.89621	2.03353		-7.23928	0		-9.30299	0	-9.30299	0
-0.87631	1.9478		-7.19918	0		-9.26549	0	-9.26549	0
-0.85641	1.8554		-7.15908	0		-9.22789	0	-9.22789	0
-0.83651	2.2202		-7.11898	0		-9.19039	0	-9.19039	0
-0.81661	2.53515		-7.07888	0		-9.15279	0	-9.15279	0
-0.79671	2.58467		-7.03868	0		-9.11529	0	-9.11529	0
-0.77691	2.82448		-6.99858	0		-9.07769	0	-9.07769	0
-0.75701	2.77148		-6.95848	0		-9.04019	0	-9.04019	0
-0.73711	2.53258		-6.91838	0		-9.00269	0	-9.00269	0
-0.71721	2.45507		-6.87828	0		-8.96509	0	-8.96509	0
-0.69731	2.24165		-6.83818	0		-8.92759	0	-8.92759	0
-0.67741	1.88908		-6.79808	0		-8.88999	0	-8.88999	0
-0.65751	1.73157		-6.75798	0		-8.85249	0	-8.85249	0
-0.63771	1.91643		-6.71788	0		-8.81489	0	-8.81489	0
-0.61781	1.91145		-6.67778	0		-8.77739	0	-8.77739	0
-0.59791	1.44168		-6.63768	0		-8.73979	0	-8.73979	0
-0.57801	1.16345		-6.59758	0		-8.70229	0	-8.70229	0
-0.55811	1.25517		-6.55748	0		-8.66469	0	-8.66469	0
-0.53821	1.65473		-6.51738	0		-8.62719	0	-8.62719	0
-0.51831	2.58705		-6.47728	0		-8.58959	0	-8.58959	0
-0.49851	3.80298		-6.43708	0		-8.55209	0	-8.55209	0
-0.47861	5.5664		-6.39698	0		-8.51449	0	-8.51449	0
-0.45871	7.04312		-6.35688	0		-8.47699	0	-8.47699	0
-0.43881	6.21855		-6.31678	0		-8.43949	0	-8.43949	0
-0.41891	4.03733		-6.27668	0		-8.40189	0	-8.40189	0
-0.39901	2.91047		-6.23658	0		-8.36439	0	-8.36439	0
-0.37911	2.79197		-6.19648	0		-8.32679	0	-8.32679	0
-0.35931	2.563		-6.15638	0		-8.28929	0.00208	-8.28929	0.05923
-0.33941	2.16368		-6.11628	0		-8.25169	0.00622	-8.25169	0.17318
-0.31951	1.99763		-6.07618	0		-8.21419	0.008	-8.21419	0.21223
-0.29961	1.774		-6.03608	0		-8.17659	0.0072	-8.17659	0.17683
-0.27971	1.34827		-5.99598	0		-8.13909	0.00745	-8.13909	0.16175
-0.25981	1.39208		-5.95588	0		-8.10149	0.0074	-8.10149	0.1459
-0.24001	1.55605		-5.91578	0		-8.06399	0.00407	-8.06399	0.07748
-0.22011	1.44765		-5.87568	0		-8.02639	0.00308	-8.02639	0.0583
-0.20021	1.46898		-5.83548	0		-7.98889	0.00605	-7.98889	0.1123
-0.18031	1.34638		-5.79538	0		-7.95139	0.00637	-7.95139	0.11503
-0.16041	0.98073		-5.75528	0		-7.91379	0.0066	-7.91379	0.11923
-0.14051	0.72293		-5.71518	0		-7.87629	0.01618	-7.87629	0.3131
-0.12061	0.6009		-5.67508	0		-7.83869	0.06678	-7.83869	1.3775
-0.10081	0.4973		-5.63498	0		-7.80119	0.1073	-7.80119	2.2366
-0.08091	0.39297		-5.59488	0		-7.76359	0.06523	-7.76359	1.34255
-0.06101	0.37448		-5.55478	0		-7.72609	0.01895	-7.72609	0.36415
-0.04111	0.41175		-5.51468	0		-7.68849	0.0084	-7.68849	0.1567
-0.02121	0.42183		-5.47458	0		-7.65099	0.00517	-7.65099	0.09687
-0.00131	0.52782		-5.43448	0		-7.61339	0.0072	-7.61339	0.1311
0.01859	0.67825		-5.39438	0		-7.57589	0.00703	-7.57589	0.11245
0.03839	0.71585		-5.35428	0		-7.53829	0.0073	-7.53829	0.09775
0.05829	0.66643		-5.31418	0		-7.50079	0.0103	-7.50079	0.13265
0.07819	0.53517		-5.27408	0		-7.46329	0.01213	-7.46329	0.1578
0.09809	0.4322		-5.23388	0		-7.42569	0.01188	-7.42569	0.16807
0.11799	0.39723		-5.19378	0		-7.38819	0.01027	-7.38819	0.1508
0.13789	0.42712		-5.15368	0		-7.35059	0.00765	-7.35059	0.09857
0.15779	0.52607		-5.11358	0		-7.31309	0.00955	-7.31309	0.12732
0.17759	0.48525		-5.07348	0		-7.27549	0.0145	-7.27549	0.21255
0.19749	0.3534		-5.03338	0		-7.23799	0.01402	-7.23799	0.19415
0.21739	0.32765		-4.99328	0		-7.20039	0.0095	-7.20039	0.10767
0.23729	0.29958		-4.95318	0		-7.16289	0.00622	-7.16289	0.0611
0.25719	0.25558		-4.91308	0		-7.12529	0.0051	-7.12529	0.05428
0.27709	0.2468		-4.87298	0		-7.08779	0.00552	-7.08779	0.05382
0.29689	0.24575		-4.83288	0		-7.05019	0.00655	-7.05019	0.05535
0.31679	0.2771		-4.79278	0		-7.01269	0.0072	-7.01269	0.0597
0.33669	0.28797		-4.75268	0		-6.97509	0.00855	-6.97509	0.06243
0.35659	0.29358		-4.71258	0		-6.93759	0.0101	-6.93759	0.0594
0.37649	0.33195		-4.67248	0		-6.90009	0.01015	-6.90009	0.0492
0.39639	0.38033		-4.63228	0		-6.86249	0.01135	-6.86249	0.04487
0.41629	0.41855		-4.59218	0		-6.82499	0.01395	-6.82499	0.0489
0.43609	0.42515		-4.55208	0		-6.78739	0.01255	-6.78739	0.04277
0.45599	0.43363		-4.51198	0		-6.74989	0.00945	-6.74989	0.03535
0.47589	0.4233		-4.47188	0		-6.71229	0.01145	-6.71229	0.05178
0.49579	0.37403		-4.43178	0		-6.67479	0.0141	-6.67479	0.07867
0.51569	0.3194		-4.39168	0		-6.63719	0.01957	-6.63719	0.14725
0.53559	0.26763		-4.35158	0		-6.59969	0.0251	-6.59969	0.2004
0.55549	0.24893		-4.31148	0		-6.56209	0.02115	-6.56209	0.14968
0.57529	0.2425		-4.27138	0		-6.52459	0.01715	-6.52459	0.0962
0.59519	0.2209		-4.23128	0		-6.48699	0.0162	-6.48699	0.06953
0.61509	0.24218		-4.19118	0		-6.44949	0.01572	-6.44949	0.04795
0.63499	0.28792		-4.15108	0		-6.41199	0.0143	-6.41199	0.0387
0.65489	0.31017		-4.11098	0		-6.37439	0.01335	-6.37439	0.03213
0.67479	0.32715		-4.07088	0		-6.33689	0.0163	-6.33689	0.03785
0.69469	0.32955		-4.03068	0		-6.29929	0.01927	-6.29929	0.04885
0.71449	0.3007		-3.99058	0		-6.26179	0.02267	-6.26179	0.07308
0.73439	0.2934		-3.95048	0		-6.22419	0.03252	-6.22419	0.13143
0.75429	0.31503		-3.91038	0		-6.18669	0.04027	-6.18669	0.17228
0.77419	0.29665		-3.87028	0		-6.14909	0.03632	-6.14909	0.13903
0.79409	0.24915		-3.83018	0		-6.11159	0.04197	-6.11159	0.10985
0.81399	0.2302		-3.79008	0		-6.07399	0.06407	-6.07399	0.12028
0.83389	0.24235		-3.74998	0		-6.03649	0.0736	-6.03649	0.10565
0.85369	0.23818		-3.70988	0		-5.99889	0.06118	-5.99889	0.071
0.87359	0.33342		-3.66978	1.70315		-5.96139	0.05468	-5.96139	0.06343
0.89349	0.45895		-3.62968	3.4063		-5.92389	0.06482	-5.92389	0.07995
0.91339	0.34467		-3.58958	1.70315		-5.88629	0.07362	-5.88629	0.08847
0.93329	0.22217		-3.54948	0		-5.84879	0.0839	-5.84879	0.09318
0.95319	0.29688		-3.50938	0		-5.81119	0.0843	-5.81119	0.08635
0.97299	0.35157		-3.46918	0		-5.77369	0.07715	-5.77369	0.07518
0.99289	0.29868		-3.42908	0		-5.73609	0.09457	-5.73609	0.09385
1.01279	0.24745		-3.38898	0		-5.69859	0.09405	-5.69859	0.09
1.03269	0.21502		-3.34888	0		-5.66099	0.05835	-5.66099	0.0524
1.05259	0.1839		-3.30878	0		-5.62349	0.08862	-5.62349	0.17473
1.07249	0.16808		-3.26868	0		-5.58589	0.1466	-5.58589	0.31607
1.09239	0.17252		-3.22858	0		-5.54839	0.11305	-5.54839	0.19113
1.11219	0.1868		-3.18848	0		-5.51079	0.0692	-5.51079	0.07075
1.13209	0.18038		-3.14838	0		-5.47329	0.07012	-5.47329	0.08167
1.15199	0.1775		-3.10828	0		-5.43569	0.08585	-5.43569	0.10445
1.17189	0.18638		-3.06818	0		-5.39819	0.10825	-5.39819	0.1232
1.19179	0.19995		-3.02808	0		-5.36069	0.11178	-5.36069	0.10882
1.21169	0.22285		-2.98798	0		-5.32309	0.10338	-5.32309	0.09338
1.23159	0.24678		-2.94788	0		-5.28559	0.0994	-5.28559	0.08323
1.25139	0.2591		-2.90778	0		-5.24799	0.10988	-5.24799	0.07653
1.27129	0.25623		-2.86758	0		-5.21049	0.13295	-5.21049	0.09445
1.29119	0.25872		-2.82748	0		-5.17289	0.13897	-5.17289	0.11153
1.31109	0.25905		-2.78738	0		-5.13539	0.13688	-5.13539	0.1142
1.33099	0.2428		-2.74728	0		-5.09779	0.15002	-5.09779	0.1228
1.35089	0.22128		-2.70718	0		-5.06029	0.1773	-5.06029	0.14465
1.37079	0.20405		-2.66708	0		-5.02269	0.22635	-5.02269	0.1914
1.39059	0.19598		-2.62698	0		-4.98519	0.30643	-4.98519	0.287
1.41049	0.1971		-2.58688	0		-4.94759	0.38792	-4.94759	0.37288
1.43039	0.20713		-2.54678	0		-4.91009	0.4674	-4.91009	0.37362
1.45029	0.21835		-2.50668	0		-4.87259	0.50927	-4.87259	0.33682
1.47019	0.26243		-2.46658	0		-4.83499	0.4322	-4.83499	0.2698
1.49009	0.30458		-2.42648	0		-4.79749	0.43117	-4.79749	0.26845
1.50989	0.2534		-2.38638	0		-4.75989	0.54017	-4.75989	0.34635
1.52979	0.18105		-2.34628	0		-4.72239	0.5784	-4.72239	0.36362
1.54969	0.15748		-2.30618	0		-4.68479	0.67827	-4.68479	0.42855
1.56959	0.14863		-2.26598	0		-4.64729	0.82695	-4.64729	0.52465
1.58949	0.1647		-2.22588	0		-4.60969	0.8768	-4.60969	0.54545
1.60939	0.19525		-2.18578	0		-4.57219	0.9494	-4.57219	0.56485
1.62929	0.17995		-2.14568	0		-4.53459	1.04493	-4.53459	0.55
1.64909	0.14645		-2.10558	0		-4.49709	1.10173	-4.49709	0.52125
1.66899	0.14158		-2.06548	0		-4.45949	1.20543	-4.45949	0.5515
1.68889	0.14568		-2.02538	0		-4.42199	1.25895	-4.42199	0.51905
1.70879	0.1428		-1.98528	0		-4.38439	1.33093	-4.38439	0.66007
1.72869	0.13442		-1.94518	0		-4.34689	1.29793	-4.34689	0.93515
1.74859	0.12612		-1.90508	0		-4.30939	1.02773	-4.30939	0.86785
1.76849	0.12318		-1.86498	0		-4.27179	0.98525	-4.27179	0.7685
1.78829	0.14172		-1.82488	0		-4.23429	1.08188	-4.23429	0.8609
1.80819	0.20372		-1.78478	0		-4.19669	1.05428	-4.19669	0.90017
1.82809	0.2572		-1.74468	0		-4.15919	1.27343	-4.15919	1.08203
1.84799	0.24848		-1.70458	0		-4.12159	1.46245	-4.12159	1.22448
1.86789	0.23355		-1.66438	0		-4.08409	1.2544	-4.08409	0.90245
1.88779	0.23428		-1.62428	0		-4.04649	1.33018	-4.04649	0.6325
1.90769	0.22152		-1.58418	0		-4.00899	1.63198	-4.00899	0.82403
1.92749	0.19617		-1.54408	0		-3.97139	1.50747	-3.97139	1.06848
1.94739	0.17255		-1.50398	0		-3.93389	1.37412	-3.93389	1.00908
1.96729	0.17085		-1.46388	0		-3.89629	1.61695	-3.89629	0.9459
1.98719	0.17465		-1.42378	0		-3.85879	1.69568	-3.85879	1.065
2.00709	0.16118		-1.38368	0		-3.82129	1.4642	-3.82129	1.0971
2.02699	0.1445		-1.34358	0		-3.78369	1.1772	-3.78369	0.95552
2.04689	0.12745		-1.30348	0		-3.74619	0.94712	-3.74619	0.85792
2.06669	0.10817		-1.26338	0		-3.70859	0.98103	-3.70859	0.86925
2.08659	0.1048		-1.22328	0		-3.67109	1.12265	-3.67109	0.81062
2.10649	0.13118		-1.18318	0		-3.63349	1.11083	-3.63349	0.68117
2.12639	0.16995		-1.14308	0		-3.59599	1.08122	-3.59599	0.5461
2.14629	0.20205		-1.10298	0		-3.55839	1.11338	-3.55839	0.46963
2.16619	0.222		-1.06278	0		-3.52089	0.9889	-3.52089	0.4112
2.18599	0.19545		-1.02268	0		-3.48329	0.7562	-3.48329	0.32035
2.20589	0.13865		-0.98258	0		-3.44579	0.75753	-3.44579	0.29368
2.22579	0.10965		-0.94248	0		-3.40819	1.01545	-3.40819	0.4128
2.24569	0.11033		-0.90238	0		-3.37069	1.18287	-3.37069	0.5374
2.26559	0.11823		-0.86228	0		-3.33319	1.24012	-3.33319	0.58775
2.28549	0.13273		-0.82218	0		-3.29559	1.2146	-3.29559	0.6004
2.30539	0.1545		-0.78208	0		-3.25809	1.0384	-3.25809	0.5933
2.32519	0.16233		-0.74198	0		-3.22049	0.91397	-3.22049	0.66095
2.34509	0.17158		-0.70188	0		-3.18299	1.01115	-3.18299	0.9567
2.36499	0.1818		-0.66178	0		-3.14539	1.27637	-3.14539	1.1431
2.38489	0.16777		-0.62168	0		-3.10789	1.42693	-3.10789	0.76595
2.40479	0.15212		-0.58158	0		-3.07029	1.51717	-3.07029	0.44715
2.42469	0.14505		-0.54148	0		-3.03279	1.62075	-3.03279	0.4944
2.44459	0.13855		-0.50138	0		-2.99519	1.39332	-2.99519	0.52548
2.46439	0.13522		-0.46118	0		-2.95769	0.97685	-2.95769	0.6639
2.48429	0.13505		-0.42108	0		-2.92009	0.85052	-2.92009	0.94208
2.50419	0.13617		-0.38098	0		-2.88259	0.88617	-2.88259	1.03945
2.52409	0.13945		-0.34088	0		-2.84499	0.82173	-2.84499	0.9454
2.54399	0.1462		-0.30078	0		-2.80749	0.7404	-2.80749	0.74075
2.56389	0.15058		-0.26068	0		-2.76999	0.77135	-2.76999	0.4955
2.58379	0.14753		-0.22058	0		-2.73239	0.8613	-2.73239	0.36158
2.60359	0.1464		-0.18048	0		-2.69489	1.0128	-2.69489	0.31958
2.62349	0.15388		-0.14038	0		-2.65729	1.39488	-2.65729	0.35752
2.64339	0.15948		-0.10028	0		-2.61979	1.72195	-2.61979	0.4142
2.66329	0.14765		-0.06018	2.67465		-2.58219	1.784	-2.58219	0.3985
2.68319	0.12595		-0.02008	5.3493		-2.54469	1.95303	-2.54469	0.37518
2.70309	0.11988		0.02002	2.67465		-2.50709	2.24937	-2.50709	0.4256
2.72289	0.13333		0.06012	0		-2.46959	2.2286	-2.46959	0.46232
2.74279	0.1435		0.10022	0		-2.43199	1.8804	-2.43199	0.40345
2.76269	0.1372		0.14042	0		-2.39449	1.73893	-2.39449	0.35533
2.78259	0.12987		0.18052	0		-2.35689	1.93805	-2.35689	0.37888
2.80249	0.12962		0.22062	0		-2.31939	2.12253	-2.31939	0.41245
2.82239	0.13037		0.26072	0		-2.28189	2.2036	-2.28189	0.425
2.84229	0.12992		0.30082	0		-2.24429	2.15252	-2.24429	0.39695
2.86209	0.12737		0.34092	0		-2.20679	1.99107	-2.20679	0.34428
2.88199	0.13098		0.38102	0		-2.16919	1.97635	-2.16919	0.32635
2.90189	0.14305		0.42112	0		-2.13169	2.0756	-2.13169	0.34442
2.92179	0.15177		0.46122	0		-2.09409	2.13115	-2.09409	0.3768
2.94169	0.14727		0.50132	0		-2.05659	2.19473	-2.05659	0.40643
2.96159	0.1344		0.54142	0		-2.01899	2.31045	-2.01899	0.47708
2.98149	0.12628		0.58152	0		-1.98149	2.2755	-1.98149	0.52755
3.00129	0.11748		0.62162	0		-1.94389	2.10257	-1.94389	0.46425
3.02119	0.1088		0.66172	0		-1.90639	2.106	-1.90639	0.40523
3.04109	0.11185		0.70192	0		-1.86879	2.07132	-1.86879	0.37695
3.06099	0.12193		0.74202	0		-1.83129	1.77455	-1.83129	0.34762
3.08089	0.13148		0.78212	0		-1.79379	1.56715	-1.79379	0.34525
3.10079	0.14035		0.82222	0		-1.75619	1.59868	-1.75619	0.3513
3.12069	0.14405		0.86232	0		-1.71869	1.61203	-1.71869	0.36178
3.14049	0.13553		0.90242	0		-1.68109	1.53918	-1.68109	0.37507
3.16039	0.11595		0.94252	0		-1.64359	1.4627	-1.64359	0.36875
3.18029	0.09837		0.98262	0		-1.60599	1.35108	-1.60599	0.33113
3.20019	0.09438		1.02272	0		-1.56849	1.19965	-1.56849	0.2811
3.22009	0.09935		1.06282	0		-1.53089	1.18893	-1.53089	0.25475
3.23999	0.10633		1.10292	0		-1.49339	1.69822	-1.49339	0.24732
3.25979	0.11115		1.14302	0		-1.45579	2.49522	-1.45579	0.2491
3.27969	0.11655		1.18312	0		-1.41829	2.88667	-1.41829	0.27148
3.29959	0.1185		1.22322	0		-1.38069	3.263	-1.38069	0.31795
3.31949	0.11675		1.26332	0		-1.34319	3.53218	-1.34319	0.34193
3.33939	0.12872		1.30352	0		-1.30559	3.04692	-1.30559	0.33088
3.35929	0.13677		1.34362	0		-1.26809	2.49625	-1.26809	0.32703
3.37919	0.1188		1.38372	0		-1.23059	2.1971	-1.23059	0.29512
3.39899	0.1135		1.42382	0		-1.19299	1.89768	-1.19299	0.26425
3.41889	0.12793		1.46392	0		-1.15549	1.52908	-1.15549	0.2397
3.43879	0.12348		1.50402	0		-1.11789	1.44903	-1.11789	0.19778
3.45869	0.1251		1.54412	0		-1.08039	1.77605	-1.08039	0.2056
3.47859	0.16447		1.58422	0		-1.04279	2.02335	-1.04279	0.248
3.49849	0.18273		1.62432	0		-1.00529	2.29148	-1.00529	0.2586
3.51839	0.1455		1.66442	0		-0.96769	2.51493	-0.96769	0.23618
3.53819	0.1312		1.70452	0		-0.93019	2.34595	-0.93019	0.21077
3.55809	0.13253		1.74462	0		-0.89259	2.0256	-0.89259	0.20227
3.57799	0.10037		1.78472	0		-0.85509	1.87473	-0.85509	0.2026
3.59789	0.09693		1.82482	0		-0.81749	1.86655	-0.81749	0.19222
3.61779	0.11405		1.86492	0		-0.77999	2.00138	-0.77999	0.18945
3.63769	0.1049		1.90512	0		-0.74249	2.08153	-0.74249	0.1954
3.65759	0.09315		1.94522	0		-0.70489	2.1779	-0.70489	0.21563
3.67739	0.09257		1.98532	0		-0.66739	2.24143	-0.66739	0.22865
3.69729	0.0959		2.02542	0		-0.62979	1.99387	-0.62979	0.21065
3.71719	0.09368		2.06552	0		-0.59229	2.11453	-0.59229	0.23297
3.73709	0.09195		2.10562	0		-0.55469	2.77473	-0.55469	0.28195
3.75699	0.10855		2.14572	0		-0.51719	3.47463	-0.51719	0.31785
3.77689	0.12273		2.18582	0		-0.47959	3.6293	-0.47959	0.34428
3.79679	0.10352		2.22592	0		-0.44209	3.00927	-0.44209	0.3312
3.81659	0.0884		2.26602	0		-0.40449	2.62993	-0.40449	0.31875
3.83649	0.1054		2.30612	0		-0.36699	2.78993	-0.36699	0.34993
3.85639	0.11685		2.34622	0		-0.32939	2.68023	-0.32939	0.37225
3.87629	0.10858		2.38632	0		-0.29189	2.1847	-0.29189	0.3435
3.89619	0.10558		2.42642	0		-0.25439	1.75915	-0.25439	0.30902
3.91609	0.1065		2.46652	0		-0.21679	1.44897	-0.21679	0.27505
3.93589	0.09713		2.50672	0		-0.17929	1.18938	-0.17929	0.25985
3.95579	0.08838		2.54682	0		-0.14169	1.18657	-0.14169	0.30565
3.97569	0.08413		2.58692	0		-0.10419	1.16247	-0.10419	0.32365
3.99559	0.07858		2.62702	0		-0.06659	0.8557	-0.06659	0.27848
4.01549	0.07367		2.66712	0		-0.02909	0.6499	-0.02909	0.24047
4.03539	0.0715		2.70722	0		0.00851	0.6688	0.00851	0.2259
4.05529	0.07265		2.74732	0		0.04601	0.6829	0.04601	0.21987
4.07509	0.07757		2.78742	0		0.08361	0.62457	0.08361	0.21473
4.09499	0.0957		2.82752	0		0.12111	0.54235	0.12111	0.19523
4.11489	0.113		2.86762	0		0.15871	0.5122	0.15871	0.18257
4.13479	0.1048		2.90772	0		0.19621	0.49082	0.19621	0.18862
4.15469	0.0937		2.94782	0		0.23381	0.39463	0.23381	0.16445
4.17459	0.09317		2.98792	0		0.27131	0.38158	0.27131	0.1504
4.19449	0.08968		3.02802	0		0.30881	0.44263	0.30881	0.1664
4.21429	0.08265		3.06812	0		0.34641	0.45578	0.34641	0.1624
4.23419	0.08045		3.10832	0		0.38391	0.49568	0.38391	0.17615
4.25409	0.08402		3.14842	0		0.42151	0.48308	0.42151	0.18443
4.27399	0.08672		3.18852	0		0.45901	0.39827	0.45901	0.15962
4.29389	0.0837		3.22862	0		0.49661	0.3499	0.49661	0.1509
4.31379	0.07662		3.26872	0		0.53411	0.35603	0.53411	0.16285
4.33369	0.07425		3.30882	0		0.57171	0.387	0.57171	0.16833
4.35349	0.07512		3.34892	0		0.60921	0.37692	0.60921	0.14925
4.37339	0.0745		3.38902	0		0.64681	0.3367	0.64681	0.12628
4.39329	0.08213		3.42912	0		0.68431	0.32465	0.68431	0.1296
4.41319	0.09148		3.46922	0		0.72191	0.32818	0.72191	0.13835
4.43309	0.08328		3.50932	0		0.75941	0.32108	0.75941	0.132
4.45299	0.07118		3.54942	0		0.79691	0.30755	0.79691	0.12332
4.47279	0.06748		3.58952	0		0.83451	0.30745	0.83451	0.11752
4.49269	0.065		3.62962	0		0.87201	0.32947	0.87201	0.11668
4.51259	0.06525		3.66972	0		0.90961	0.33885	0.90961	0.12068
4.53249	0.06787		3.70992	0		0.94711	0.3253	0.94711	0.1259
4.55239	0.06762		3.75002	0		0.98471	0.28773	0.98471	0.12095
4.57229	0.0671		3.79012	0		1.02221	0.26417	1.02221	0.1233
4.59219	0.06812		3.83022	0		1.05981	0.29475	1.05981	0.14747
4.61199	0.06523		3.87032	0		1.09731	0.2967	1.09731	0.15598
4.63189	0.06028		3.91042	0		1.13491	0.25955	1.13491	0.1512
4.65179	0.06095		3.95052	0		1.17241	0.26748	1.17241	0.15945
4.67169	0.0669		3.99062	0		1.21001	0.29045	1.21001	0.1579
4.69159	0.07205		4.03072	0		1.24751	0.28403	1.24751	0.13748
4.71149	0.07272		4.07082	0		1.28501	0.2649	1.28501	0.12113
4.73139	0.06978		4.11092	0		1.32261	0.25033	1.32261	0.11973
4.75119	0.06673		4.15102	0		1.36011	0.25828	1.36011	0.13
4.77109	0.06243		4.19112	0		1.39771	0.28203	1.39771	0.14288
4.79099	0.05407		4.23122	0		1.43521	0.29583	1.43521	0.1452
4.81089	0.04583		4.27132	0		1.47281	0.29023	1.47281	0.13792
4.83079	0.04097		4.31152	0		1.51031	0.2703	1.51031	0.1598
4.85069	0.0399		4.35162	0		1.54791	0.22963	1.54791	0.18778
4.87059	0.04485		4.39172	0		1.58541	0.1821	1.58541	0.1689
4.89039	0.06185		4.43182	0		1.62301	0.1713	1.62301	0.14753
4.91029	0.08142		4.47192	0		1.66051	0.18722	1.66051	0.14355
4.93019	0.08433		4.51202	0		1.69811	0.19717	1.69811	0.1371
4.95009	0.07523		4.55212	0		1.73561	0.19523	1.73561	0.13105
4.96999	0.06423		4.59222	0		1.77321	0.18438	1.77321	0.11823
4.98989	0.0561		4.63232	0		1.81071	0.19053	1.81071	0.1072
5.00979	0.053		4.67242	0		1.84821	0.2082	1.84821	0.1052
5.02959	0.0522		4.71252	0		1.88581	0.20538	1.88581	0.09935
5.04949	0.0539		4.75262	0		1.92331	0.18732	1.92331	0.09082
5.06939	0.05965		4.79272	0		1.96091	0.19203	1.96091	0.09968
5.08929	0.06177		4.83282	0		1.99841	0.2133	1.99841	0.1176
5.10919	0.05025		4.87292	0		2.03601	0.1965	2.03601	0.11163
5.12909	0.0382		4.91312	0		2.07351	0.17145	2.07351	0.10343
5.14889	0.0467		4.95322	0		2.11111	0.17912	2.11111	0.11043
5.16879	0.0695		4.99332	0		2.14861	0.19358	2.14861	0.10855
5.18869	0.07948		5.03342	0		2.18621	0.19785	2.18621	0.09978
5.20859	0.07815		5.07352	0		2.22371	0.17788	2.22371	0.0889
5.22849	0.07503		5.11362	0		2.26131	0.15753	2.26131	0.0837
5.24839	0.06395		5.15372	0		2.29881	0.1583	2.29881	0.08802
5.26829	0.0544		5.19382	0		2.33631	0.15355	2.33631	0.08922
5.28809	0.04873		5.23392	0		2.37391	0.14553	2.37391	0.08682
5.30799	0.04445		5.27402	0		2.41141	0.14637	2.41141	0.08502
5.32789	0.04783		5.31412	0		2.44901	0.15375	2.44901	0.08693
5.34779	0.04975		5.35422	0		2.48651	0.16773	2.48651	0.09445
5.36769	0.04225		5.39432	0		2.52411	0.18398	2.52411	0.10478
5.38759	0.03592		5.43442	0.00488		2.56161	0.18575	2.56161	0.1067
5.40749	0.03648		5.47462	0.01155		2.59921	0.171	2.59921	0.09978
5.42729	0.04083		5.51472	0.0103		2.63671	0.1609	2.63671	0.09795
5.44719	0.04623		5.55482	0.00682		2.67431	0.16003	2.67431	0.10333
5.46709	0.0483		5.59492	0.00595		2.71181	0.1521	2.71181	0.10278
5.48699	0.0459		5.63502	0.00552		2.74941	0.13902	2.74941	0.09693
5.50689	0.04643		5.67512	0.0056		2.78691	0.135	2.78691	0.09855
5.52679	0.05008		5.71522	0.00578		2.82441	0.1388	2.82441	0.10897
5.54669	0.05313		5.75532	0.0061		2.86201	0.147	2.86201	0.11825
5.56649	0.05538		5.79542	0.0067		2.89951	0.15425	2.89951	0.11322
5.58639	0.05293		5.83552	0.0101		2.93711	0.15715	2.93711	0.1005
5.60629	0.04853		5.87562	0.0165		2.97461	0.14613	2.97461	0.08962
5.62619	0.04463		5.91572	0.023		3.01221	0.12485	3.01221	0.08425
5.64609	0.0399		5.95582	0.02713		3.04971	0.11373	3.04971	0.0831
5.66599	0.03592		5.99592	0.06313		3.08731	0.11068	3.08731	0.07895
5.68579	0.0356		6.03602	0.1215		3.12481	0.11545	3.12481	0.07433
5.70569	0.03818		6.07622	0.16183		3.16241	0.13153	3.16241	0.07583
5.72559	0.03895		6.11632	0.2692		3.19991	0.1422	3.19991	0.08025
5.74549	0.03748		6.15642	0.31448		3.23751	0.1448	3.23751	0.08385
5.76539	0.0381		6.19652	0.1604		3.27501	0.14545	3.27501	0.08325
5.78529	0.0472		6.23662	0.04127		3.31261	0.1453	3.31261	0.07498
5.80519	0.06152		6.27672	0.0238		3.35011	0.15082	3.35011	0.07035
5.82499	0.0668		6.31682	0.01615		3.38761	0.1435	3.38761	0.06905
5.84489	0.06043		6.35692	0.01405		3.42521	0.12497	3.42521	0.0691
5.86479	0.0516		6.39702	0.0119		3.46271	0.1267	3.46271	0.0773
5.88469	0.04278		6.43712	0.04005		3.50031	0.1341	3.50031	0.08307
5.90459	0.0318		6.47722	0.08153		3.53781	0.12967	3.53781	0.08017
5.92449	0.02455		6.51732	0.07528		3.57541	0.1261	3.57541	0.08027
5.94439	0.02483		6.55742	0.0497		3.61291	0.1291	3.61291	0.0998
5.96419	0.02725		6.59752	0.0407		3.65051	0.13553	3.65051	0.1216
5.98409	0.02767		6.63762	0.03843		3.68801	0.13667	3.68801	0.12983
6.00399	0.03018		6.67782	0.0419		3.72561	0.13965	3.72561	0.15415
6.02389	0.0391		6.71792	0.05307		3.76311	0.1357	3.76311	0.15345
6.04379	0.0453		6.75802	0.05513		3.80071	0.1384	3.80071	0.11525
6.06369	0.04355		6.79812	0.03695		3.83821	0.15835	3.83821	0.10598
6.08359	0.0402		6.83822	0.02377		3.87571	0.14892	3.87571	0.10508
6.10339	0.0373		6.87832	0.03333		3.91331	0.13087	3.91331	0.1002
6.12329	0.03485		6.91842	0.04573		3.95081	0.13262	3.95081	0.10527
6.14319	0.03535		6.95852	0.04038		3.98841	0.12472	3.98841	0.09678
6.16309	0.03433		6.99862	0.04275		4.02591	0.11222	4.02591	0.0844
6.18299	0.0297		7.03872	0.05418		4.06351	0.11905	4.06351	0.08922
6.20289	0.03188		7.07882	0.05722		4.10101	0.13203	4.10101	0.0999
6.22279	0.04348		7.11892	0.05307		4.13861	0.13145	4.13861	0.10143
6.24259	0.05955		7.15902	0.0351		4.17611	0.11138	4.17611	0.0885
6.26249	0.07767		7.19912	0.0268		4.21371	0.098	4.21371	0.08545
6.28239	0.08477		7.23922	0.03197		4.25121	0.1098	4.25121	0.10195
6.30229	0.07683		7.27942	0.04272		4.28881	0.11443	4.28881	0.1028
6.32219	0.07235		7.31952	0.0604		4.32631	0.10708	4.32631	0.09102
6.34209	0.0815		7.35962	0.05768		4.36381	0.09937	4.36381	0.08185
6.36189	0.0897		7.39972	0.05438		4.40141	0.09005	4.40141	0.07197
6.38179	0.08785		7.43982	0.07225		4.43891	0.09017	4.43891	0.06972
6.40169	0.07955		7.47992	0.08708		4.47651	0.09667	4.47651	0.0743
6.42159	0.0617		7.52002	0.09323		4.51401	0.09452	4.51401	0.07462
6.44149	0.05053		7.56012	0.09378		4.55161	0.08825	4.55161	0.07015
6.46139	0.0804		7.60022	0.08493		4.58911	0.09185	4.58911	0.0731
6.48129	0.12113		7.64032	0.07192		4.62671	0.09762	4.62671	0.08113
6.50109	0.12245		7.68042	0.06998		4.66421	0.09233	4.66421	0.0817
6.52099	0.1084		7.72052	0.08165		4.70181	0.08068	4.70181	0.07505
6.54089	0.09813		7.76062	0.09355		4.73931	0.07465	4.73931	0.07085
6.56079	0.08968		7.80072	0.1101		4.77691	0.0856	4.77691	0.08452
6.58069	0.0809		7.84082	0.12615		4.81441	0.095	4.81441	0.10062
6.60059	0.06722		7.88102	0.10965		4.85201	0.0865	4.85201	0.10055
6.62049	0.05608		7.92112	0.08795		4.88951	0.0853	4.88951	0.11323
6.64029	0.0649		7.96122	0.09213		4.92701	0.09655	4.92701	0.13685
6.66019	0.08868		8.00132	0.09425		4.96461	0.1023	4.96461	0.16423
6.68009	0.0944		8.04142	0.08495		5.00211	0.09137	5.00211	0.19362
6.69999	0.09898		8.08152	0.0949		5.03971	0.06617	5.03971	0.1642
6.71989	0.1088		8.12162	0.10855		5.07721	0.06553	5.07721	0.11583
6.73979	0.10038		8.16172	0.09592		5.11481	0.08063	5.11481	0.12152
6.75969	0.089		8.20182	0.09		5.15231	0.06985	5.15231	0.12578
6.77949	0.07528		8.24192	0.09707		5.18991	0.06935	5.18991	0.12825
6.79939	0.0613		8.28202	0.0986		5.22741	0.08447	5.22741	0.1474
6.81929	0.06295		8.32212	0.09832		5.26501	0.08188	5.26501	0.14443
6.83919	0.07035		8.36222	0.10677		5.30251	0.0767	5.30251	0.128
6.85909	0.0836		8.40232	0.11963		5.34011	0.07345	5.34011	0.11403
6.87899	0.11333		8.44242	0.13598		5.37761	0.0676	5.37761	0.10208
6.89879	0.14103		8.48262	0.1602		5.41511	0.0657	5.41511	0.09115
6.91869	0.13525		8.52272	0.17262		5.45271	0.0662	5.45271	0.08847
6.93859	0.10517		8.56282	0.16792		5.49021	0.06502	5.49021	0.0918
6.95849	0.09442		8.60292	0.16767		5.52781	0.06558	5.52781	0.10362
6.97839	0.1077		8.64302	0.17625		5.56531	0.0636	5.56531	0.12095
6.99829	0.1108		8.68312	0.15493		5.60291	0.0559	5.60291	0.12605
7.01819	0.09857		8.72322	0.1037		5.64041	0.06135	5.64041	0.1405
7.03799	0.08822		8.76332	0.08577		5.67801	0.07267	5.67801	0.162
7.05789	0.0907		8.80342	0.1046		5.71551	0.06685	5.71551	0.16745
7.07779	0.10093		8.84352	0.10153		5.75311	0.0577	5.75311	0.16143
7.09769	0.09098		8.88362	0.09915		5.79061	0.06293	5.79061	0.16903
7.11759	0.0702		8.92372	0.12575		5.82821	0.06962	5.82821	0.1774
7.13749	0.07205		8.96382	0.1182		5.86571	0.06457	5.86571	0.15882
7.15739	0.0782		9.00392	0.08645		5.90331	0.0569	5.90331	0.14197
7.17719	0.07337		9.04402	0.09143		5.94081	0.05612	5.94081	0.1538
7.19709	0.0685		9.08422	0.1156		5.97831	0.0628	5.97831	0.1968
7.21699	0.05328		9.12432	0.12753		6.01591	0.06463	6.01591	0.2084
7.23689	0.02828		9.16442	0.12285		6.05341	0.06608	6.05341	0.1915
7.25679	0.0139		9.20452	0.1102		6.09101	0.0769	6.09101	0.23723
7.27669	0.00995		9.24462	0.09632		6.12851	0.0752	6.12851	0.27675
7.29659	0.0096		9.28472	0.07128		6.16611	0.0639	6.16611	0.23955
7.31639	0.01015		9.32482	0.0445		6.20361	0.063	6.20361	0.21768
7.33629	0.0077		9.36492	0.03107		6.24121	0.06717	6.24121	0.2363
7.35619	0.00528		9.40502	0.0256		6.27871	0.07917	6.27871	0.27327
7.37609	0.00458		9.44512	0.02198		6.31631	0.10273	6.31631	0.35662
7.39599	0.00345		9.48522	0.01862		6.35381	0.11938	6.35381	0.42673
7.41589	0.0016		9.52532	0.01635		6.39141	0.11723	6.39141	0.4314
7.43579	0.0003		9.56542	0.01493		6.42891	0.10763	6.42891	0.4264
7.45559	0		9.60552	0.0137		6.46641	0.10187	6.46641	0.4437
7.47549	0		9.64572	0.01238		6.50401	0.09673	6.50401	0.47765
7.49539	0		9.68582	0.0106		6.54151	0.09493	6.54151	0.49495
7.51529	0		9.72592	0.00892		6.57911	0.09548	6.57911	0.47288
7.53519	0		9.76602	0.00832		6.61661	0.0966	6.61661	0.49438
7.55509	0		9.80612	0.00838		6.65421	0.09598	6.65421	0.5353
7.57489	0		9.84622	0.0084		6.69171	0.10158	6.69171	0.59618
7.59479	0		9.88632	0.0084		6.72931	0.1167	6.72931	0.67583
7.61469	0		9.92642	0.00842		6.76681	0.11368	6.76681	0.60878
7.63459	0		9.96652	0.00847		6.80441	0.11085	6.80441	0.53497
7.65449	0		10.0066	0.00853		6.84191	0.11477	6.84191	0.52852
7.67439	0		10.0467	0.00853		6.87951	0.10425	6.87951	0.4998
7.69429	0		10.0868	0.00847		6.91701	0.09435	6.91701	0.48595
7.71409	0		10.1269	0.0085		6.95451	0.09158	6.95451	0.45822
7.73399	0		10.167	0.0086		6.99211	0.10233	6.99211	0.4657
7.75389	0		10.2071	0.00867		7.02961	0.11575	7.02961	0.47553
7.77379	0		10.2473	0.00867		7.06721	0.11352	7.06721	0.42963
7.79369	0		10.2874	0.00865		7.10471	0.11247	7.10471	0.42322
7.81359	0		10.3275	0.0087		7.14231	0.11463	7.14231	0.4326
7.83349	0		10.3676	0.0088		7.17981	0.1145	7.17981	0.44882
7.85329	0		10.4077	0.00888		7.21741	0.11668	7.21741	0.49485
7.87319	0		10.4478	0.00895		7.25491	0.10235	7.25491	0.43953
7.89309	0		10.4879	0.00903		7.29251	0.07813	7.29251	0.32168
7.91299	0		10.528	0.009		7.33001	0.07578	7.33001	0.29658
7.93289	0		10.5681	0.00895		7.36761	0.0863	7.36761	0.31912
7.95279	0		10.6082	0.00898		7.40511	0.09245	7.40511	0.33045
7.97269	0		10.6483	0.009		7.44271	0.09128	7.44271	0.32522
7.99249	0		10.6884	0.009		7.48021	0.08367	7.48021	0.30627
8.01239	0		10.7285	0.00902		7.51771	0.08295	7.51771	0.31635
8.03229	0		10.7686	0.0091		7.55531	0.0877	7.55531	0.3327
8.05219	0		10.8087	0.0092		7.59281	0.0872	7.59281	0.30135
8.07209	0		10.8489	0.0093		7.63041	0.0828	7.63041	0.24562
8.09199	0		10.889	0.00938		7.66791	0.08113	7.66791	0.22042
8.11179	0		10.9291	0.0094		7.70551	0.08353	7.70551	0.23113
8.13169	0		10.9692	0.00938		7.74301	0.08447	7.74301	0.24227
8.15159	0		11.0093	0.00935		7.78061	0.08437	7.78061	0.24168
8.17149	0		11.0494	0.0094		7.81811	0.08245	7.81811	0.23675
8.19139	0		11.0895	0.00948		7.85571	0.07595	7.85571	0.20718
8.21129	0		11.1296	0.00948		7.89321	0.07213	7.89321	0.16968
8.23119	0		11.1697	0.00942		7.93081	0.06058	7.93081	0.1294
8.25099	0		11.2098	0.0094		7.96831	0.03168	7.96831	0.06392
8.27089	0		11.2499	0.00948		8.00581	0.00948	8.00581	0.0169
8.29079	0		11.29	0.0096		8.04341	0.00305	8.04341	0.0045
8.31069	0		11.3301	0.0096		8.08091	0.00118	8.08091	0.00152
8.33059	0		11.3702	0.00955		8.11851	0.00025	8.11851	0.0003
8.35049	0		11.4103	0.0096		8.15601	0	8.15601	0
8.37039	0		11.4505	0.00967		8.19361	0	8.19361	0
8.39019	0		11.4906	0.0097		8.23111	0	8.23111	0
8.41009	0		11.5307	0.00973		8.26871	0	8.26871	0
8.42999	0		11.5708	0.01027		8.30621	0	8.30621	0
8.44989	0		11.6109	0.01603		8.34381	0	8.34381	0
8.46979	0		11.651	0.0311		8.38131	0	8.38131	0
8.48969	0		11.6911	0.0434		8.41891	0	8.41891	0
8.50959	0		11.7312	0.03895		8.45641	0	8.45641	0
8.52939	0		11.7713	0.02905		8.49391	0	8.49391	0
8.54929	0		11.8114	0.02015		8.53151	0	8.53151	0
8.56919	0		11.8515	0.00713		8.56901	0	8.56901	0
8.58909	0		11.8916	0		8.60661	0	8.60661	0
8.60899	0		11.9317	0		8.64411	0	8.64411	0
8.62889	0		11.9718	0		8.68171	0	8.68171	0
8.64879	0		12.0119	0		8.71921	0	8.71921	0
8.66859	0		12.0521	0		8.75681	0	8.75681	0
8.68849	0		12.0922	0		8.79431	0	8.79431	0
8.70839	0		12.1323	0		8.83191	0	8.83191	0
8.72829	0		12.1724	0		8.86941	0	8.86941	0
8.74819	0		12.2125	0		8.90701	0	8.90701	0
8.76809	0		12.2526	0		8.94451	0	8.94451	0
8.78789	0		12.2927	0		8.98211	0	8.98211	0
8.80779	0		12.3328	0		9.01961	0	9.01961	0
8.82769	0		12.3729	0		9.05711	0	9.05711	0
8.84759	0		12.413	0		9.09471	0	9.09471	0
8.86749	0		12.4531	0		9.13221	0	9.13221	0
8.88739	0		12.4932	0		9.16981	0	9.16981	0
8.90729	0		12.5333	0		9.20731	0	9.20731	0
8.92709	0		12.5734	0		9.24491	0	9.24491	0
8.94699	0		12.6135	0		9.28241	0	9.28241	0
8.96689	0		12.6537	0		9.32001	0	9.32001	0
8.98679	0		12.6938	0		9.35751	0	9.35751	0
9.00669	0		12.7339	0		9.39511	0	9.39511	0
9.02659	0		12.774	0		9.43261	0	9.43261	0
9.04649	0		12.8141	0		9.47021	0	9.47021	0
9.06629	0		12.8542	0		9.50771	0	9.50771	0
9.08619	0		12.8943	0		9.54521	0	9.54521	0
9.10609	0		12.9344	0		9.58281	0	9.58281	0
9.12599	0		12.9745	0		9.62031	0	9.62031	0
9.14589	0		13.0146	0		9.65791	0	9.65791	0
9.16579	0		13.0547	0		9.69541	0	9.69541	0
9.18569	0		13.0948	0		9.73301	0	9.73301	0
9.20549	0		13.1349	0		9.77051	0	9.77051	0
9.22539	0		13.175	0		9.80811	0	9.80811	0
9.24529	0		13.2151	0		9.84561	0	9.84561	0
9.26519	0		13.2553	0		9.88321	0	9.88321	0
9.28509	0		13.2954	0		9.92071	0	9.92071	0
9.30499	0		13.3355	0		9.95831	0	9.95831	0
9.32479	0		13.3756	0		9.99581	0	9.99581	0
9.34469	0		13.4157	0		10.0333	0	10.0333	0
9.36459	0		13.4558	0		10.0709	0	10.0709	0
9.38449	0		13.4959	0		10.1084	0	10.1084	0
9.40439	0		13.536	0		10.146	0	10.146	0
9.42429	0		13.5761	0		10.1835	0	10.1835	0
9.44419	0		13.6162	0		10.2211	0	10.2211	0
9.46399	0		13.6563	0		10.2586	0	10.2586	0
9.48389	0		13.6964	0		10.2962	0	10.2962	0
9.50379	0		13.7365	0		10.3337	0	10.3337	0
9.52369	0		13.7766	0		10.3713	0	10.3713	0
9.54359	0		13.8168	0		10.4088	0	10.4088	0
