# Supplementary material for: Highly-efficient RuNi single-atom alloy catalysts toward chemoselective hydrogenation of nitroarenes
Source: Nat Commun. 2022 Jun 8;13:3188. doi: 10.1038/s41467-022-30536-9 (PMC9178046; doi:10.1038/s41467-022-30536-9)
Supplement: Supplementary file 2 — Source data [file 41467_2022_30536_MOESM2_ESM.zip › Source data/Fig. 6(a,b,c,d,e,f).xlsx]

## Sheet: Fig. 6a
0 min		3 min		6 min		9 min		12 min
Wavenumber (cm-1)	Absorbance (a.u.)	Wavenumber (cm-1)	Absorbance (a.u.)	Wavenumber (cm-1)	Absorbance (a.u.)	Wavenumber (cm-1)	Absorbance (a.u.)	Wavenumber (cm-1)	Absorbance (a.u.)
1700.38	0.01398	1700.38	0.01386	1700.38	0.01465	1700.38	0.01479	1700.38	0.01438
1698.95	0.01396	1698.95	0.01386	1698.95	0.01464	1698.95	0.01479	1698.95	0.01436
1697.52	0.01391	1697.52	0.01385	1697.52	0.01462	1697.52	0.01475	1697.52	0.01433
1696.1	0.01384	1696.1	0.01384	1696.1	0.01459	1696.1	0.01469	1696.1	0.01428
1694.67	0.01375	1694.67	0.01383	1694.67	0.01453	1694.67	0.01461	1694.67	0.01423
1693.24	0.01366	1693.24	0.0138	1693.24	0.01446	1693.24	0.01452	1693.24	0.01417
1691.81	0.01359	1691.81	0.01377	1691.81	0.01438	1691.81	0.01444	1691.81	0.01411
1690.39	0.01352	1690.39	0.01373	1690.39	0.0143	1690.39	0.01436	1690.39	0.01405
1688.96	0.01347	1688.96	0.01368	1688.96	0.01421	1688.96	0.0143	1688.96	0.01398
1687.53	0.01341	1687.53	0.01361	1687.53	0.0141	1687.53	0.01424	1687.53	0.0139
1686.1	0.01334	1686.1	0.01353	1686.1	0.01399	1686.1	0.01417	1686.1	0.01381
1684.67	0.01324	1684.67	0.01342	1684.67	0.01386	1684.67	0.01408	1684.67	0.01369
1683.25	0.01313	1683.25	0.0133	1683.25	0.01371	1683.25	0.01396	1683.25	0.01356
1681.82	0.01299	1681.82	0.01316	1681.82	0.01355	1681.82	0.01381	1681.82	0.01342
1680.39	0.01283	1680.39	0.013	1680.39	0.01339	1680.39	0.01362	1680.39	0.01326
1678.96	0.01267	1678.96	0.01283	1678.96	0.01322	1678.96	0.0134	1678.96	0.01309
1677.54	0.01251	1677.54	0.01264	1677.54	0.01305	1677.54	0.01318	1677.54	0.01291
1676.11	0.01236	1676.11	0.01246	1676.11	0.01289	1676.11	0.01297	1676.11	0.01273
1674.68	0.01221	1674.68	0.01227	1674.68	0.01272	1674.68	0.01277	1674.68	0.01255
1673.25	0.01208	1673.25	0.01209	1673.25	0.01255	1673.25	0.01259	1673.25	0.01236
1671.83	0.01193	1671.83	0.01193	1671.83	0.01238	1671.83	0.01242	1671.83	0.01216
1670.4	0.01178	1670.4	0.01179	1670.4	0.0122	1670.4	0.01226	1670.4	0.01196
1668.97	0.01163	1668.97	0.01167	1668.97	0.01202	1668.97	0.01211	1668.97	0.01176
1667.54	0.01146	1667.54	0.01156	1667.54	0.01183	1667.54	0.01195	1667.54	0.01156
1666.11	0.01129	1666.11	0.01145	1666.11	0.01165	1666.11	0.01179	1666.11	0.01138
1664.69	0.01113	1664.69	0.01134	1664.69	0.01147	1664.69	0.01163	1664.69	0.01121
1663.26	0.01098	1663.26	0.01123	1663.26	0.0113	1663.26	0.01147	1663.26	0.01106
1661.83	0.01083	1661.83	0.0111	1661.83	0.01116	1661.83	0.01133	1661.83	0.01093
1660.4	0.01071	1660.4	0.01096	1660.4	0.01103	1660.4	0.0112	1660.4	0.01081
1658.98	0.0106	1658.98	0.01081	1658.98	0.01093	1658.98	0.01109	1658.98	0.01069
1657.55	0.0105	1657.55	0.01067	1657.55	0.01084	1657.55	0.011	1657.55	0.01058
1656.12	0.0104	1656.12	0.01052	1656.12	0.01076	1656.12	0.01092	1656.12	0.01047
1654.69	0.01032	1654.69	0.01039	1654.69	0.01068	1654.69	0.01084	1654.69	0.01036
1653.27	0.01023	1653.27	0.01027	1653.27	0.01059	1653.27	0.01076	1653.27	0.01025
1651.84	0.01014	1651.84	0.01016	1651.84	0.0105	1651.84	0.01066	1651.84	0.01014
1650.41	0.01004	1650.41	0.01005	1650.41	0.01038	1650.41	0.01053	1650.41	0.01002
1648.98	0.00993	1648.98	0.00993	1648.98	0.01024	1648.98	0.01037	1648.98	0.00989
1647.55	0.0098	1647.55	0.00981	1647.55	0.01009	1647.55	0.0102	1647.55	0.00976
1646.13	0.00966	1646.13	0.00968	1646.13	0.00994	1646.13	0.01001	1646.13	0.00962
1644.7	0.00953	1644.7	0.00956	1644.7	0.00979	1644.7	0.00984	1644.7	0.00949
1643.27	0.0094	1643.27	0.00944	1643.27	0.00967	1643.27	0.00968	1643.27	0.00936
1641.84	0.0093	1641.84	0.00933	1641.84	0.00957	1641.84	0.00956	1641.84	0.00926
1640.42	0.00922	1640.42	0.00926	1640.42	0.00949	1640.42	0.00948	1640.42	0.00921
1638.99	0.00918	1638.99	0.00921	1638.99	0.00944	1638.99	0.00947	1638.99	0.0092
1637.56	0.00918	1637.56	0.00921	1637.56	0.00945	1637.56	0.00949	1637.56	0.00925
1636.13	0.00921	1636.13	0.00926	1636.13	0.00949	1636.13	0.00956	1636.13	0.00935
1634.71	0.00926	1634.71	0.00934	1634.71	0.00958	1634.71	0.00967	1634.71	0.0095
1633.28	0.00932	1633.28	0.00943	1633.28	0.00968	1633.28	0.0098	1633.28	0.00968
1631.85	0.00939	1631.85	0.00954	1631.85	0.0098	1631.85	0.00992	1631.85	0.00987
1630.42	0.00944	1630.42	0.00962	1630.42	0.00991	1630.42	0.01004	1630.42	0.01004
1628.99	0.00947	1628.99	0.00969	1628.99	0.01001	1628.99	0.01014	1628.99	0.01018
1627.57	0.00948	1627.57	0.00973	1627.57	0.01007	1627.57	0.0102	1627.57	0.01027
1626.14	0.00947	1626.14	0.00974	1626.14	0.0101	1626.14	0.01024	1626.14	0.01031
1624.71	0.00945	1624.71	0.00972	1624.71	0.0101	1624.71	0.01024	1624.71	0.0103
1623.28	0.0094	1623.28	0.00968	1623.28	0.01007	1623.28	0.01021	1623.28	0.01028
1621.86	0.00935	1621.86	0.00964	1621.86	0.01004	1621.86	0.0102	1621.86	0.01026
1620.43	0.0093	1620.43	0.0096	1620.43	0.01	1620.43	0.0102	1620.43	0.01028
1619	0.00925	1619	0.00958	1619	0.01	1619	0.01025	1619	0.01037
1617.57	0.00922	1617.57	0.00959	1617.57	0.01005	1617.57	0.01037	1617.57	0.01057
1616.15	0.00925	1616.15	0.00967	1616.15	0.01019	1616.15	0.01059	1616.15	0.01089
1614.72	0.00937	1614.72	0.00985	1614.72	0.01044	1614.72	0.01093	1614.72	0.01135
1613.29	0.00968	1613.29	0.01021	1613.29	0.01088	1613.29	0.01146	1613.29	0.012
1611.86	0.01031	1611.86	0.01085	1611.86	0.0116	1611.86	0.01224	1611.86	0.01288
1610.44	0.01147	1610.44	0.01198	1610.44	0.01276	1610.44	0.01344	1610.44	0.01411
1609.01	0.01344	1609.01	0.01381	1609.01	0.01457	1609.01	0.01521	1609.01	0.01585
1607.58	0.01659	1607.58	0.01668	1607.58	0.01733	1607.58	0.01783	1607.58	0.0183
1606.15	0.02127	1606.15	0.02088	1606.15	0.02131	1606.15	0.02153	1606.15	0.02169
1604.72	0.02767	1604.72	0.0266	1604.72	0.02664	1604.72	0.02645	1604.72	0.02613
1603.3	0.0357	1603.3	0.03373	1603.3	0.03327	1603.3	0.03252	1603.3	0.03156
1601.87	0.04483	1601.87	0.04185	1601.87	0.04075	1601.87	0.03935	1601.87	0.03763
1600.44	0.05419	1600.44	0.05018	1600.44	0.04836	1600.44	0.04629	1600.44	0.04378
1599.01	0.06268	1599.01	0.05775	1599.01	0.05523	1599.01	0.05254	1599.01	0.04928
1597.59	0.06921	1597.59	0.06358	1597.59	0.06046	1597.59	0.05728	1597.59	0.05342
1596.16	0.07292	1596.16	0.06692	1596.16	0.06337	1596.16	0.0599	1596.16	0.05564
1594.73	0.07338	1594.73	0.06735	1594.73	0.06362	1594.73	0.06007	1594.73	0.05567
1593.3	0.07064	1593.3	0.0649	1593.3	0.06125	1593.3	0.05783	1593.3	0.05354
1591.88	0.0652	1591.88	0.06004	1591.88	0.05668	1591.88	0.05358	1591.88	0.04962
1590.45	0.05797	1590.45	0.05355	1590.45	0.05066	1590.45	0.04799	1590.45	0.04454
1589.02	0.05001	1589.02	0.04638	1589.02	0.04406	1589.02	0.04187	1589.02	0.03899
1587.59	0.04232	1587.59	0.03944	1587.59	0.03769	1587.59	0.03596	1587.59	0.03366
1586.16	0.03563	1586.16	0.03338	1586.16	0.03215	1586.16	0.03082	1586.16	0.02903
1584.74	0.03027	1584.74	0.02852	1584.74	0.02771	1584.74	0.02671	1584.74	0.02532
1583.31	0.02626	1583.31	0.02489	1583.31	0.02438	1583.31	0.02363	1583.31	0.02253
1581.88	0.02336	1581.88	0.02228	1581.88	0.02197	1581.88	0.02141	1581.88	0.02051
1580.45	0.02129	1580.45	0.02042	1580.45	0.02026	1580.45	0.01984	1580.45	0.01906
1579.03	0.01979	1579.03	0.01909	1579.03	0.01902	1579.03	0.01868	1579.03	0.01799
1577.6	0.01865	1577.6	0.01807	1577.6	0.01808	1577.6	0.01781	1577.6	0.01717
1576.17	0.01774	1576.17	0.01725	1576.17	0.01732	1576.17	0.01711	1576.17	0.0165
1574.74	0.01697	1574.74	0.01656	1574.74	0.01667	1574.74	0.01651	1574.74	0.01593
1573.32	0.0163	1573.32	0.01593	1573.32	0.01611	1573.32	0.01596	1573.32	0.01542
1571.89	0.0157	1571.89	0.01536	1571.89	0.01559	1571.89	0.01548	1571.89	0.01496
1570.46	0.01517	1570.46	0.01486	1570.46	0.0151	1570.46	0.01503	1570.46	0.01456
1569.03	0.01471	1569.03	0.0144	1569.03	0.01468	1569.03	0.01464	1569.03	0.0142
1567.6	0.01431	1567.6	0.014	1567.6	0.0143	1567.6	0.0143	1567.6	0.01388
1566.18	0.01398	1566.18	0.01366	1566.18	0.01398	1566.18	0.01403	1566.18	0.0136
1564.75	0.0137	1564.75	0.01337	1564.75	0.01371	1564.75	0.0138	1564.75	0.01336
1563.32	0.01346	1563.32	0.01311	1563.32	0.0135	1563.32	0.01363	1563.32	0.01314
1561.89	0.01325	1561.89	0.0129	1561.89	0.01331	1561.89	0.01348	1561.89	0.01294
1560.47	0.01306	1560.47	0.01271	1560.47	0.01316	1560.47	0.01333	1560.47	0.01276
1559.04	0.01288	1559.04	0.01255	1559.04	0.01302	1559.04	0.01319	1559.04	0.01259
1557.61	0.01271	1557.61	0.0124	1557.61	0.01288	1557.61	0.01303	1557.61	0.01244
1556.18	0.01254	1556.18	0.01228	1556.18	0.01275	1556.18	0.01286	1556.18	0.01231
1554.76	0.01238	1554.76	0.01217	1554.76	0.01261	1554.76	0.01269	1554.76	0.01219
1553.33	0.01223	1553.33	0.01207	1553.33	0.01248	1553.33	0.01253	1553.33	0.0121
1551.9	0.01245	1551.9	0.01218	1551.9	0.01258	1551.9	0.0127	1551.9	0.01229
1550.47	0.0129	1550.47	0.01252	1550.47	0.01295	1550.47	0.01309	1550.47	0.01258
1549.04	0.01358	1549.04	0.01307	1549.04	0.01351	1549.04	0.01366	1549.04	0.01303
1547.62	0.01455	1547.62	0.01391	1547.62	0.01432	1547.62	0.01444	1547.62	0.01369
1546.19	0.0159	1546.19	0.01508	1546.19	0.01544	1546.19	0.01548	1546.19	0.0146
1544.76	0.01771	1544.76	0.01671	1544.76	0.01696	1544.76	0.01687	1544.76	0.01585
1543.33	0.02011	1543.33	0.01888	1543.33	0.01894	1543.33	0.01868	1543.33	0.01749
1541.91	0.02323	1541.91	0.02171	1541.91	0.02152	1541.91	0.02101	1541.91	0.01962
1540.48	0.02723	1540.48	0.02534	1540.48	0.02483	1540.48	0.024	1540.48	0.02234
1539.05	0.03234	1539.05	0.02995	1539.05	0.02903	1539.05	0.02783	1539.05	0.02578
1537.62	0.03885	1537.62	0.03581	1537.62	0.0344	1537.62	0.03272	1537.62	0.03015
1536.2	0.04715	1536.2	0.04324	1536.2	0.04123	1536.2	0.03894	1536.2	0.03569
1534.77	0.05772	1534.77	0.05268	1534.77	0.04994	1534.77	0.04688	1534.77	0.04272
1533.34	0.07107	1533.34	0.06456	1533.34	0.06093	1533.34	0.05692	1533.34	0.05163
1531.91	0.08763	1531.91	0.07928	1531.91	0.07458	1531.91	0.06941	1531.91	0.06274
1530.48	0.10757	1530.48	0.09698	1530.48	0.09104	1530.48	0.08453	1530.48	0.07627
1529.06	0.13064	1529.06	0.11749	1529.06	0.11012	1529.06	0.10216	1529.06	0.09215
1527.63	0.15605	1527.63	0.14008	1527.63	0.13121	1527.63	0.12174	1527.63	0.10995
1526.2	0.18237	1526.2	0.16356	1526.2	0.15319	1526.2	0.14224	1526.2	0.12876
1524.77	0.20767	1524.77	0.18617	1524.77	0.17447	1524.77	0.1622	1524.77	0.14727
1523.35	0.22961	1523.35	0.20589	1523.35	0.19314	1523.35	0.17983	1523.35	0.1638
1521.92	0.24582	1521.92	0.22059	1521.92	0.20725	1521.92	0.19329	1521.92	0.1766
1520.49	0.25425	1520.49	0.22841	1520.49	0.21502	1520.49	0.2009	1520.49	0.18408
1519.06	0.25361	1519.06	0.22817	1519.06	0.21531	1519.06	0.20155	1519.06	0.18515
1517.64	0.24378	1517.64	0.21974	1517.64	0.20792	1517.64	0.19499	1517.64	0.17955
1516.21	0.22588	1516.21	0.20405	1516.21	0.19365	1516.21	0.18195	1516.21	0.16792
1514.78	0.20198	1514.78	0.18294	1514.78	0.17418	1514.78	0.16396	1514.78	0.15162
1513.35	0.17472	1513.35	0.15874	1513.35	0.15165	1513.35	0.14303	1513.35	0.13252
1511.92	0.14681	1511.92	0.13387	1511.92	0.12831	1511.92	0.12129	1511.92	0.11261
1510.5	0.12067	1510.5	0.11048	1510.5	0.10624	1510.5	0.10068	1510.5	0.09365
1509.07	0.09807	1509.07	0.09016	1509.07	0.08697	1509.07	0.08262	1509.07	0.07704
1507.64	0.07998	1507.64	0.07384	1507.64	0.07139	1507.64	0.06798	1507.64	0.06353
1506.21	0.06655	1506.21	0.06164	1506.21	0.0597	1506.21	0.05696	1506.21	0.05333
1504.79	0.05718	1504.79	0.05308	1504.79	0.05146	1504.79	0.04918	1504.79	0.04606
1503.36	0.05088	1503.36	0.04728	1503.36	0.04587	1503.36	0.04388	1503.36	0.04107
1501.93	0.04658	1501.93	0.04326	1501.93	0.04202	1501.93	0.04022	1501.93	0.03759
1500.5	0.04341	1500.5	0.0403	1500.5	0.03918	1500.5	0.03753	1500.5	0.03502
1499.08	0.04083	1499.08	0.0379	1499.08	0.03688	1499.08	0.03535	1499.08	0.03296
1497.65	0.0385	1497.65	0.03577	1497.65	0.03483	1497.65	0.03342	1497.65	0.03116
1496.22	0.03627	1496.22	0.03374	1496.22	0.03288	1496.22	0.0316	1496.22	0.02949
1494.79	0.03406	1494.79	0.03176	1494.79	0.03099	1494.79	0.02984	1494.79	0.02789
1493.36	0.03189	1493.36	0.02984	1493.36	0.02915	1493.36	0.02812	1493.36	0.02636
1491.94	0.02981	1491.94	0.02803	1491.94	0.02742	1491.94	0.02651	1491.94	0.02492
1490.51	0.02789	1490.51	0.02636	1490.51	0.02584	1490.51	0.02504	1490.51	0.02362
1489.08	0.02618	1489.08	0.02488	1489.08	0.02444	1489.08	0.02372	1489.08	0.02247
1487.65	0.0247	1487.65	0.02358	1487.65	0.02324	1487.65	0.0226	1487.65	0.02147
1486.23	0.02342	1486.23	0.02246	1486.23	0.02221	1486.23	0.02163	1486.23	0.02061
1484.8	0.02233	1484.8	0.02149	1484.8	0.02132	1484.8	0.0208	1484.8	0.01986
1483.37	0.02138	1483.37	0.02063	1483.37	0.02054	1483.37	0.02008	1483.37	0.0192
1481.94	0.02054	1481.94	0.01985	1481.94	0.01985	1481.94	0.01942	1481.94	0.01861
1480.52	0.01979	1480.52	0.01915	1480.52	0.0192	1480.52	0.01881	1480.52	0.01806
1479.09	0.0191	1479.09	0.01852	1479.09	0.0186	1479.09	0.01824	1479.09	0.01755
1477.66	0.01847	1477.66	0.01794	1477.66	0.01804	1477.66	0.01771	1477.66	0.01708
1476.23	0.01789	1476.23	0.01742	1476.23	0.01752	1476.23	0.01721	1476.23	0.01664
1474.8	0.01735	1474.8	0.01693	1474.8	0.01705	1474.8	0.01676	1474.8	0.01623
1473.38	0.01686	1473.38	0.01649	1473.38	0.01661	1473.38	0.01636	1473.38	0.01586
1471.95	0.01643	1471.95	0.0161	1471.95	0.01622	1471.95	0.01601	1471.95	0.01554
1470.52	0.01606	1470.52	0.01575	1470.52	0.0159	1470.52	0.01573	1470.52	0.01526
1469.09	0.01575	1469.09	0.01544	1469.09	0.01563	1469.09	0.01552	1469.09	0.01501
1467.67	0.0155	1467.67	0.01518	1467.67	0.01541	1467.67	0.01534	1467.67	0.01482
1466.24	0.01531	1466.24	0.01497	1466.24	0.01524	1466.24	0.0152	1466.24	0.01466
1464.81	0.01517	1464.81	0.01481	1464.81	0.01511	1464.81	0.01508	1464.81	0.01453
1463.38	0.01512	1463.38	0.01474	1463.38	0.01505	1463.38	0.01501	1463.38	0.01447
1461.96	0.01518	1461.96	0.01478	1461.96	0.01508	1461.96	0.015	1461.96	0.01447
1460.53	0.01531	1460.53	0.01497	1460.53	0.01524	1460.53	0.0152	1460.53	0.01466
1459.1	0.01517	1459.1	0.01481	1459.1	0.01511	1459.1	0.01508	1459.1	0.01453
1457.67	0.01512	1457.67	0.01474	1457.67	0.01505	1457.67	0.01501	1457.67	0.01447
1456.24	0.01518	1456.24	0.01478	1456.24	0.01508	1456.24	0.015	1456.24	0.01447
1454.82	0.0154	1454.82	0.01498	1454.82	0.01524	1454.82	0.01509	1454.82	0.01456
1453.39	0.01581	1453.39	0.01534	1453.39	0.01554	1453.39	0.01531	1453.39	0.01476
1451.96	0.01639	1451.96	0.01585	1451.96	0.01597	1451.96	0.01564	1451.96	0.01507
1450.53	0.01708	1450.53	0.01647	1450.53	0.0165	1450.53	0.01607	1450.53	0.01545
1449.11	0.01779	1449.11	0.0171	1449.11	0.01704	1449.11	0.01652	1449.11	0.01586
1447.68	0.01839	1447.68	0.01764	1447.68	0.0175	1447.68	0.01692	1447.68	0.01621
1446.25	0.01878	1446.25	0.01798	1446.25	0.0178	1446.25	0.0172	1446.25	0.01644
1444.82	0.01888	1444.82	0.01806	1444.82	0.01788	1444.82	0.01729	1444.82	0.01651
1443.4	0.01866	1443.4	0.01787	1443.4	0.01772	1443.4	0.01717	1443.4	0.0164
1441.97	0.01817	1441.97	0.01743	1441.97	0.01734	1441.97	0.01686	1441.97	0.01612
1440.54	0.01748	1440.54	0.01682	1440.54	0.0168	1440.54	0.01641	1440.54	0.01572
1439.11	0.01672	1439.11	0.01615	1439.11	0.01622	1439.11	0.0159	1439.11	0.01529
1437.68	0.01603	1437.68	0.01554	1437.68	0.01567	1437.68	0.01543	1437.68	0.01488
1436.26	0.01551	1436.26	0.01508	1436.26	0.01525	1436.26	0.01505	1436.26	0.01458
1434.83	0.01521	1434.83	0.01482	1434.83	0.01502	1434.83	0.01483	1434.83	0.01441
1433.4	0.01511	1433.4	0.01475	1433.4	0.01494	1433.4	0.01473	1433.4	0.01435
1431.97	0.01517	1431.97	0.01481	1431.97	0.01498	1431.97	0.01475	1431.97	0.01438
1430.55	0.01529	1430.55	0.01492	1430.55	0.01507	1430.55	0.0148	1430.55	0.01443
1429.12	0.0154	1429.12	0.01502	1429.12	0.01514	1429.12	0.01485	1429.12	0.01446
1427.69	0.01543	1427.69	0.01504	1427.69	0.01514	1427.69	0.01485	1427.69	0.01444
1426.26	0.01535	1426.26	0.01496	1426.26	0.01506	1426.26	0.01479	1426.26	0.01434
1424.84	0.01514	1424.84	0.01477	1424.84	0.01487	1424.84	0.01464	1424.84	0.01419
1423.41	0.01482	1423.41	0.01448	1423.41	0.01461	1423.41	0.01444	1423.41	0.01397
1421.98	0.01442	1421.98	0.01413	1421.98	0.01429	1421.98	0.0142	1421.98	0.01374
1420.55	0.01399	1420.55	0.01376	1420.55	0.01395	1420.55	0.01393	1420.55	0.0135
1419.12	0.01357	1419.12	0.01341	1419.12	0.01364	1419.12	0.01368	1419.12	0.01329
1417.7	0.01322	1417.7	0.01312	1417.7	0.01338	1417.7	0.01348	1417.7	0.01313
1416.27	0.01296	1416.27	0.01293	1416.27	0.01321	1416.27	0.01333	1416.27	0.01303
1414.84	0.01285	1414.84	0.01287	1414.84	0.01316	1414.84	0.01329	1414.84	0.01302
1413.41	0.01293	1413.41	0.01297	1413.41	0.01325	1413.41	0.01337	1413.41	0.01313
1411.99	0.01322	1411.99	0.01326	1411.99	0.0135	1411.99	0.0136	1411.99	0.01335
1410.56	0.01371	1410.56	0.01371	1410.56	0.01392	1410.56	0.01396	1410.56	0.0137
1409.13	0.01435	1409.13	0.01427	1409.13	0.01445	1409.13	0.01443	1409.13	0.01413
1407.7	0.01503	1407.7	0.01489	1407.7	0.01501	1407.7	0.01492	1407.7	0.01459
1406.28	0.01565	1406.28	0.01544	1406.28	0.01552	1406.28	0.01537	1406.28	0.015
1404.85	0.01608	1404.85	0.0158	1404.85	0.01586	1404.85	0.01568	1404.85	0.01526
1403.42	0.01623	1403.42	0.01592	1403.42	0.01597	1403.42	0.01577	1403.42	0.01533
1401.99	0.01606	1401.99	0.01574	1401.99	0.01581	1401.99	0.01561	1401.99	0.01517
1400.56	0.01556	1400.56	0.01527	1400.56	0.01537	1400.56	0.01521	1400.56	0.01477
1399.14	0.0148	1399.14	0.01456	1399.14	0.01472	1399.14	0.0146	1399.14	0.01419
1397.71	0.01388	1397.71	0.0137	1397.71	0.01391	1397.71	0.01386	1397.71	0.01347
1396.28	0.01289	1396.28	0.01279	1396.28	0.01306	1396.28	0.01307	1396.28	0.01273
1394.85	0.01194	1394.85	0.01192	1394.85	0.01224	1394.85	0.0123	1394.85	0.012
1393.43	0.0111	1393.43	0.01114	1393.43	0.01151	1393.43	0.01162	1393.43	0.01137
1392	0.0104	1392	0.0105	1392	0.0109	1392	0.01104	1392	0.01084
1390.57	0.00983	1390.57	0.00998	1390.57	0.01041	1390.57	0.01055	1390.57	0.01041
1389.14	0.00935	1389.14	0.00955	1389.14	0.00999	1389.14	0.01014	1389.14	0.01006
1387.72	0.00894	1387.72	0.00918	1387.72	0.00965	1387.72	0.00979	1387.72	0.00975
1386.29	0.00858	1386.29	0.00886	1386.29	0.00934	1386.29	0.00948	1386.29	0.00949
1384.86	0.00825	1384.86	0.00857	1384.86	0.00906	1384.86	0.0092	1384.86	0.00925
1383.43	0.00795	1383.43	0.00831	1383.43	0.0088	1383.43	0.00896	1383.43	0.00903
1382	0.00769	1382	0.00806	1382	0.00857	1382	0.00874	1382	0.00883
1380.58	0.00744	1380.58	0.00786	1380.58	0.00836	1380.58	0.00855	1380.58	0.00865
1379.15	0.00723	1379.15	0.00766	1379.15	0.00817	1379.15	0.00838	1379.15	0.00849
1377.72	0.00703	1377.72	0.00749	1377.72	0.008	1377.72	0.00823	1377.72	0.00833
1376.29	0.00685	1376.29	0.00734	1376.29	0.00783	1376.29	0.00808	1376.29	0.0082
1374.87	0.00655	1374.87	0.00711	1374.87	0.0076	1374.87	0.00787	1374.87	0.00799
1373.44	0.00697	1373.44	0.00751	1373.44	0.008	1373.44	0.00824	1373.44	0.00833
1372.01	0.00816	1372.01	0.00859	1372.01	0.00905	1372.01	0.00921	1372.01	0.00923
1370.58	0.01082	1370.58	0.01099	1370.58	0.01135	1370.58	0.01136	1370.58	0.01119
1369.16	0.01608	1369.16	0.01571	1369.16	0.01582	1369.16	0.0155	1369.16	0.01498
1367.73	0.02547	1367.73	0.0241	1367.73	0.02373	1367.73	0.02279	1367.73	0.02163
1366.3	0.04083	1366.3	0.03784	1366.3	0.03658	1366.3	0.0346	1366.3	0.03242
1364.87	0.06411	1364.87	0.05865	1364.87	0.05597	1364.87	0.05237	1364.87	0.04862
1363.44	0.09691	1363.44	0.08793	1363.44	0.08318	1363.44	0.07726	1363.44	0.07128
1362.02	0.13995	1362.02	0.12631	1362.02	0.11876	1362.02	0.10977	1362.02	0.1008
1360.59	0.19259	1360.59	0.17318	1360.59	0.16213	1360.59	0.14937	1360.59	0.13668
1359.16	0.25243	1359.16	0.2264	1359.16	0.21128	1359.16	0.19423	1359.16	0.17719
1357.73	0.31534	1357.73	0.28231	1357.73	0.26283	1357.73	0.24123	1357.73	0.21948
1356.31	0.37591	1356.31	0.33611	1356.31	0.31231	1356.31	0.28629	1356.31	0.25986
1354.88	0.4282	1354.88	0.38255	1354.88	0.35488	1354.88	0.325	1354.88	0.29431
1353.45	0.46674	1353.45	0.41675	1353.45	0.38608	1353.45	0.35328	1353.45	0.31918
1352.02	0.48747	1352.02	0.43514	1352.02	0.40263	1352.02	0.36815	1352.02	0.33187
1350.6	0.48847	1350.6	0.436	1350.6	0.40302	1350.6	0.36822	1350.6	0.3312
1349.17	0.47028	1349.17	0.41981	1349.17	0.38772	1349.17	0.35399	1349.17	0.31773
1347.74	0.43576	1347.74	0.38912	1347.74	0.35914	1347.74	0.32764	1347.74	0.2935
1346.31	0.38946	1346.31	0.34795	1346.31	0.321	1346.31	0.29264	1346.31	0.26167
1344.88	0.33672	1344.88	0.30104	1344.88	0.27768	1344.88	0.25298	1344.88	0.22588
1343.46	0.28271	1343.46	0.25297	1343.46	0.23341	1343.46	0.21253	1343.46	0.1896
1342.03	0.23166	1342.03	0.20752	1342.03	0.19164	1342.03	0.17446	1342.03	0.15561
1340.6	0.18648	1340.6	0.16728	1340.6	0.1547	1340.6	0.14088	1340.6	0.12576
1339.17	0.14863	1339.17	0.13359	1339.17	0.12379	1339.17	0.11284	1339.17	0.10095
1337.75	0.11841	1337.75	0.1067	1337.75	0.09913	1337.75	0.09054	1337.75	0.08126
1336.32	0.09528	1336.32	0.08611	1336.32	0.08025	1336.32	0.07352	1336.32	0.06626
1334.89	0.07824	1334.89	0.07097	1334.89	0.06635	1334.89	0.06101	1334.89	0.05525
1333.46	0.0662	1333.46	0.06026	1333.46	0.05651	1333.46	0.0522	1333.46	0.04747
1332.04	0.05812	1332.04	0.05305	1332.04	0.04992	1332.04	0.04629	1332.04	0.04226
1330.61	0.05306	1330.61	0.04854	1330.61	0.0458	1330.61	0.04261	1330.61	0.03898
1329.18	0.05013	1329.18	0.04592	1329.18	0.04343	1329.18	0.0405	1329.18	0.03711
1327.75	0.0485	1327.75	0.04445	1327.75	0.04214	1327.75	0.03935	1327.75	0.03607
1326.32	0.0474	1326.32	0.04346	1326.32	0.04128	1326.32	0.03857	1326.32	0.03538
1324.9	0.04617	1324.9	0.04237	1324.9	0.04033	1324.9	0.0377	1324.9	0.03461
1323.47	0.04437	1323.47	0.04078	1323.47	0.0389	1323.47	0.03639	1323.47	0.03345
1322.04	0.04176	1322.04	0.03848	1322.04	0.0368	1322.04	0.03447	1322.04	0.03176
1320.61	0.03834	1320.61	0.03546	1320.61	0.03402	1320.61	0.03192	1320.61	0.02951
1319.19	0.03432	1319.19	0.0319	1319.19	0.03071	1319.19	0.0289	1319.19	0.02682
1317.76	0.03	1317.76	0.02808	1317.76	0.02715	1317.76	0.02565	1317.76	0.02394
1316.33	0.02579	1316.33	0.02434	1316.33	0.02365	1316.33	0.02247	1316.33	0.02109
1314.9	0.02201	1314.9	0.02098	1314.9	0.0205	1314.9	0.0196	1314.9	0.01852
1313.48	0.01888	1313.48	0.01818	1313.48	0.01786	1313.48	0.0172	1313.48	0.01637
1312.05	0.01644	1312.05	0.01599	1312.05	0.0158	1312.05	0.01533	1312.05	0.01467
1310.62	0.01463	1310.62	0.01436	1310.62	0.01425	1310.62	0.01392	1310.62	0.01339
1309.19	0.01332	1309.19	0.01318	1309.19	0.01314	1309.19	0.01291	1309.19	0.01245
1307.76	0.01241	1307.76	0.01234	1307.76	0.01235	1307.76	0.01219	1307.76	0.01179
1306.34	0.01182	1306.34	0.01179	1306.34	0.01185	1306.34	0.01172	1306.34	0.01135
1304.91	0.01153	1304.91	0.01152	1304.91	0.01159	1304.91	0.01148	1304.91	0.01113
1303.48	0.01154	1303.48	0.01152	1303.48	0.01159	1303.48	0.01148	1303.48	0.01111
1302.05	0.01182	1302.05	0.01177	1302.05	0.01183	1302.05	0.01169	1302.05	0.01131
1300.63	0.01233	1300.63	0.01223	1300.63	0.01226	1300.63	0.01209	1300.63	0.01167
1299.2	0.01297	1299.2	0.01282	1299.2	0.01281	1299.2	0.01258	1299.2	0.01213
1297.77	0.0136	1297.77	0.01338	1297.77	0.01333	1297.77	0.01307	1297.77	0.01257
1296.34	0.01406	1296.34	0.01381	1296.34	0.01373	1296.34	0.01344	1296.34	0.01292
1294.92	0.01425	1294.92	0.014	1294.92	0.0139	1294.92	0.01359	1294.92	0.01307
1293.49	0.01409	1293.49	0.01385	1293.49	0.01378	1293.49	0.01347	1293.49	0.01296
1292.06	0.01357	1292.06	0.01339	1292.06	0.01334	1292.06	0.01307	1292.06	0.0126
1290.63	0.01274	1290.63	0.01264	1290.63	0.01264	1290.63	0.01242	1290.63	0.012
1289.2	0.0117	1289.2	0.01169	1289.2	0.01175	1289.2	0.0116	1289.2	0.01126
1287.78	0.01058	1287.78	0.01067	1287.78	0.01079	1287.78	0.01072	1287.78	0.01045
1286.35	0.00951	1286.35	0.00969	1286.35	0.00987	1286.35	0.00987	1286.35	0.00966
1284.92	0.00859	1284.92	0.00882	1284.92	0.00908	1284.92	0.00912	1284.92	0.00895
1283.49	0.00785	1283.49	0.00806	1283.49	0.00843	1283.49	0.00835	1283.49	0.00819
1282.07	0.00729	1282.07	0.00748	1282.07	0.0077	1282.07	0.00769	1282.07	0.00763
1280.64	0.00687	1280.64	0.00705	1280.64	0.00727	1280.64	0.00725	1280.64	0.00721
1279.21	0.00656	1279.21	0.00672	1279.21	0.00694	1279.21	0.00693	1279.21	0.0069
1277.78	0.00631	1277.78	0.00647	1277.78	0.00669	1277.78	0.00667	1277.78	0.00666
1276.36	0.0061	1276.36	0.00626	1276.36	0.00647	1276.36	0.00646	1276.36	0.00646
1274.93	0.00591	1274.93	0.00607	1274.93	0.00628	1274.93	0.00628	1274.93	0.00628
1273.5	0.00574	1273.5	0.0059	1273.5	0.0061	1273.5	0.00612	1273.5	0.00612
1272.07	0.00558	1272.07	0.00574	1272.07	0.00594	1272.07	0.00598	1272.07	0.00597
1270.64	0.00543	1270.64	0.00559	1270.64	0.00579	1270.64	0.00584	1270.64	0.00584
1269.22	0.00529	1269.22	0.00545	1269.22	0.00565	1269.22	0.00571	1269.22	0.00571
1267.79	0.00515	1267.79	0.00531	1267.79	0.00552	1267.79	0.00559	1267.79	0.00559
1266.36	0.00502	1266.36	0.00517	1266.36	0.00539	1266.36	0.00547	1266.36	0.00548
1264.93	0.00489	1264.93	0.00504	1264.93	0.00527	1264.93	0.00535	1264.93	0.00537
1263.51	0.00476	1263.51	0.00492	1263.51	0.00515	1263.51	0.00523	1263.51	0.00527
1262.08	0.00463	1262.08	0.00479	1262.08	0.00503	1262.08	0.00512	1262.08	0.00517
1260.65	0.0045	1260.65	0.00467	1260.65	0.00491	1260.65	0.005	1260.65	0.00507
1259.22	0.00437	1259.22	0.00454	1259.22	0.0048	1259.22	0.00489	1259.22	0.00497
1257.8	0.00424	1257.8	0.00442	1257.8	0.00468	1257.8	0.00479	1257.8	0.00488
1256.37	0.00412	1256.37	0.00431	1256.37	0.00457	1256.37	0.00469	1256.37	0.00478
1254.94	0.00401	1254.94	0.0042	1254.94	0.00446	1254.94	0.00459	1254.94	0.0047
1253.51	0.00424	1253.51	0.00442	1253.51	0.00468	1253.51	0.00479	1253.51	0.00488
1252.08	0.00412	1252.08	0.00431	1252.08	0.00457	1252.08	0.00469	1252.08	0.00478
1250.66	0.00401	1250.66	0.0042	1250.66	0.00446	1250.66	0.00459	1250.66	0.0047
1249.23	0.0039	1249.23	0.0041	1249.23	0.00436	1249.23	0.0045	1249.23	0.00461
1247.8	0.00381	1247.8	0.00401	1247.8	0.00427	1247.8	0.00442	1247.8	0.00453
1246.37	0.00373	1246.37	0.00392	1246.37	0.00418	1246.37	0.00434	1246.37	0.00445
1244.95	0.00365	1244.95	0.00384	1244.95	0.00411	1244.95	0.00426	1244.95	0.00438
1243.52	0.00358	1243.52	0.00377	1243.52	0.00403	1243.52	0.00419	1243.52	0.0043
1242.09	0.00352	1242.09	0.0037	1242.09	0.00396	1242.09	0.00411	1242.09	0.00422
1240.66	0.00345	1240.66	0.00364	1240.66	0.00389	1240.66	0.00403	1240.66	0.00414
1239.24	0.00339	1239.24	0.00356	1239.24	0.00381	1239.24	0.00394	1239.24	0.00404
1237.81	0.00331	1237.81	0.00348	1237.81	0.00373	1237.81	0.00383	1237.81	0.00394
1236.38	0.00323	1236.38	0.00339	1236.38	0.00363	1236.38	0.00372	1236.38	0.00382
1234.95	0.00313	1234.95	0.00328	1234.95	0.00352	1234.95	0.0036	1234.95	0.00369
1233.52	0.00303	1233.52	0.00317	1233.52	0.00341	1233.52	0.00347	1233.52	0.00355
1232.1	0.00293	1232.1	0.00306	1232.1	0.00329	1232.1	0.00335	1232.1	0.00342
1230.67	0.00283	1230.67	0.00295	1230.67	0.00318	1230.67	0.00323	1230.67	0.00329
1229.24	0.00275	1229.24	0.00286	1229.24	0.00307	1229.24	0.00313	1229.24	0.00317
1227.81	0.00268	1227.81	0.00279	1227.81	0.00299	1227.81	0.00305	1227.81	0.00307
1226.39	0.00263	1226.39	0.00274	1226.39	0.00293	1226.39	0.00299	1226.39	0.003
1224.96	0.0026	1224.96	0.0027	1224.96	0.00288	1224.96	0.00294	1224.96	0.00294
1223.53	0.00258	1223.53	0.00269	1223.53	0.00285	1223.53	0.00291	1223.53	0.00289
1222.1	0.00256	1222.1	0.00267	1222.1	0.00282	1222.1	0.00287	1222.1	0.00285
1220.68	0.00253	1220.68	0.00264	1220.68	0.00278	1220.68	0.00282	1220.68	0.0028
1219.25	0.00248	1219.25	0.00259	1219.25	0.00273	1219.25	0.00276	1219.25	0.00273
1217.82	0.00241	1217.82	0.00252	1217.82	0.00265	1217.82	0.00268	1217.82	0.00266
1216.39	0.00232	1216.39	0.00243	1216.39	0.00257	1216.39	0.00259	1216.39	0.00257
1214.96	0.00221	1214.96	0.00233	1214.96	0.00247	1214.96	0.00249	1214.96	0.00248
1213.54	0.0021	1213.54	0.00222	1213.54	0.00237	1213.54	0.0024	1213.54	0.00239
1212.11	0.002	1212.11	0.00212	1212.11	0.00229	1212.11	0.00232	1212.11	0.00233
1210.68	0.00191	1210.68	0.00204	1210.68	0.00221	1210.68	0.00225	1210.68	0.00227
1209.25	0.00184	1209.25	0.00196	1209.25	0.00215	1209.25	0.0022	1209.25	0.00223
1207.83	0.00176	1207.83	0.00189	1207.83	0.00209	1207.83	0.00215	1207.83	0.00218
1206.4	0.00169	1206.4	0.00182	1206.4	0.00202	1206.4	0.00208	1206.4	0.00212
1204.97	0.00161	1204.97	0.00174	1204.97	0.00193	1204.97	0.002	1204.97	0.00204
1203.54	0.00151	1203.54	0.00163	1203.54	0.00183	1203.54	0.00188	1203.54	0.00193
1202.12	0.0014	1202.12	0.00152	1202.12	0.0017	1202.12	0.00175	1202.12	0.00179
1200.69	0.00127	1200.69	0.00139	1200.69	0.00155	1200.69	0.00159	1200.69	0.00163
1199.26	0.00114	1199.26	0.00125	1199.26	0.00139	1199.26	0.00143	1199.26	0.00147

## Sheet: Fig. 6b
0 min		3 min		6 min		9 min		12 min
Wavenumber (cm-1)	Absorbance (a.u.)	Wavenumber (cm-1)	Absorbance (a.u.)	Wavenumber (cm-1)	Absorbance (a.u.)	Wavenumber (cm-1)	Absorbance (a.u.)	Wavenumber (cm-1)	Absorbance (a.u.)
1700.38	0.00515	1700.38	0.0053	1700.38	0.00476	1700.38	0.00334	1700.38	0.00133
1698.95	0.0054	1698.95	0.00556	1698.95	0.005	1698.95	0.00351	1698.95	0.0014
1697.52	0.00564	1697.52	0.00581	1697.52	0.00523	1697.52	0.00368	1697.52	0.00145
1696.1	0.00585	1696.1	0.00604	1696.1	0.00545	1696.1	0.00383	1696.1	0.0015
1694.67	0.00605	1694.67	0.00624	1694.67	0.00565	1694.67	0.00396	1694.67	0.00154
1693.24	0.00622	1693.24	0.00643	1693.24	0.00583	1693.24	0.00408	1693.24	0.00157
1691.81	0.00638	1691.81	0.00661	1691.81	0.00599	1691.81	0.00419	1691.81	0.00159
1690.39	0.00651	1690.39	0.00676	1690.39	0.00614	1690.39	0.00428	1690.39	0.0016
1688.96	0.00663	1688.96	0.0069	1688.96	0.00627	1688.96	0.00435	1688.96	0.0016
1687.53	0.00672	1687.53	0.00701	1687.53	0.00638	1687.53	0.0044	1687.53	0.00158
1686.1	0.00678	1686.1	0.00708	1686.1	0.00646	1686.1	0.00442	1686.1	0.00154
1684.67	0.00679	1684.67	0.00712	1684.67	0.0065	1684.67	0.00442	1684.67	0.00148
1683.25	0.00676	1683.25	0.00712	1683.25	0.0065	1683.25	0.00438	1683.25	0.0014
1681.82	0.00668	1681.82	0.00709	1681.82	0.00647	1681.82	0.00431	1681.82	0.00131
1680.39	0.00659	1680.39	0.00703	1680.39	0.00642	1680.39	0.00423	1680.39	0.00121
1678.96	0.00649	1678.96	0.00698	1678.96	0.00636	1678.96	0.00415	1678.96	0.00112
1677.54	0.00641	1677.54	0.00694	1677.54	0.00632	1677.54	0.00409	1677.54	0.00104
1676.11	0.00636	1676.11	0.00691	1676.11	0.0063	1676.11	0.00404	1676.11	0.00097
1674.68	0.00632	1674.68	0.0069	1674.68	0.0063	1674.68	0.00401	1674.68	0.00091
1673.25	0.0063	1673.25	0.0069	1673.25	0.00632	1673.25	0.00399	1673.25	0.00085
1671.83	0.00628	1671.83	0.00691	1671.83	0.00634	1671.83	0.00397	1671.83	0.0008
1670.4	0.00626	1670.4	0.00692	1670.4	0.00636	1670.4	0.00395	1670.4	0.00075
1668.97	0.00623	1668.97	0.00691	1668.97	0.00638	1668.97	0.00393	1668.97	0.0007
1667.54	0.00619	1667.54	0.0069	1667.54	0.00639	1667.54	0.0039	1667.54	0.00065
1666.11	0.00615	1666.11	0.00688	1666.11	0.00639	1666.11	0.00386	1666.11	0.0006
1664.69	0.0061	1664.69	0.00686	1664.69	0.00639	1664.69	0.00382	1664.69	0.00055
1663.26	0.00603	1663.26	0.00681	1663.26	0.00636	1663.26	0.00377	1663.26	0.0005
1661.83	0.00595	1661.83	0.00675	1661.83	0.00632	1661.83	0.00371	1661.83	0.00045
1660.4	0.00585	1660.4	0.00668	1660.4	0.00626	1660.4	0.00364	1660.4	0.0004
1658.98	0.00575	1658.98	0.00659	1658.98	0.00618	1658.98	0.00357	1658.98	0.00034
1657.55	0.00564	1657.55	0.0065	1657.55	0.00609	1657.55	0.00349	1657.55	0.00029
1656.12	0.00551	1656.12	0.0064	1656.12	0.00598	1656.12	0.00341	1656.12	0.00025
1654.69	0.00537	1654.69	0.00628	1654.69	0.00586	1654.69	0.00332	1654.69	0.0002
1653.27	0.00521	1653.27	0.00613	1653.27	0.00573	1653.27	0.00321	1653.27	0.00016
1651.84	0.00503	1651.84	0.00596	1651.84	0.00559	1651.84	0.00309	1651.84	0.00012
1650.41	0.00484	1650.41	0.00577	1650.41	0.00545	1650.41	0.00297	1650.41	8e-05
1648.98	0.00464	1648.98	0.00558	1648.98	0.00531	1648.98	0.00284	1648.98	6e-05
1647.55	0.00443	1647.55	0.00538	1647.55	0.00517	1647.55	0.00272	1647.55	3e-05
1646.13	0.00423	1646.13	0.00518	1646.13	0.00502	1646.13	0.00259	1646.13	2e-05
1644.7	0.00403	1644.7	0.00499	1644.7	0.00488	1644.7	0.00247	1644.7	1e-05
1643.27	0.00386	1643.27	0.00483	1643.27	0.00476	1643.27	0.00237	1643.27	0
1641.84	0.00374	1641.84	0.00472	1641.84	0.00467	1641.84	0.00229	1641.84	0
1640.42	0.00367	1640.42	0.00467	1640.42	0.00464	1640.42	0.00226	1640.42	0
1638.99	0.00367	1638.99	0.00469	1638.99	0.00467	1638.99	0.00227	1638.99	0
1637.56	0.00376	1637.56	0.00474	1637.56	0.00469	1637.56	0.00228	1637.56	0
1636.13	0.00367	1636.13	0.00467	1636.13	0.00464	1636.13	0.00231	1636.13	0
1634.71	0.00367	1634.71	0.00469	1634.71	0.00467	1634.71	0.00227	1634.71	1e-05
1633.28	0.00374	1633.28	0.00479	1633.28	0.00478	1633.28	0.00234	1633.28	0
1631.85	0.00388	1631.85	0.00496	1631.85	0.00497	1631.85	0.00248	1631.85	1e-05
1630.42	0.00408	1630.42	0.0052	1630.42	0.00521	1630.42	0.00267	1630.42	2e-05
1628.99	0.00434	1628.99	0.00549	1628.99	0.00551	1628.99	0.00291	1628.99	5e-05
1627.57	0.00463	1627.57	0.00581	1627.57	0.00584	1627.57	0.00319	1627.57	0.0001
1626.14	0.00495	1626.14	0.00616	1626.14	0.00618	1626.14	0.00348	1626.14	0.00017
1624.71	0.00528	1624.71	0.0065	1624.71	0.0065	1624.71	0.00377	1624.71	0.00025
1623.28	0.00562	1623.28	0.00683	1623.28	0.0068	1623.28	0.00406	1623.28	0.00035
1621.86	0.00599	1621.86	0.00718	1621.86	0.00711	1621.86	0.00435	1621.86	0.00048
1620.43	0.00643	1620.43	0.00758	1620.43	0.00747	1620.43	0.00468	1620.43	0.00064
1619	0.00698	1619	0.0081	1619	0.00793	1619	0.00509	1619	0.00086
1617.57	0.0077	1617.57	0.00873	1617.57	0.00853	1617.57	0.00563	1617.57	0.00116
1616.15	0.00859	1616.15	0.00941	1616.15	0.009	1616.15	0.0063	1616.15	0.00156
1614.72	0.00965	1614.72	0.01022	1614.72	0.00956	1614.72	0.00709	1614.72	0.00207
1613.29	0.01079	1613.29	0.01109	1613.29	0.01017	1613.29	0.00739	1613.29	0.00267
1611.86	0.01193	1611.86	0.01197	1611.86	0.01077	1611.86	0.0077	1611.86	0.00332
1610.44	0.01302	1610.44	0.01282	1610.44	0.01137	1610.44	0.008	1610.44	0.004
1609.01	0.01419	1609.01	0.01375	1609.01	0.01202	1609.01	0.00834	1609.01	0.00412
1607.58	0.01582	1607.58	0.01505	1607.58	0.01294	1607.58	0.00882	1607.58	0.00427
1606.15	0.01857	1606.15	0.01727	1606.15	0.01452	1606.15	0.00964	1606.15	0.00454
1604.72	0.02355	1604.72	0.02127	1604.72	0.01741	1604.72	0.01115	1604.72	0.00504
1603.3	0.03253	1603.3	0.02848	1603.3	0.02261	1603.3	0.01389	1603.3	0.00599
1601.87	0.04824	1601.87	0.04104	1601.87	0.0317	1601.87	0.01874	1601.87	0.00772
1600.44	0.07434	1600.44	0.06184	1600.44	0.04673	1600.44	0.02687	1600.44	0.01073
1599.01	0.11461	1599.01	0.0938	1599.01	0.06982	1599.01	0.0395	1599.01	0.01555
1597.59	0.17065	1597.59	0.13811	1597.59	0.10179	1597.59	0.05713	1597.59	0.02243
1596.16	0.23874	1596.16	0.19172	1596.16	0.14039	1596.16	0.07857	1596.16	0.03095
1594.73	0.30758	1594.73	0.24562	1594.73	0.17908	1594.73	0.10016	1594.73	0.03966
1593.3	0.35999	1593.3	0.2863	1593.3	0.20816	1593.3	0.11647	1593.3	0.04637
1591.88	0.38	1591.88	0.30136	1591.88	0.21874	1591.88	0.12248	1591.88	0.04901
1590.45	0.36159	1590.45	0.28628	1590.45	0.20766	1590.45	0.11638	1590.45	0.04678
1589.02	0.31223	1589.02	0.24712	1589.02	0.1793	1589.02	0.10064	1589.02	0.04063
1587.59	0.24786	1587.59	0.1964	1587.59	0.1427	1587.59	0.08031	1587.59	0.03258
1586.16	0.18416	1586.16	0.14638	1586.16	0.10664	1586.16	0.06034	1586.16	0.02465
1584.74	0.13087	1584.74	0.10458	1584.74	0.07656	1584.74	0.04375	1584.74	0.01807
1583.31	0.09112	1583.31	0.0734	1583.31	0.05417	1583.31	0.03147	1583.31	0.01324
1581.88	0.06371	1581.88	0.05187	1581.88	0.03875	1581.88	0.02307	1581.88	0.00997
1580.45	0.04571	1580.45	0.03771	1580.45	0.02865	1580.45	0.01761	1580.45	0.00788
1579.03	0.03415	1579.03	0.0286	1579.03	0.02217	1579.03	0.01414	1579.03	0.00658
1577.6	0.0267	1577.6	0.02272	1577.6	0.018	1577.6	0.01193	1577.6	0.00576
1576.17	0.02175	1576.17	0.0188	1576.17	0.01524	1576.17	0.01048	1576.17	0.00524
1574.74	0.01827	1574.74	0.01606	1574.74	0.01332	1574.74	0.00949	1574.74	0.00489
1573.32	0.01565	1573.32	0.01401	1573.32	0.0119	1573.32	0.00875	1573.32	0.00463
1571.89	0.01359	1571.89	0.01242	1571.89	0.01081	1571.89	0.00819	1571.89	0.00444
1570.46	0.01197	1570.46	0.0112	1570.46	0.00998	1570.46	0.00777	1570.46	0.00429
1569.03	0.01075	1569.03	0.01029	1569.03	0.00938	1569.03	0.00746	1569.03	0.00418
1567.6	0.0099	1567.6	0.00968	1567.6	0.00898	1567.6	0.00725	1567.6	0.00411
1566.18	0.00933	1566.18	0.00928	1566.18	0.00873	1566.18	0.00712	1566.18	0.00407
1564.75	0.00897	1564.75	0.00905	1564.75	0.0086	1564.75	0.00698	1564.75	0.00415
1563.32	0.00877	1563.32	0.00908	1563.32	0.00862	1563.32	0.00697	1563.32	0.00418
1561.89	0.00887	1561.89	0.00919	1561.89	0.00873	1561.89	0.00707	1561.89	0.00424
1560.47	0.00901	1560.47	0.00933	1560.47	0.00885	1560.47	0.0072	1560.47	0.00433
1559.04	0.00917	1559.04	0.00947	1559.04	0.00897	1559.04	0.00733	1559.04	0.00443
1557.61	0.00933	1557.61	0.00961	1557.61	0.00908	1557.61	0.00744	1557.61	0.00455
1556.18	0.00949	1556.18	0.00975	1556.18	0.0092	1556.18	0.00756	1556.18	0.00469
1554.76	0.00968	1554.76	0.00991	1554.76	0.00935	1554.76	0.0077	1554.76	0.00485
1553.33	0.00992	1553.33	0.01013	1553.33	0.00954	1553.33	0.00788	1553.33	0.00505
1551.9	0.01022	1551.9	0.01041	1551.9	0.0098	1551.9	0.00812	1551.9	0.00529
1550.47	0.01059	1550.47	0.00995	1550.47	0.01014	1550.47	0.00795	1550.47	0.00307
1549.04	0.01108	1549.04	0.00956	1549.04	0.00995	1549.04	0.00758	1549.04	0.00327
1547.62	0.01176	1547.62	0.01013	1547.62	0.00942	1547.62	0.00704	1547.62	0.00355
1546.19	0.01273	1546.19	0.01093	1546.19	0.00911	1546.19	0.00669	1546.19	0.00394
1544.76	0.01416	1544.76	0.01212	1544.76	0.01011	1544.76	0.00749	1544.76	0.00452
1543.33	0.01626	1543.33	0.01386	1543.33	0.01159	1543.33	0.00869	1543.33	0.00538
1541.91	0.01931	1541.91	0.0164	1541.91	0.01374	1541.91	0.01043	1541.91	0.00667
1540.48	0.02357	1540.48	0.01996	1540.48	0.01676	1540.48	0.01289	1540.48	0.00851
1539.05	0.02932	1539.05	0.02478	1539.05	0.02085	1539.05	0.01624	1539.05	0.01107
1537.62	0.03687	1537.62	0.03112	1537.62	0.02625	1537.62	0.02066	1537.62	0.01449
1536.2	0.04679	1536.2	0.03947	1536.2	0.03336	1536.2	0.02653	1536.2	0.01907
1534.77	0.06003	1534.77	0.05058	1534.77	0.04285	1534.77	0.03438	1534.77	0.02526
1533.34	0.07774	1533.34	0.06545	1533.34	0.05555	1533.34	0.04492	1533.34	0.03361
1531.91	0.10119	1531.91	0.08512	1531.91	0.07236	1531.91	0.05892	1531.91	0.04475
1530.48	0.13201	1530.48	0.11096	1530.48	0.09445	1530.48	0.07738	1530.48	0.05953
1529.06	0.1728	1529.06	0.14515	1529.06	0.12369	1529.06	0.10186	1529.06	0.07921
1527.63	0.22745	1527.63	0.19093	1527.63	0.16284	1527.63	0.1347	1527.63	0.10572
1526.2	0.30105	1526.2	0.25252	1526.2	0.21554	1526.2	0.17893	1526.2	0.14152
1524.77	0.39957	1524.77	0.33485	1524.77	0.28597	1524.77	0.23806	1524.77	0.18948
1523.35	0.52909	1523.35	0.4429	1523.35	0.37836	1523.35	0.31563	1523.35	0.25245
1521.92	0.6934	1521.92	0.57967	1521.92	0.49521	1521.92	0.41369	1521.92	0.33207
1520.49	0.88926	1520.49	0.74229	1520.49	0.63394	1520.49	0.52998	1520.49	0.4265
1519.06	1.10227	1519.06	0.91866	1519.06	0.78405	1519.06	0.65556	1519.06	0.52849
1517.64	1.30679	1517.64	1.08744	1517.64	0.92715	1517.64	0.77496	1517.64	0.62552
1516.21	1.46998	1516.21	1.22147	1516.21	1.04	1516.21	0.86876	1516.21	0.70186
1514.78	1.55922	1514.78	1.29387	1514.78	1.09984	1514.78	0.9181	1514.78	0.7423
1513.35	1.55246	1513.35	1.28675	1513.35	1.09176	1513.35	0.91081	1513.35	0.73693
1511.92	1.44705	1511.92	1.19822	1511.92	1.01466	1511.92	0.84612	1511.92	0.68506
1510.5	1.26099	1510.5	1.04334	1510.5	0.88177	1510.5	0.73507	1510.5	0.59546
1509.07	1.02741	1509.07	0.84952	1509.07	0.71659	1509.07	0.5971	1509.07	0.4838
1507.64	0.78619	1507.64	0.64962	1507.64	0.54695	1507.64	0.45535	1507.64	0.36881
1506.21	0.57286	1506.21	0.47299	1506.21	0.39747	1506.21	0.33038	1506.21	0.26725
1504.79	0.40693	1504.79	0.33572	1504.79	0.28157	1504.79	0.23343	1504.79	0.18835
1503.36	0.28908	1503.36	0.23835	1503.36	0.19951	1503.36	0.16485	1503.36	0.13246
1501.93	0.20951	1501.93	0.17269	1501.93	0.1443	1501.93	0.11876	1501.93	0.09488
1500.5	0.15685	1500.5	0.12932	1500.5	0.10792	1500.5	0.08846	1500.5	0.07015
1499.08	0.12202	1499.08	0.1007	1499.08	0.08397	1499.08	0.06857	1499.08	0.05392
1497.65	0.09864	1497.65	0.08151	1497.65	0.06797	1497.65	0.05532	1497.65	0.04311
1496.22	0.08221	1496.22	0.06803	1496.22	0.05678	1496.22	0.04609	1496.22	0.03557
1494.79	0.0696	1494.79	0.0577	1494.79	0.0482	1494.79	0.03901	1494.79	0.02983
1493.36	0.05875	1493.36	0.04879	1493.36	0.04078	1493.36	0.0329	1493.36	0.0249
1491.94	0.04868	1491.94	0.04049	1491.94	0.03385	1491.94	0.0272	1491.94	0.02035
1490.51	0.03926	1490.51	0.03272	1490.51	0.02733	1490.51	0.02184	1490.51	0.01611
1489.08	0.03089	1489.08	0.0258	1489.08	0.02152	1489.08	0.01707	1489.08	0.01238
1487.65	0.02403	1487.65	0.02011	1487.65	0.01674	1487.65	0.01316	1487.65	0.00936
1486.23	0.0188	1486.23	0.01576	1486.23	0.01309	1486.23	0.01018	1486.23	0.00709
1484.8	0.01503	1484.8	0.01261	1484.8	0.01045	1484.8	0.00804	1484.8	0.00549
1483.37	0.01239	1483.37	0.0104	1483.37	0.0086	1483.37	0.00655	1483.37	0.00439
1481.94	0.01056	1481.94	0.00885	1481.94	0.0073	1481.94	0.00552	1481.94	0.00364
1480.52	0.00925	1480.52	0.00774	1480.52	0.00638	1480.52	0.00479	1480.52	0.00311
1479.09	0.00827	1479.09	0.00692	1479.09	0.00568	1479.09	0.00425	1479.09	0.00272
1477.66	0.00748	1477.66	0.00624	1477.66	0.00512	1477.66	0.00381	1477.66	0.0024
1476.23	0.00676	1476.23	0.00564	1476.23	0.00461	1476.23	0.00342	1476.23	0.00213
1474.8	0.00607	1474.8	0.00505	1474.8	0.00413	1474.8	0.00304	1474.8	0.00187
1473.38	0.0054	1473.38	0.00449	1473.38	0.00366	1473.38	0.00268	1473.38	0.00162
1471.95	0.00477	1471.95	0.00397	1471.95	0.00323	1471.95	0.00235	1471.95	0.00141
1470.52	0.00425	1470.52	0.00354	1470.52	0.00286	1470.52	0.00208	1470.52	0.00123
1469.09	0.00386	1469.09	0.00322	1469.09	0.00261	1469.09	0.00189	1469.09	0.00111
1467.67	0.00365	1467.67	0.00304	1467.67	0.00247	1467.67	0.00178	1467.67	0.00105
1466.24	0.0036	1466.24	0.00301	1466.24	0.00245	1466.24	0.00177	1466.24	0.00104
1464.81	0.00371	1464.81	0.00311	1464.81	0.00253	1464.81	0.00184	1464.81	0.00111
1463.38	0.00399	1463.38	0.00336	1463.38	0.00275	1463.38	0.00201	1463.38	0.00123
1461.96	0.00445	1461.96	0.00376	1461.96	0.00308	1461.96	0.00228	1461.96	0.00142
1460.53	0.00514	1460.53	0.00434	1460.53	0.00358	1460.53	0.00267	1460.53	0.00169
1459.1	0.00611	1459.1	0.00517	1459.1	0.00427	1459.1	0.00322	1459.1	0.00208
1457.67	0.00744	1457.67	0.00629	1457.67	0.00521	1457.67	0.00396	1457.67	0.00262
1456.24	0.00918	1456.24	0.00773	1456.24	0.00642	1456.24	0.00492	1456.24	0.00332
1454.82	0.01128	1454.82	0.00946	1454.82	0.00785	1454.82	0.00606	1454.82	0.00417
1453.39	0.01359	1453.39	0.01135	1453.39	0.00942	1453.39	0.00731	1453.39	0.0051
1451.96	0.01578	1451.96	0.01314	1451.96	0.01091	1451.96	0.00849	1451.96	0.006
1450.53	0.01743	1450.53	0.0145	1450.53	0.01204	1450.53	0.00939	1450.53	0.00668
1449.11	0.01815	1449.11	0.01511	1449.11	0.01257	1449.11	0.00982	1449.11	0.00698
1447.68	0.01777	1447.68	0.01484	1447.68	0.01238	1447.68	0.00966	1447.68	0.00685
1446.25	0.01647	1446.25	0.01381	1446.25	0.01154	1446.25	0.00899	1446.25	0.00632
1444.82	0.01464	1444.82	0.01233	1444.82	0.01032	1444.82	0.00801	1444.82	0.00557
1443.4	0.01271	1443.4	0.01075	1443.4	0.009	1443.4	0.00695	1443.4	0.00475
1441.97	0.01103	1441.97	0.00937	1441.97	0.00782	1441.97	0.006	1441.97	0.00403
1440.54	0.00981	1440.54	0.00834	1440.54	0.00694	1440.54	0.0053	1440.54	0.0035
1439.11	0.00913	1439.11	0.00775	1439.11	0.00643	1439.11	0.00488	1439.11	0.00319
1437.68	0.00898	1437.68	0.00762	1437.68	0.0063	1437.68	0.00477	1437.68	0.0031
1436.26	0.00931	1436.26	0.00787	1436.26	0.0065	1436.26	0.00493	1436.26	0.00321
1434.83	0.01001	1434.83	0.00844	1434.83	0.00698	1434.83	0.00531	1434.83	0.00349
1433.4	0.01096	1433.4	0.00921	1433.4	0.00763	1433.4	0.00583	1433.4	0.00388
1431.97	0.01197	1431.97	0.01005	1431.97	0.00833	1431.97	0.0064	1431.97	0.00431
1430.55	0.01284	1430.55	0.01077	1430.55	0.00895	1430.55	0.00688	1430.55	0.00469
1429.12	0.01337	1429.12	0.0112	1429.12	0.00933	1429.12	0.00718	1429.12	0.00492
1427.69	0.01345	1427.69	0.01127	1427.69	0.0094	1427.69	0.00723	1427.69	0.00496
1426.26	0.01308	1426.26	0.01097	1426.26	0.00914	1426.26	0.00703	1426.26	0.00481
1424.84	0.01237	1424.84	0.01038	1424.84	0.00865	1424.84	0.00663	1424.84	0.0045
1423.41	0.0115	1423.41	0.00966	1423.41	0.00803	1423.41	0.00614	1423.41	0.00413
1421.98	0.01062	1421.98	0.00893	1421.98	0.00741	1421.98	0.00564	1421.98	0.00375
1420.55	0.00983	1420.55	0.00827	1420.55	0.00685	1420.55	0.0052	1420.55	0.00341
1419.12	0.0092	1419.12	0.00774	1419.12	0.00641	1419.12	0.00485	1419.12	0.00315
1417.7	0.00876	1417.7	0.00738	1417.7	0.0061	1417.7	0.0046	1417.7	0.00296
1416.27	0.00853	1416.27	0.00719	1416.27	0.00594	1416.27	0.00447	1416.27	0.00288
1414.84	0.00857	1414.84	0.00722	1414.84	0.00596	1414.84	0.00449	1414.84	0.0029
1413.41	0.00892	1413.41	0.00752	1413.41	0.00621	1413.41	0.00469	1413.41	0.00305
1411.99	0.00965	1411.99	0.00813	1411.99	0.00671	1411.99	0.00509	1411.99	0.00335
1410.56	0.01077	1410.56	0.00906	1410.56	0.00749	1410.56	0.00572	1410.56	0.00383
1409.13	0.01223	1409.13	0.01028	1409.13	0.00851	1409.13	0.00655	1409.13	0.00445
1407.7	0.01383	1407.7	0.0116	1407.7	0.00963	1407.7	0.00745	1407.7	0.00514
1406.28	0.01522	1406.28	0.01276	1406.28	0.0106	1406.28	0.00824	1406.28	0.00575
1404.85	0.01601	1404.85	0.0134	1404.85	0.01115	1404.85	0.00869	1404.85	0.00609
1403.42	0.01591	1403.42	0.01332	1403.42	0.01107	1403.42	0.00864	1403.42	0.00605
1401.99	0.01495	1401.99	0.01251	1401.99	0.0104	1401.99	0.00809	1401.99	0.00564
1400.56	0.01341	1400.56	0.01123	1400.56	0.00932	1400.56	0.00722	1400.56	0.00498
1399.14	0.0117	1399.14	0.00981	1399.14	0.00812	1399.14	0.00626	1399.14	0.00425
1397.71	0.01013	1397.71	0.00851	1397.71	0.00703	1397.71	0.00538	1397.71	0.0036
1396.28	0.00889	1396.28	0.00747	1396.28	0.00617	1396.28	0.00469	1396.28	0.00309
1394.85	0.00798	1394.85	0.00671	1394.85	0.00554	1394.85	0.00419	1394.85	0.00272
1393.43	0.00735	1393.43	0.00618	1393.43	0.0051	1393.43	0.00383	1393.43	0.00248
1392	0.00692	1392	0.00582	1392	0.0048	1392	0.0036	1392	0.00231
1390.57	0.00661	1390.57	0.00557	1390.57	0.00458	1390.57	0.00343	1390.57	0.00219
1389.14	0.00637	1389.14	0.00536	1389.14	0.00442	1389.14	0.00331	1389.14	0.00211
1387.72	0.00617	1387.72	0.00521	1387.72	0.00428	1387.72	0.0032	1387.72	0.00203
1386.29	0.00601	1386.29	0.00508	1386.29	0.00418	1386.29	0.00313	1386.29	0.00199
1384.86	0.0059	1384.86	0.005	1384.86	0.00411	1384.86	0.00307	1384.86	0.00195
1383.43	0.00585	1383.43	0.00496	1383.43	0.00408	1383.43	0.00305	1383.43	0.00194
1382	0.00587	1382	0.00497	1382	0.00409	1382	0.00307	1382	0.00196
1380.58	0.00596	1380.58	0.00505	1380.58	0.00417	1380.58	0.00313	1380.58	0.002
1379.15	0.00615	1379.15	0.0052	1379.15	0.0043	1379.15	0.00324	1379.15	0.00209
1377.72	0.00644	1377.72	0.00544	1377.72	0.00451	1377.72	0.00341	1377.72	0.00222
1376.29	0.00686	1376.29	0.0058	1376.29	0.00481	1376.29	0.00365	1376.29	0.00241
1374.87	0.00746	1374.87	0.00629	1374.87	0.00524	1374.87	0.004	1374.87	0.00268
1373.44	0.00831	1373.44	0.007	1373.44	0.00583	1373.44	0.00449	1373.44	0.00306
1372.01	0.00954	1372.01	0.00802	1372.01	0.0067	1372.01	0.0052	1372.01	0.00361
1370.58	0.01142	1370.58	0.00958	1370.58	0.00802	1370.58	0.00629	1370.58	0.00447
1369.16	0.01443	1369.16	0.01208	1369.16	0.01013	1369.16	0.00803	1369.16	0.00586
1367.73	0.0195	1367.73	0.01629	1367.73	0.01369	1367.73	0.011	1367.73	0.00824
1366.3	0.02838	1366.3	0.02366	1366.3	0.01994	1366.3	0.01623	1366.3	0.0125
1364.87	0.04436	1364.87	0.03693	1364.87	0.0312	1364.87	0.02571	1364.87	0.02029
1363.44	0.07338	1363.44	0.06102	1363.44	0.05169	1363.44	0.04303	1363.44	0.03463
1362.02	0.12554	1362.02	0.1043	1362.02	0.08859	1362.02	0.0743	1362.02	0.06066
1360.59	0.21706	1360.59	0.18028	1360.59	0.15343	1360.59	0.12931	1360.59	0.10661
1359.16	0.37273	1359.16	0.30952	1359.16	0.26378	1359.16	0.22292	1359.16	0.18483
1357.73	0.62847	1357.73	0.52184	1357.73	0.44494	1357.73	0.37638	1357.73	0.31291
1356.31	1.03184	1356.31	0.85651	1356.31	0.72998	1356.31	0.61723	1356.31	0.51342
1354.88	1.63515	1354.88	1.35648	1354.88	1.15454	1354.88	0.97479	1354.88	0.81007
1353.45	2.47197	1353.45	2.04888	1353.45	1.74012	1353.45	1.466	1353.45	1.21606
1352.02	3.51078	1352.02	2.90695	1352.02	2.46239	1352.02	2.06931	1352.02	1.71271
1350.6	4.60287	1350.6	3.80748	1350.6	3.21653	1350.6	2.69672	1350.6	2.2274
1349.17	5.48295	1349.17	4.53146	1349.17	3.81941	1349.17	3.19667	1349.17	2.63672
1347.74	5.87735	1347.74	4.85337	1347.74	4.08455	1347.74	3.416	1347.74	2.81693
1346.31	5.66746	1346.31	4.67619	1346.31	3.93316	1346.31	3.2903	1346.31	2.7162
1344.88	4.95937	1344.88	4.0889	1344.88	3.44028	1344.88	2.88121	1344.88	2.38387
1343.46	3.99693	1343.46	3.2937	1343.46	2.774	1343.46	2.32699	1343.46	1.93125
1342.03	3.01782	1342.03	2.48636	1342.03	2.09701	1342.03	1.76221	1342.03	1.46757
1340.6	2.17015	1340.6	1.78811	1340.6	1.51048	1340.6	1.27138	1340.6	1.06239
1339.17	1.50833	1339.17	1.24312	1339.17	1.05168	1339.17	0.88635	1339.17	0.74284
1337.75	1.02588	1337.75	0.84578	1337.75	0.71645	1337.75	0.60437	1337.75	0.50763
1336.32	0.68954	1336.32	0.5687	1336.32	0.48225	1336.32	0.40701	1336.32	0.34231
1334.89	0.46155	1334.89	0.38084	1334.89	0.32322	1334.89	0.27284	1334.89	0.22955
1333.46	0.30982	1333.46	0.25581	1333.46	0.21724	1333.46	0.18337	1333.46	0.1542
1332.04	0.21036	1332.04	0.17383	1332.04	0.1477	1332.04	0.12466	1332.04	0.10472
1330.61	0.14632	1330.61	0.12104	1330.61	0.10289	1330.61	0.08684	1330.61	0.07286
1329.18	0.10616	1329.18	0.08792	1329.18	0.07477	1329.18	0.06313	1329.18	0.05292
1327.75	0.08203	1327.75	0.06802	1327.75	0.05787	1327.75	0.0489	1327.75	0.04099
1326.32	0.06854	1326.32	0.05688	1326.32	0.04845	1326.32	0.04099	1326.32	0.03438
1324.9	0.06184	1324.9	0.05137	1324.9	0.04381	1324.9	0.03713	1324.9	0.03119
1323.47	0.05886	1323.47	0.04895	1323.47	0.04181	1323.47	0.03552	1323.47	0.02988
1322.04	0.05682	1322.04	0.04731	1322.04	0.04049	1322.04	0.03448	1322.04	0.02907
1320.61	0.05327	1320.61	0.04443	1320.61	0.03812	1320.61	0.03254	1320.61	0.02752
1319.19	0.04678	1319.19	0.0391	1319.19	0.03366	1319.19	0.02881	1319.19	0.02446
1317.76	0.03753	1317.76	0.03147	1317.76	0.0272	1317.76	0.02335	1317.76	0.01994
1316.33	0.02714	1316.33	0.02285	1316.33	0.01986	1316.33	0.01713	1316.33	0.01473
1314.9	0.01758	1314.9	0.01488	1314.9	0.01305	1314.9	0.01132	1314.9	0.00986
1313.48	0.01016	1313.48	0.00868	1313.48	0.00771	1313.48	0.00676	1313.48	0.006
1312.05	0.00521	1312.05	0.00451	1312.05	0.00409	1312.05	0.00365	1312.05	0.00334
1310.62	0.00231	1310.62	0.00206	1310.62	0.00194	1310.62	0.00179	1310.62	0.00172
1309.19	0.00084	1309.19	0.00079	1309.19	0.00081	1309.19	0.0008	1309.19	0.00083
1307.76	0.00021	1307.76	0.00022	1307.76	0.00027	1307.76	0.0003	1307.76	0.00037
1306.34	1e-05	1306.34	3e-05	1306.34	6e-05	1306.34	9e-05	1306.34	0.00015
1304.91	2e-05	1304.91	0	1304.91	0	1304.91	2e-05	1304.91	6e-05
1303.48	9e-05	1303.48	5e-05	1303.48	1e-05	1303.48	0	1303.48	2e-05
1302.05	0.00015	1302.05	0.0001	1302.05	3e-05	1302.05	0	1302.05	1e-05
1300.63	0.00016	1300.63	0.0001	1300.63	3e-05	1300.63	0	1300.63	2e-05
1299.2	0.00011	1299.2	6e-05	1299.2	1e-05	1299.2	0	1299.2	4e-05
1297.77	2e-05	1297.77	1e-05	1297.77	1e-05	1297.77	6e-05	1297.77	0.00013
1296.34	1e-05	1296.34	3e-05	1296.34	0.0001	1296.34	0.00025	1296.34	0.0003
1294.92	0.00012	1294.92	0.00019	1294.92	0.00036	1294.92	0.00061	1294.92	0.00059
1293.49	0.00034	1293.49	0.00046	1293.49	0.00071	1293.49	0.00107	1293.49	0.00092
1292.06	0.00052	1292.06	0.00067	1292.06	0.00098	1292.06	0.00142	1292.06	0.00117
1290.63	0.0005	1290.63	0.00066	1290.63	0.00099	1290.63	0.00145	1290.63	0.00119
1289.2	0.00029	1289.2	0.00042	1289.2	0.00071	1289.2	0.00113	1289.2	0.00099
1287.78	6e-05	1287.78	0.00013	1287.78	0.00032	1287.78	0.00064	1287.78	0.00065
1286.35	1e-05	1286.35	0	1286.35	5e-05	1286.35	0.00022	1286.35	0.00033
1284.92	0.00023	1284.92	0.00012	1284.92	1e-05	1284.92	2e-05	1284.92	0.0001
1283.49	0.00063	1283.49	0.00043	1283.49	0.00017	1283.49	2e-05	1283.49	2e-05
1282.07	0.00109	1282.07	0.00081	1282.07	0.00041	1282.07	0.00014	1282.07	0
1280.64	0.00148	1280.64	0.00114	1280.64	0.00065	1280.64	0.00028	1280.64	5e-05
1279.21	0.00178	1279.21	0.00138	1279.21	0.00082	1279.21	0.0004	1279.21	0.0001
1277.78	0.00196	1277.78	0.00154	1277.78	0.00093	1277.78	0.00047	1277.78	0.00013
1276.36	0.00206	1276.36	0.00161	1276.36	0.00098	1276.36	0.0005	1276.36	0.00015
1274.93	0.0021	1274.93	0.00164	1274.93	0.00099	1274.93	0.0005	1274.93	0.00015
1273.5	0.0021	1273.5	0.00163	1273.5	0.00097	1273.5	0.00049	1273.5	0.00015
1272.07	0.00207	1272.07	0.0016	1272.07	0.00094	1272.07	0.00047	1272.07	0.00014
1270.64	0.00201	1270.64	0.00154	1270.64	0.0009	1270.64	0.00044	1270.64	0.00013
1269.22	0.00194	1269.22	0.00147	1269.22	0.00085	1269.22	0.00041	1269.22	0.00012
1267.79	0.00186	1267.79	0.0014	1267.79	0.00079	1267.79	0.00037	1267.79	0.00011
1266.36	0.00177	1266.36	0.00132	1266.36	0.00073	1266.36	0.00033	1266.36	0.0001
1264.93	0.00167	1264.93	0.00123	1264.93	0.00067	1264.93	0.0003	1264.93	9e-05
1263.51	0.00157	1263.51	0.00115	1263.51	0.00061	1263.51	0.00027	1263.51	8e-05
1262.08	0.00147	1262.08	0.00107	1262.08	0.00055	1262.08	0.00024	1262.08	7e-05
1260.65	0.00137	1260.65	0.00099	1260.65	0.0005	1260.65	0.00021	1260.65	6e-05
1259.22	0.00127	1259.22	0.00091	1259.22	0.00045	1259.22	0.00019	1259.22	5e-05
1257.8	0.00117	1257.8	0.00083	1257.8	0.0004	1257.8	0.00016	1257.8	4e-05
1256.37	0.00106	1256.37	0.00075	1256.37	0.00035	1256.37	0.00014	1256.37	4e-05
1254.94	0.00095	1254.94	0.00066	1254.94	0.00031	1254.94	0.00012	1254.94	3e-05
1253.51	0.00084	1253.51	0.00058	1253.51	0.00026	1253.51	9e-05	1253.51	3e-05
1252.08	0.00072	1252.08	0.00049	1252.08	0.00022	1252.08	7e-05	1252.08	2e-05
1250.66	0.00061	1250.66	0.00041	1250.66	0.00018	1250.66	5e-05	1250.66	1e-05
1249.23	0.0005	1249.23	0.00032	1249.23	0.00013	1249.23	4e-05	1249.23	1e-05
1247.8	0.0004	1247.8	0.00025	1247.8	0.0001	1247.8	2e-05	1247.8	1e-05
1246.37	0.0003	1246.37	0.00018	1246.37	6e-05	1246.37	1e-05	1246.37	0
1244.95	0.00021	1244.95	0.00011	1244.95	3e-05	1244.95	0	1244.95	0
1243.52	0.00013	1243.52	6e-05	1243.52	1e-05	1243.52	0	1243.52	0
1242.09	6e-05	1242.09	2e-05	1242.09	0	1242.09	1e-05	1242.09	1e-05
1240.66	2e-05	1240.66	0	1240.66	0	1240.66	2e-05	1240.66	1e-05
1239.24	0	1239.24	0	1239.24	2e-05	1239.24	4e-05	1239.24	3e-05
1237.81	0	1237.81	1e-05	1237.81	5e-05	1237.81	7e-05	1237.81	4e-05
1236.38	2e-05	1236.38	4e-05	1236.38	9e-05	1236.38	0.0001	1236.38	5e-05
1234.95	6e-05	1234.95	9e-05	1234.95	0.00014	1234.95	0.00013	1234.95	6e-05
1233.52	0.00011	1233.52	0.00015	1233.52	0.0002	1233.52	0.00017	1233.52	7e-05
1232.1	0.00019	1232.1	0.00023	1232.1	0.00026	1232.1	0.00022	1232.1	9e-05
1230.67	0.0003	1230.67	0.00033	1230.67	0.00035	1230.67	0.00027	1230.67	0.00011
1229.24	0.00043	1229.24	0.00045	1229.24	0.00045	1229.24	0.00034	1229.24	0.00013
1227.81	0.00061	1227.81	0.00061	1227.81	0.00058	1227.81	0.00042	1227.81	0.00017
1226.39	0.00082	1226.39	0.00079	1226.39	0.00073	1226.39	0.00053	1226.39	0.00021
1224.96	0.00107	1224.96	0.00101	1224.96	0.00092	1224.96	0.00065	1224.96	0.00026
1223.53	0.00136	1223.53	0.00127	1223.53	0.00113	1223.53	0.00078	1223.53	0.00032
1222.1	0.00167	1222.1	0.00156	1222.1	0.00135	1222.1	0.00093	1222.1	0.00038
1220.68	0.002	1220.68	0.00188	1220.68	0.00159	1220.68	0.00108	1220.68	0.00044
1219.25	0.00233	1219.25	0.0022	1219.25	0.00181	1219.25	0.00122	1219.25	0.00049
1217.82	0.00265	1217.82	0.00251	1217.82	0.00202	1217.82	0.00135	1217.82	0.00053
1216.39	0.00296	1216.39	0.0028	1216.39	0.00221	1216.39	0.00147	1216.39	0.00055
1214.96	0.00326	1214.96	0.00308	1214.96	0.00238	1214.96	0.00157	1214.96	0.00057
1213.54	0.00358	1213.54	0.00335	1213.54	0.00255	1213.54	0.00167	1213.54	0.00059
1212.11	0.00392	1212.11	0.00363	1212.11	0.00273	1212.11	0.00178	1212.11	0.00061
1210.68	0.0043	1210.68	0.00395	1210.68	0.00295	1210.68	0.00191	1210.68	0.00064
1209.25	0.00472	1209.25	0.00431	1209.25	0.0032	1209.25	0.00206	1209.25	0.00068
1207.83	0.00516	1207.83	0.00468	1207.83	0.00346	1207.83	0.00221	1207.83	0.00072
1206.4	0.00555	1206.4	0.00501	1206.4	0.0037	1206.4	0.00233	1206.4	0.00073
1204.97	0.00585	1204.97	0.00525	1204.97	0.00386	1204.97	0.00239	1204.97	0.00072
1203.54	0.006	1203.54	0.00537	1203.54	0.00393	1203.54	0.00236	1203.54	0.00066
1202.12	0.00601	1202.12	0.00537	1202.12	0.00391	1202.12	0.00228	1202.12	0.00057
1200.69	0.00592	1200.69	0.0053	1200.69	0.00382	1200.69	0.00216	1200.69	0.00047
1199.26	0.00579	1199.26	0.00521	1199.26	0.00372	1199.26	0.00205	1199.26	0.00039

## Sheet: Fig. 6c
0 min		3 min		6 min		9 min		12 min
Wavenumber (cm-1)	Absorbance (a.u.)	Wavenumber (cm-1)	Absorbance (a.u.)	Wavenumber (cm-1)	Absorbance (a.u.)	Wavenumber (cm-1)	Absorbance (a.u.)	Wavenumber (cm-1)	Absorbance (a.u.)
1700.38	0.00027	1700.38	0	1700.38	2e-05	1700.38	0.00019	1700.38	0.00043
1698.95	0.00028	1698.95	0	1698.95	3e-05	1698.95	0.0002	1698.95	0.00044
1697.52	0.0003	1697.52	0	1697.52	3e-05	1697.52	0.0002	1697.52	0.00044
1696.1	0.00032	1696.1	1e-05	1696.1	3e-05	1696.1	0.0002	1696.1	0.00045
1694.67	0.00034	1694.67	1e-05	1694.67	3e-05	1694.67	0.00021	1694.67	0.00047
1693.24	0.00036	1693.24	1e-05	1693.24	3e-05	1693.24	0.00022	1693.24	0.00049
1691.81	0.00038	1691.81	1e-05	1691.81	3e-05	1691.81	0.00023	1691.81	0.00052
1690.39	0.00039	1690.39	0	1690.39	4e-05	1690.39	0.00026	1690.39	0.00057
1688.96	0.00039	1688.96	0	1688.96	5e-05	1688.96	0.0003	1688.96	0.00063
1687.53	0.00039	1687.53	0	1687.53	7e-05	1687.53	0.00036	1687.53	0.00073
1686.1	0.00037	1686.1	0	1686.1	0.0001	1686.1	0.00044	1686.1	0.00086
1684.67	0.00035	1684.67	0	1684.67	0.00015	1684.67	0.00055	1684.67	0.00103
1683.25	0.00031	1683.25	1e-05	1683.25	0.00022	1683.25	0.00069	1683.25	0.00124
1681.82	0.00028	1681.82	3e-05	1681.82	0.00031	1681.82	0.00087	1681.82	0.00149
1680.39	0.00024	1680.39	6e-05	1680.39	0.00042	1680.39	0.00109	1680.39	0.0018
1678.96	0.0002	1678.96	0.0001	1678.96	0.00056	1678.96	0.00134	1678.96	0.00216
1677.54	0.00016	1677.54	0.00015	1677.54	0.00073	1677.54	0.00164	1677.54	0.00257
1676.11	0.00012	1676.11	0.00022	1676.11	0.00093	1676.11	0.00199	1676.11	0.00304
1674.68	9e-05	1674.68	0.00031	1674.68	0.00117	1674.68	0.00238	1674.68	0.00358
1673.25	6e-05	1673.25	0.00041	1673.25	0.00144	1673.25	0.00283	1673.25	0.00417
1671.83	4e-05	1671.83	0.00053	1671.83	0.00174	1671.83	0.00332	1671.83	0.00483
1670.4	2e-05	1670.4	0.00066	1670.4	0.00208	1670.4	0.00386	1670.4	0.00556
1668.97	1e-05	1668.97	0.00081	1668.97	0.00245	1668.97	0.00446	1668.97	0.00635
1667.54	0	1667.54	0.00098	1667.54	0.00285	1667.54	0.0051	1667.54	0.0072
1666.11	0	1666.11	0.00116	1666.11	0.00328	1666.11	0.00579	1666.11	0.00812
1664.69	0	1664.69	0.00136	1664.69	0.00375	1664.69	0.00652	1664.69	0.00909
1663.26	0	1663.26	0.00158	1663.26	0.00425	1663.26	0.0073	1663.26	0.01011
1661.83	1e-05	1661.83	0.00181	1661.83	0.00477	1661.83	0.00812	1661.83	0.01118
1660.4	2e-05	1660.4	0.00207	1660.4	0.00534	1660.4	0.00899	1660.4	0.01231
1658.98	4e-05	1658.98	0.00236	1658.98	0.00595	1658.98	0.00993	1658.98	0.01352
1657.55	6e-05	1657.55	0.00267	1657.55	0.00662	1657.55	0.01094	1657.55	0.01482
1656.12	9e-05	1656.12	0.00302	1656.12	0.00734	1656.12	0.01203	1656.12	0.01621
1654.69	0.00013	1654.69	0.00339	1654.69	0.00812	1654.69	0.01319	1654.69	0.01769
1653.27	0.00017	1653.27	0.00378	1653.27	0.00894	1653.27	0.01442	1653.27	0.01924
1651.84	0.00022	1651.84	0.00419	1651.84	0.0098	1651.84	0.01571	1651.84	0.02087
1650.41	0.00027	1650.41	0.00462	1650.41	0.0107	1650.41	0.01705	1650.41	0.02255
1648.98	0.00032	1648.98	0.00507	1648.98	0.01163	1648.98	0.01841	1648.98	0.02427
1647.55	0.00038	1647.55	0.00552	1647.55	0.01256	1647.55	0.01978	1647.55	0.02598
1646.13	0.00044	1646.13	0.00597	1646.13	0.01349	1646.13	0.02114	1646.13	0.02767
1644.7	0.0005	1644.7	0.00641	1644.7	0.01439	1644.7	0.02244	1644.7	0.02931
1643.27	0.00056	1643.27	0.00682	1643.27	0.01525	1643.27	0.02369	1643.27	0.03086
1641.84	0.00061	1641.84	0.0072	1641.84	0.01603	1641.84	0.02483	1641.84	0.03229
1640.42	0.00064	1640.42	0.00752	1640.42	0.0167	1640.42	0.02583	1640.42	0.03355
1638.99	0.00065	1638.99	0.00775	1638.99	0.01723	1638.99	0.02664	1638.99	0.03458
1637.56	0.00064	1637.56	0.00787	1637.56	0.01758	1637.56	0.02723	1637.56	0.03535
1636.13	0.00061	1636.13	0.00788	1636.13	0.01775	1636.13	0.02757	1636.13	0.03582
1634.71	0.00055	1634.71	0.0078	1634.71	0.01774	1634.71	0.02768	1634.71	0.03602
1633.28	0.00049	1633.28	0.00764	1633.28	0.0176	1633.28	0.02759	1633.28	0.03597
1631.85	0.00041	1631.85	0.00743	1631.85	0.01737	1631.85	0.02736	1631.85	0.03574
1630.42	0.00035	1630.42	0.00721	1630.42	0.01708	1630.42	0.02704	1630.42	0.03538
1628.99	0.00029	1628.99	0.00701	1628.99	0.01679	1628.99	0.02666	1628.99	0.03493
1627.57	0.00025	1627.57	0.00682	1627.57	0.01649	1627.57	0.02626	1627.57	0.03443
1626.14	0.00021	1626.14	0.00665	1626.14	0.01618	1626.14	0.02582	1626.14	0.03385
1624.71	0.00018	1624.71	0.00647	1624.71	0.01581	1624.71	0.02528	1624.71	0.03316
1623.28	0.00014	1623.28	0.00623	1623.28	0.01532	1623.28	0.02458	1623.28	0.03229
1621.86	9e-05	1621.86	0.0059	1621.86	0.01465	1621.86	0.02365	1621.86	0.03116
1620.43	0	1620.43	0.00544	1620.43	0.01374	1620.43	0.02244	1620.43	0.02972
1619	-0.00013	1619	0.0048	1619	0.01256	1619	0.0209	1619	0.02792
1617.57	-0.00031	1617.57	0.00395	1617.57	0.01106	1617.57	0.01896	1617.57	0.0257
1616.15	-0.00055	1616.15	0.00284	1616.15	0.00917	1616.15	0.01655	1616.15	0.02296
1614.72	-0.00083	1614.72	0.00146	1614.72	0.00686	1614.72	0.01359	1614.72	0.01956
1613.29	-0.00101	1613.29	-0.00015	1613.29	0.00413	1613.29	0.01	1613.29	0.0154
1611.86	-0.00075	1611.86	-0.00172	1611.86	0.00119	1611.86	0.0059	1611.86	0.01051
1610.44	0.00072	1610.44	-0.00258	1610.44	-0.00137	1610.44	0.0018	1610.44	0.00533
1609.01	0.00468	1609.01	-0.0014	1609.01	-0.0023	1609.01	-0.00111	1609.01	0.00101
1607.58	0.01316	1607.58	0.00384	1607.58	0.00036	1607.58	-0.00086	1607.58	-0.00048
1606.15	0.02838	1606.15	0.01552	1606.15	0.00898	1606.15	0.00501	1606.15	0.00336
1604.72	0.05184	1604.72	0.03539	1604.72	0.02547	1604.72	0.01858	1604.72	0.01474
1603.3	0.08326	1603.3	0.06352	1603.3	0.05011	1603.3	0.04037	1603.3	0.03437
1601.87	0.12002	1601.87	0.09753	1601.87	0.08087	1601.87	0.06862	1601.87	0.06069
1600.44	0.15726	1600.44	0.13291	1600.44	0.11358	1600.44	0.09939	1600.44	0.08995
1599.01	0.1894	1599.01	0.16413	1599.01	0.14301	1599.01	0.12762	1599.01	0.11724
1597.59	0.21122	1597.59	0.18607	1597.59	0.16424	1597.59	0.14845	1597.59	0.13775
1596.16	0.21924	1596.16	0.19514	1596.16	0.17373	1596.16	0.1583	1596.16	0.14788
1594.73	0.21226	1594.73	0.18994	1594.73	0.16997	1594.73	0.15558	1594.73	0.14593
1593.3	0.19148	1593.3	0.1715	1593.3	0.15376	1593.3	0.1409	1593.3	0.13237
1591.88	0.16052	1591.88	0.14308	1591.88	0.12807	1591.88	0.117	1591.88	0.1098
1590.45	0.12446	1590.45	0.10963	1590.45	0.09748	1590.45	0.0883	1590.45	0.08244
1589.02	0.08896	1589.02	0.07658	1589.02	0.06712	1589.02	0.05975	1589.02	0.05517
1587.59	0.05856	1587.59	0.04842	1587.59	0.0413	1587.59	0.03555	1587.59	0.03208
1586.16	0.03576	1586.16	0.02758	1586.16	0.02235	1586.16	0.01801	1586.16	0.01546
1584.74	0.02068	1584.74	0.01419	1584.74	0.01041	1584.74	0.00722	1584.74	0.0054
1583.31	0.01182	1583.31	0.00672	1583.31	0.00401	1583.31	0.00173	1583.31	0.00049
1581.88	0.00712	1581.88	0.00312	1581.88	0.00118	1581.88	-0.00042	1581.88	-0.00122
1580.45	0.00478	1580.45	0.00162	1580.45	0.00021	1580.45	-0.0009	1580.45	-0.00138
1579.03	0.0036	1579.03	0.00108	1579.03	3e-05	1579.03	-0.00075	1579.03	-0.00101
1577.6	0.00296	1577.6	0.00088	1577.6	7e-05	1577.6	-0.00048	1577.6	-0.0006
1576.17	0.00256	1576.17	0.00079	1576.17	0.00013	1576.17	-0.00028	1576.17	-0.0003
1574.74	0.00232	1574.74	0.00073	1574.74	0.00017	1574.74	-0.00015	1574.74	-0.00011
1573.32	0.00216	1573.32	0.0007	1573.32	0.0002	1573.32	-8e-05	1573.32	-1e-05
1571.89	0.00208	1571.89	0.0007	1571.89	0.00023	1571.89	-4e-05	1571.89	3e-05
1570.46	0.00222	1570.46	0.00072	1570.46	0.00027	1570.46	-1e-05	1570.46	5e-05
1569.03	0.00234	1569.03	0.00074	1569.03	0.00029	1569.03	1e-05	1569.03	4e-05
1567.6	0.00252	1567.6	0.00077	1567.6	0.00032	1567.6	4e-05	1567.6	3e-05
1566.18	0.00272	1566.18	0.00082	1566.18	0.00034	1566.18	3e-05	1566.18	4e-05
1564.75	0.003	1564.75	0.00093	1564.75	0.00042	1564.75	4e-05	1564.75	3e-05
1563.32	0.00326	1563.32	0.00106	1563.32	0.00051	1563.32	8e-05	1563.32	2e-05
1561.89	0.00354	1561.89	0.00122	1561.89	0.00062	1561.89	0.00012	1561.89	1e-05
1560.47	0.00384	1560.47	0.00138	1560.47	0.00075	1560.47	0.00017	1560.47	1e-05
1559.04	0.00412	1559.04	0.00155	1559.04	0.00087	1559.04	0.00023	1559.04	2e-05
1557.61	0.00438	1557.61	0.00173	1557.61	0.001	1557.61	0.0003	1557.61	4e-05
1556.18	0.00462	1556.18	0.00191	1556.18	0.00113	1556.18	0.00037	1556.18	7e-05
1554.76	0.00488	1554.76	0.00208	1554.76	0.00125	1554.76	0.00043	1554.76	0.0001
1553.33	0.00508	1553.33	0.00224	1553.33	0.00136	1553.33	0.0005	1553.33	0.00013
1551.9	0.00522	1551.9	0.0024	1551.9	0.00147	1551.9	0.00056	1551.9	0.00016
1550.47	0.0053	1550.47	0.00256	1550.47	0.00157	1550.47	0.00063	1550.47	0.00019
1549.04	0.00538	1549.04	0.0027	1549.04	0.00166	1549.04	0.00068	1549.04	0.00022
1547.62	0.0055	1547.62	0.00286	1547.62	0.00176	1547.62	0.00074	1547.62	0.00023
1546.19	0.00572	1546.19	0.00301	1546.19	0.00185	1546.19	0.00077	1546.19	0.00025
1544.76	0.0061	1544.76	0.00325	1544.76	0.002	1544.76	0.00084	1544.76	0.00028
1543.33	0.0067	1543.33	0.00365	1543.33	0.00225	1543.33	0.00098	1543.33	0.00035
1541.91	0.00772	1541.91	0.00433	1541.91	0.0027	1541.91	0.00124	1541.91	0.0005
1540.48	0.00936	1540.48	0.00545	1540.48	0.00346	1540.48	0.0017	1540.48	0.0008
1539.05	0.01188	1539.05	0.00723	1539.05	0.00467	1539.05	0.00247	1539.05	0.00133
1537.62	0.01572	1537.62	0.00996	1537.62	0.00655	1537.62	0.00372	1537.62	0.00222
1536.2	0.02138	1536.2	0.01409	1536.2	0.00941	1536.2	0.00566	1536.2	0.00363
1534.77	0.02952	1534.77	0.02013	1534.77	0.01365	1534.77	0.00861	1534.77	0.0058
1533.34	0.04098	1533.34	0.02874	1533.34	0.01973	1533.34	0.0129	1533.34	0.00901
1531.91	0.05676	1531.91	0.04075	1531.91	0.02829	1531.91	0.01902	1531.91	0.01362
1530.48	0.07832	1530.48	0.05733	1530.48	0.04021	1530.48	0.02761	1530.48	0.02014
1529.06	0.10772	1529.06	0.08011	1529.06	0.0567	1529.06	0.03958	1529.06	0.02928
1527.63	0.14794	1527.63	0.11146	1527.63	0.07953	1527.63	0.05624	1527.63	0.04204
1526.2	0.20316	1526.2	0.15467	1526.2	0.11117	1526.2	0.07938	1526.2	0.05983
1524.77	0.27888	1524.77	0.21394	1524.77	0.15473	1524.77	0.1113	1524.77	0.08435
1523.35	0.38074	1523.35	0.29359	1523.35	0.21338	1523.35	0.15431	1523.35	0.11738
1521.92	0.51278	1521.92	0.39655	1521.92	0.28925	1521.92	0.20996	1521.92	0.16007
1520.49	0.67476	1520.49	0.52242	1520.49	0.38203	1520.49	0.27803	1520.49	0.21221
1519.06	0.85978	1519.06	0.66571	1519.06	0.48764	1519.06	0.3556	1519.06	0.27161
1517.64	1.05324	1517.64	0.81508	1517.64	0.59778	1517.64	0.43666	1517.64	0.33369
1516.21	1.2343	1516.21	0.95451	1516.21	0.70073	1516.21	0.51268	1516.21	0.39202
1514.78	1.37932	1514.78	1.06591	1514.78	0.78324	1514.78	0.57401	1514.78	0.43924
1513.35	1.46664	1513.35	1.13275	1513.35	0.83319	1513.35	0.61168	1513.35	0.46851
1511.92	1.48118	1511.92	1.14356	1511.92	0.8421	1511.92	0.61938	1511.92	0.47495
1510.5	1.41836	1510.5	1.09489	1510.5	0.80731	1510.5	0.59498	1510.5	0.45689
1509.07	1.2856	1509.07	0.99247	1509.07	0.73294	1509.07	0.54136	1509.07	0.41641
1507.64	1.10086	1507.64	0.85015	1507.64	0.62903	1507.64	0.46575	1507.64	0.35895
1506.21	0.8887	1506.21	0.68673	1506.21	0.50931	1506.21	0.37812	1506.21	0.29209
1504.79	0.67498	1504.79	0.52203	1504.79	0.38828	1504.79	0.28909	1504.79	0.22389
1503.36	0.48188	1503.36	0.37301	1503.36	0.27839	1503.36	0.20787	1503.36	0.16143
1501.93	0.32408	1501.93	0.25095	1501.93	0.18803	1501.93	0.14074	1501.93	0.10956
1500.5	0.20736	1500.5	0.16035	1500.5	0.12061	1500.5	0.09036	1500.5	0.07043
1499.08	0.12948	1499.08	0.09963	1499.08	0.07513	1499.08	0.05615	1499.08	0.04369
1497.65	0.08288	1497.65	0.06308	1497.65	0.04754	1497.65	0.03523	1497.65	0.02721
1496.22	0.05782	1496.22	0.04328	1496.22	0.03243	1496.22	0.02364	1496.22	0.01799
1494.79	0.04518	1494.79	0.03322	1494.79	0.02466	1494.79	0.01759	1494.79	0.01311
1493.36	0.03842	1493.36	0.02782	1493.36	0.02045	1493.36	0.01426	1493.36	0.0104
1491.94	0.03382	1491.94	0.0242	1491.94	0.01766	1491.94	0.01205	1491.94	0.00861
1490.51	0.02976	1490.51	0.02107	1490.51	0.01528	1490.51	0.01022	1490.51	0.00715
1489.08	0.0256	1489.08	0.01794	1489.08	0.01295	1489.08	0.00848	1489.08	0.0058
1487.65	0.02126	1487.65	0.01474	1487.65	0.01062	1487.65	0.00679	1487.65	0.00452
1486.23	0.01692	1486.23	0.01158	1486.23	0.00834	1486.23	0.00518	1486.23	0.00333
1484.8	0.01278	1484.8	0.00864	1484.8	0.00624	1484.8	0.00374	1484.8	0.00229
1483.37	0.0092	1483.37	0.00612	1483.37	0.00447	1483.37	0.00255	1483.37	0.00145
1481.94	0.0063	1481.94	0.00415	1481.94	0.00309	1481.94	0.00166	1481.94	0.00084
1480.52	0.00418	1480.52	0.00271	1480.52	0.00212	1480.52	0.00105	1480.52	0.00044
1479.09	0.00272	1479.09	0.00155	1479.09	0.0015	1479.09	0.0007	1479.09	0.00023
1477.66	0.00176	1477.66	0.00085	1477.66	0.00073	1477.66	0.00022	1477.66	-5e-05
1476.23	0.00115	1476.23	0.00045	1476.23	0.00039	1476.23	2e-05	1476.23	-0.00012
1474.8	0.00035	1474.8	0.00022	1474.8	0.0002	1474.8	-5e-05	1474.8	-0.0001
1473.38	0.00018	1473.38	9e-05	1473.38	0.0001	1473.38	-6e-05	1473.38	-2e-05
1471.95	0.0001	1471.95	2e-05	1471.95	4e-05	1471.95	-4e-05	1471.95	7e-05
1470.52	2e-05	1470.52	-1e-05	1470.52	1e-05	1470.52	0	1470.52	0.00017
1469.09	0	1469.09	-1e-05	1469.09	-1e-05	1469.09	4e-05	1469.09	0.00027
1467.67	-2e-05	1467.67	-1e-05	1467.67	-2e-05	1467.67	8e-05	1467.67	0.00034
1466.24	-2e-05	1466.24	-2e-05	1466.24	-2e-05	1466.24	0.0001	1466.24	0.00036
1464.81	-2e-05	1464.81	-4e-05	1464.81	-4e-05	1464.81	0.0001	1464.81	0.00029
1463.38	1e-05	1463.38	-5e-05	1463.38	-3e-05	1463.38	8e-05	1463.38	0.0002
1461.96	8e-05	1461.96	-4e-05	1461.96	2e-05	1461.96	4e-05	1461.96	9e-05
1460.53	0.00024	1460.53	3e-05	1460.53	0.00015	1460.53	-2e-05	1460.53	2e-05
1459.1	0.00054	1459.1	0.00022	1459.1	0.00039	1459.1	8e-05	1459.1	1e-05
1457.67	0.00104	1457.67	0.00059	1457.67	0.00082	1457.67	0.00033	1457.67	0.00012
1456.24	0.00182	1456.24	0.00119	1456.24	0.00147	1456.24	0.00078	1456.24	0.00041
1454.82	0.00288	1454.82	0.00205	1454.82	0.00237	1454.82	0.00142	1454.82	0.00087
1453.39	0.00414	1453.39	0.00309	1453.39	0.00342	1453.39	0.00221	1453.39	0.00146
1451.96	0.00546	1451.96	0.00417	1451.96	0.00448	1451.96	0.00301	1451.96	0.00207
1450.53	0.00662	1450.53	0.00511	1450.53	0.00538	1450.53	0.00369	1450.53	0.0026
1449.11	0.00742	1449.11	0.00574	1449.11	0.00594	1449.11	0.00411	1449.11	0.00292
1447.68	0.00772	1447.68	0.00596	1447.68	0.00607	1447.68	0.00419	1447.68	0.00299
1446.25	0.0075	1446.25	0.00573	1446.25	0.00575	1446.25	0.00394	1446.25	0.00279
1444.82	0.00678	1444.82	0.00511	1444.82	0.00505	1444.82	0.0034	1444.82	0.00238
1443.4	0.00568	1443.4	0.00418	1443.4	0.00407	1443.4	0.00266	1443.4	0.00181
1441.97	0.00444	1441.97	0.00312	1441.97	0.00297	1441.97	0.00184	1441.97	0.0012
1440.54	0.0032	1440.54	0.0021	1440.54	0.00193	1440.54	0.00108	1440.54	0.00064
1439.11	0.0022	1439.11	0.00128	1439.11	0.00111	1439.11	0.0005	1439.11	0.00022
1437.68	0.00154	1437.68	0.00076	1437.68	0.00059	1437.68	0.00015	1437.68	-2e-05
1436.26	0.00127	1436.26	0.00056	1436.26	0.00039	1436.26	3e-05	1436.26	-0.0001
1434.83	0.00132	1434.83	0.00061	1434.83	0.00043	1434.83	7e-05	1434.83	-5e-05
1433.4	0.00159	1433.4	0.00082	1433.4	0.00061	1433.4	0.00021	1433.4	5e-05
1431.97	0.00196	1431.97	0.0011	1431.97	0.00086	1431.97	0.00038	1431.97	0.00016
1430.55	0.00236	1430.55	0.00139	1430.55	0.0011	1430.55	0.00055	1430.55	0.00026
1429.12	0.00268	1429.12	0.00163	1429.12	0.00131	1429.12	0.00068	1429.12	0.00034
1427.69	0.0029	1427.69	0.0018	1427.69	0.00145	1427.69	0.00077	1427.69	0.0004
1426.26	0.00302	1426.26	0.00188	1426.26	0.00151	1426.26	0.00081	1426.26	0.00042
1424.84	0.00302	1424.84	0.00186	1424.84	0.00149	1424.84	0.00079	1424.84	0.0004
1423.41	0.00288	1423.41	0.00176	1423.41	0.0014	1423.41	0.00072	1423.41	0.00036
1421.98	0.00268	1421.98	0.0016	1421.98	0.00125	1421.98	0.00061	1421.98	0.00028
1420.55	0.00242	1420.55	0.00141	1420.55	0.00108	1420.55	0.00049	1420.55	0.0002
1419.12	0.00222	1419.12	0.00123	1419.12	0.00091	1419.12	0.00037	1419.12	0.00012
1417.7	0.00204	1417.7	0.0011	1417.7	0.00079	1417.7	0.00028	1417.7	5e-05
1416.27	0.00198	1416.27	0.00104	1416.27	0.00073	1416.27	0.00023	1416.27	2e-05
1414.84	0.00206	1414.84	0.0011	1414.84	0.00078	1414.84	0.00026	1414.84	3e-05
1413.41	0.00236	1413.41	0.00132	1413.41	0.00096	1413.41	0.00039	1413.41	0.00012
1411.99	0.00288	1411.99	0.00174	1411.99	0.00132	1411.99	0.00066	1411.99	0.00032
1410.56	0.00364	1410.56	0.00234	1410.56	0.00185	1410.56	0.00107	1410.56	0.00063
1409.13	0.00452	1409.13	0.00306	1409.13	0.00248	1409.13	0.00157	1409.13	0.00102
1407.7	0.0054	1407.7	0.00377	1407.7	0.00309	1407.7	0.00205	1407.7	0.0014
1406.28	0.0061	1406.28	0.00433	1406.28	0.00357	1406.28	0.00242	1406.28	0.00169
1404.85	0.0065	1404.85	0.00463	1404.85	0.00383	1404.85	0.00261	1404.85	0.00183
1403.42	0.00648	1403.42	0.00461	1403.42	0.0038	1403.42	0.00258	1403.42	0.0018
1401.99	0.00604	1401.99	0.00426	1401.99	0.00349	1401.99	0.00234	1401.99	0.00161
1400.56	0.00528	1400.56	0.00364	1400.56	0.00295	1400.56	0.00192	1400.56	0.00129
1399.14	0.00426	1399.14	0.00283	1399.14	0.00225	1399.14	0.0014	1399.14	0.00091
1397.71	0.00316	1397.71	0.00197	1397.71	0.00152	1397.71	0.00086	1397.71	0.00053
1396.28	0.0021	1396.28	0.00119	1396.28	0.00087	1396.28	0.00041	1396.28	0.00024
1394.85	0.00129	1394.85	0.00059	1394.85	0.00038	1394.85	0.00011	1394.85	8e-05
1393.43	0.00072	1393.43	0.00021	1393.43	9e-05	1393.43	-3e-05	1393.43	7e-05
1392	0.00038	1392	2e-05	1392	-4e-05	1392	-4e-05	1392	0.00016
1390.57	0.00022	1390.57	-4e-05	1390.57	-7e-05	1390.57	2e-05	1390.57	0.00029
1389.14	0.00014	1389.14	-5e-05	1389.14	-5e-05	1389.14	9e-05	1389.14	0.0004
1387.72	0.0001	1387.72	-3e-05	1387.72	-3e-05	1387.72	0.00014	1387.72	0.00048
1386.29	8e-05	1386.29	-3e-05	1386.29	-2e-05	1386.29	0.00017	1386.29	0.00051
1384.86	7e-05	1384.86	-2e-05	1384.86	-2e-05	1384.86	0.00017	1384.86	0.0005
1383.43	7e-05	1383.43	-1e-05	1383.43	-2e-05	1383.43	0.00014	1383.43	0.00046
1382	7e-05	1382	-1e-05	1382	-3e-05	1382	0.0001	1382	0.00038
1380.58	9e-05	1380.58	-2e-05	1380.58	-1e-05	1380.58	1e-05	1380.58	0.0001
1379.15	0.00011	1379.15	-1e-05	1379.15	-1e-05	1379.15	-2e-05	1379.15	5e-05
1377.72	0.00012	1377.72	-1e-05	1377.72	-1e-05	1377.72	-1e-05	1377.72	-3e-05
1376.29	0.0001	1376.29	-2e-05	1376.29	-2e-05	1376.29	-3e-05	1376.29	-0.00012
1374.87	0	1374.87	-4e-05	1374.87	-4e-05	1374.87	-5e-05	1374.87	-0.00025
1373.44	-4e-05	1373.44	-9e-05	1373.44	-7e-05	1373.44	-9e-05	1373.44	-0.00044
1372.01	-0.00012	1372.01	-0.00016	1372.01	-0.00013	1372.01	-0.00015	1372.01	-0.00071
1370.58	-0.00024	1370.58	-0.00026	1370.58	-0.0002	1370.58	-0.00022	1370.58	-0.0004
1369.16	-0.00033	1369.16	-0.00033	1369.16	-0.00022	1369.16	-0.00025	1369.16	-0.00024
1367.73	-0.00022	1367.73	-0.0002	1367.73	-7e-05	1367.73	-0.00013	1367.73	-0.00015
1366.3	0.00046	1366.3	0.00043	1366.3	0.00052	1366.3	0.00036	1366.3	0.00025
1364.87	0.00242	1364.87	0.00217	1364.87	0.00203	1364.87	0.00161	1364.87	0.00128
1363.44	0.00688	1363.44	0.00521	1363.44	0.00394	1363.44	0.00294	1363.44	0.00214
1362.02	0.01566	1362.02	0.01108	1362.02	0.00753	1362.02	0.00541	1362.02	0.00375
1360.59	0.03138	1360.59	0.02139	1360.59	0.01377	1360.59	0.00967	1360.59	0.00649
1359.16	0.05728	1359.16	0.03805	1359.16	0.02373	1359.16	0.01639	1359.16	0.0108
1357.73	0.09654	1357.73	0.06287	1357.73	0.03831	1357.73	0.02619	1357.73	0.01706
1356.31	0.1509	1356.31	0.09671	1356.31	0.05799	1356.31	0.03933	1356.31	0.02541
1354.88	0.21934	1354.88	0.13867	1354.88	0.08241	1354.88	0.05538	1354.88	0.03558
1353.45	0.29686	1353.45	0.18559	1353.45	0.10881	1353.45	0.0731	1353.45	0.04676
1352.02	0.37502	1352.02	0.23227	1352.02	0.13581	1352.02	0.09051	1352.02	0.05774
1350.6	0.44358	1350.6	0.27257	1350.6	0.15861	1350.6	0.10536	1350.6	0.06706
1349.17	0.49262	1349.17	0.30072	1349.17	0.17421	1349.17	0.11552	1349.17	0.07344
1347.74	0.5149	1347.74	0.31256	1347.74	0.18021	1347.74	0.11949	1347.74	0.07591
1346.31	0.50714	1346.31	0.30637	1346.31	0.17661	1346.31	0.11672	1346.31	0.07413
1344.88	0.47068	1344.88	0.28317	1344.88	0.16281	1344.88	0.10763	1344.88	0.06839
1343.46	0.41122	1343.46	0.24655	1343.46	0.14181	1343.46	0.09364	1343.46	0.05955
1342.03	0.33774	1342.03	0.20195	1342.03	0.11601	1342.03	0.07677	1342.03	0.0489
1340.6	0.26052	1340.6	0.15552	1340.6	0.08961	1340.6	0.05929	1340.6	0.03788
1339.17	0.1889	1339.17	0.11271	1339.17	0.06501	1339.17	0.04321	1339.17	0.02771
1337.75	0.12922	1337.75	0.07717	1337.75	0.04467	1337.75	0.02985	1337.75	0.01925
1336.32	0.08402	1336.32	0.05027	1336.32	0.02931	1336.32	0.01971	1336.32	0.01281
1334.89	0.05254	1334.89	0.03154	1334.89	0.01863	1334.89	0.01261	1334.89	0.00828
1333.46	0.03212	1333.46	0.01936	1333.46	0.01167	1333.46	0.00798	1333.46	0.00532
1332.04	0.01964	1332.04	0.01191	1332.04	0.00741	1332.04	0.00513	1332.04	0.0035
1330.61	0.01236	1330.61	0.00759	1330.61	0.0049	1330.61	0.00347	1330.61	0.00244
1329.18	0.00834	1329.18	0.00519	1329.18	0.00352	1329.18	0.00256	1329.18	0.00186
1327.75	0.00626	1327.75	0.00398	1327.75	0.00283	1327.75	0.0021	1327.75	0.00156
1326.32	0.0053	1326.32	0.00344	1326.32	0.00253	1326.32	0.0019	1326.32	0.00144
1324.9	0.00498	1324.9	0.00327	1324.9	0.00243	1324.9	0.00184	1324.9	0.0014
1323.47	0.00488	1323.47	0.00322	1323.47	0.0024	1323.47	0.00183	1323.47	0.0014
1322.04	0.00474	1322.04	0.00316	1322.04	0.00237	1322.04	0.0018	1322.04	0.00138
1320.61	0.00448	1320.61	0.00299	1320.61	0.00227	1320.61	0.00174	1320.61	0.00134
1319.19	0.00398	1319.19	0.00271	1319.19	0.00211	1319.19	0.00163	1319.19	0.00128
1317.76	0.00332	1317.76	0.00231	1317.76	0.0018	1317.76	0.00135	1317.76	0.00103
1316.33	0.00252	1316.33	0.00176	1316.33	0.00133	1316.33	0.001	1316.33	0.00076
1314.9	0.0017	1314.9	0.00117	1314.9	0.00088	1314.9	0.00066	1314.9	0.00049
1313.48	0.00097	1313.48	0.00065	1313.48	0.00048	1313.48	0.00036	1313.48	0.00026
1312.05	0.00042	1312.05	0.00027	1312.05	0.0002	1312.05	0.00027	1312.05	0.00048
1310.62	0.0001	1310.62	9e-05	1310.62	0.00012	1310.62	0.00038	1310.62	0.00056
1309.19	0	1309.19	0.00024	1309.19	0.00043	1309.19	0.00051	1309.19	0.0008
1307.76	0.00032	1307.76	0.00074	1307.76	0.00088	1307.76	0.0013	1307.76	0.00178
1306.34	0.0011	1306.34	0.0017	1306.34	0.00188	1306.34	0.00245	1306.34	0.00308
1304.91	0.00194	1304.91	0.00265	1304.91	0.00286	1304.91	0.00355	1304.91	0.00428
1303.48	0.00256	1303.48	0.00335	1303.48	0.00358	1303.48	0.00434	1303.48	0.00513
1302.05	0.00288	1302.05	0.00368	1302.05	0.00393	1302.05	0.00471	1302.05	0.00553
1300.63	0.00286	1300.63	0.00366	1300.63	0.0039	1300.63	0.00467	1300.63	0.00547
1299.2	0.0026	1299.2	0.00334	1299.2	0.00357	1299.2	0.00428	1299.2	0.00503
1297.77	0.00216	1297.77	0.00281	1297.77	0.00302	1297.77	0.00365	1297.77	0.00432
1296.34	0.00163	1296.34	0.00217	1296.34	0.00235	1296.34	0.00288	1296.34	0.00344
1294.92	0.00108	1294.92	0.00149	1294.92	0.00166	1294.92	0.00207	1294.92	0.00252
1293.49	0.00056	1293.49	0.00086	1293.49	0.00103	1293.49	0.00133	1293.49	0.00168
1292.06	0.00016	1292.06	0.00039	1292.06	0.00055	1292.06	0.00077	1292.06	0.00104
1290.63	-4e-05	1290.63	0.00016	1290.63	0.00028	1290.63	0.00048	1290.63	0.00072
1289.2	3e-05	1289.2	0.00023	1289.2	0.00025	1289.2	0.00047	1289.2	0.00075
1287.78	0.00037	1287.78	0.00061	1287.78	0.0004	1287.78	0.00072	1287.78	0.00109
1286.35	0.00096	1286.35	0.00127	1286.35	0.00065	1286.35	0.00113	1286.35	0.00166
1284.92	0.00175	1284.92	0.00211	1284.92	0.0009	1284.92	0.00159	1284.92	0.00234
1283.49	0.00268	1283.49	0.00307	1283.49	0.00111	1283.49	0.00202	1283.49	0.00302
1282.07	0.00368	1282.07	0.00407	1282.07	0.00125	1282.07	0.00238	1282.07	0.00365
1280.64	0.00468	1280.64	0.00506	1280.64	0.00131	1280.64	0.00266	1280.64	0.00418
1279.21	0.00562	1279.21	0.00597	1279.21	0.00134	1279.21	0.00287	1279.21	0.00462
1277.78	0.00646	1277.78	0.00674	1277.78	0.00136	1277.78	0.00305	1277.78	0.00499
1276.36	0.00712	1276.36	0.00737	1276.36	0.00143	1276.36	0.00325	1276.36	0.00532
1274.93	0.0076	1274.93	0.00786	1274.93	0.00159	1274.93	0.0035	1274.93	0.00567
1273.5	0.00798	1273.5	0.00825	1273.5	0.00183	1273.5	0.00382	1273.5	0.00604
1272.07	0.00826	1272.07	0.00857	1272.07	0.00213	1272.07	0.00419	1272.07	0.00644
1270.64	0.00848	1270.64	0.00884	1270.64	0.00244	1270.64	0.00455	1270.64	0.00683
1269.22	0.00868	1269.22	0.00906	1269.22	0.00269	1269.22	0.00485	1269.22	0.00714
1267.79	0.00882	1267.79	0.00922	1267.79	0.00285	1267.79	0.00505	1267.79	0.00735
1266.36	0.00896	1266.36	0.00933	1266.36	0.00289	1266.36	0.00513	1266.36	0.00745
1264.93	0.00906	1264.93	0.0094	1264.93	0.00286	1264.93	0.00511	1264.93	0.00745
1263.51	0.00916	1263.51	0.00946	1263.51	0.00279	1263.51	0.00507	1263.51	0.00742
1262.08	0.00924	1262.08	0.00953	1262.08	0.00279	1262.08	0.00508	1262.08	0.00744
1260.65	0.00936	1260.65	0.00963	1260.65	0.00292	1260.65	0.00522	1260.65	0.00758
1259.22	0.0095	1259.22	0.00978	1259.22	0.00327	1259.22	0.00556	1259.22	0.00789
1257.8	0.00964	1257.8	0.00998	1257.8	0.00387	1257.8	0.00612	1257.8	0.00838
1256.37	0.0098	1256.37	0.01023	1256.37	0.00469	1256.37	0.00687	1256.37	0.00903
1254.94	0.01	1254.94	0.01052	1254.94	0.00571	1254.94	0.00779	1254.94	0.00983
1253.51	0.0102	1253.51	0.01084	1253.51	0.00687	1253.51	0.00882	1253.51	0.01071
1252.08	0.01042	1252.08	0.01118	1252.08	0.00808	1252.08	0.00989	1252.08	0.01162
1250.66	0.01064	1250.66	0.01153	1250.66	0.00928	1250.66	0.01093	1250.66	0.01251
1249.23	0.01086	1249.23	0.01186	1249.23	0.0104	1249.23	0.0119	1249.23	0.01334
1247.8	0.01108	1247.8	0.01218	1247.8	0.0114	1247.8	0.01276	1247.8	0.01408
1246.37	0.01132	1246.37	0.01249	1246.37	0.01224	1246.37	0.0135	1246.37	0.01474
1244.95	0.01152	1244.95	0.01278	1244.95	0.01294	1244.95	0.01413	1244.95	0.01531
1243.52	0.01174	1243.52	0.01306	1243.52	0.01351	1243.52	0.01467	1243.52	0.01582
1242.09	0.01196	1242.09	0.01334	1242.09	0.01398	1242.09	0.01514	1242.09	0.01629
1240.66	0.01218	1240.66	0.01362	1240.66	0.01441	1240.66	0.01557	1240.66	0.01674
1239.24	0.0124	1239.24	0.01392	1239.24	0.0148	1239.24	0.016	1239.24	0.01719
1237.81	0.01264	1237.81	0.01424	1237.81	0.0152	1237.81	0.01643	1237.81	0.01765
1236.38	0.01292	1236.38	0.01457	1236.38	0.01561	1236.38	0.01688	1236.38	0.01813
1234.95	0.0132	1234.95	0.01492	1234.95	0.01602	1234.95	0.01735	1234.95	0.01863
1233.52	0.01346	1233.52	0.01526	1233.52	0.01643	1233.52	0.01781	1233.52	0.01913
1232.1	0.01368	1232.1	0.01557	1232.1	0.0168	1232.1	0.01824	1232.1	0.0196
1230.67	0.01384	1230.67	0.01581	1230.67	0.0171	1230.67	0.01861	1230.67	0.02002
1229.24	0.01392	1229.24	0.01596	1229.24	0.0173	1229.24	0.0189	1229.24	0.02036
1227.81	0.01392	1227.81	0.01601	1227.81	0.01741	1227.81	0.01909	1227.81	0.0206
1226.39	0.01384	1226.39	0.01598	1226.39	0.01742	1226.39	0.01919	1226.39	0.02076
1224.96	0.01372	1224.96	0.01589	1224.96	0.01738	1224.96	0.01923	1224.96	0.02086
1223.53	0.01358	1223.53	0.01581	1223.53	0.01734	1223.53	0.01926	1223.53	0.02095
1222.1	0.01352	1222.1	0.01577	1222.1	0.01734	1222.1	0.01933	1222.1	0.02106
1220.68	0.01354	1220.68	0.01583	1220.68	0.01745	1220.68	0.01949	1220.68	0.02125
1219.25	0.01366	1219.25	0.01602	1219.25	0.01768	1219.25	0.01976	1219.25	0.02155
1217.82	0.0139	1217.82	0.01632	1217.82	0.01804	1217.82	0.02014	1217.82	0.02194
1216.39	0.01422	1216.39	0.0167	1216.39	0.01848	1216.39	0.0206	1216.39	0.02239
1214.96	0.01456	1214.96	0.0171	1214.96	0.01894	1214.96	0.02107	1214.96	0.02286
1213.54	0.01486	1213.54	0.01746	1213.54	0.01936	1213.54	0.0215	1213.54	0.02327
1212.11	0.01508	1212.11	0.01774	1212.11	0.01969	1212.11	0.02183	1212.11	0.0236
1210.68	0.0152	1210.68	0.01791	1210.68	0.01992	1210.68	0.02205	1210.68	0.02382
1209.25	0.01524	1209.25	0.01801	1209.25	0.02006	1209.25	0.02221	1209.25	0.02397
1207.83	0.01528	1207.83	0.01809	1207.83	0.02018	1207.83	0.02234	1207.83	0.02412
1206.4	0.01538	1206.4	0.01822	1206.4	0.02036	1206.4	0.02255	1206.4	0.02435
1204.97	0.01556	1204.97	0.01848	1204.97	0.02067	1204.97	0.0229	1204.97	0.02474
1203.54	0.0159	1203.54	0.0189	1203.54	0.02114	1203.54	0.02343	1203.54	0.02531
1202.12	0.01638	1202.12	0.01947	1202.12	0.02178	1202.12	0.02414	1202.12	0.02607
1200.69	0.01698	1200.69	0.02017	1200.69	0.02255	1200.69	0.02498	1200.69	0.02697
1199.26	0.01762	1199.26	0.02092	1199.26	0.02336	1199.26	0.02587	1199.26	0.02789

## Sheet: Fig. 6d
0 min		3 min		6 min		9 min		12 min
Wavenumber (cm-1)	Absorbance (a.u.)	Wavenumber (cm-1)	Absorbance (a.u.)	Wavenumber (cm-1)	Absorbance (a.u.)	Wavenumber (cm-1)	Absorbance (a.u.)	Wavenumber (cm-1)	Absorbance (a.u.)
1700.38	0.01054	1700.38	0.00702	1700.38	0.0043	1700.38	0.00237	1700.38	0.0012
1698.95	0.01042	1698.95	0.00692	1698.95	0.00423	1698.95	0.00231	1698.95	0.00116
1697.52	0.01029	1697.52	0.00681	1697.52	0.00415	1697.52	0.00225	1697.52	0.00111
1696.1	0.01016	1696.1	0.00669	1696.1	0.00405	1696.1	0.00218	1696.1	0.00106
1694.67	0.01002	1694.67	0.00656	1694.67	0.00395	1694.67	0.00211	1694.67	0.00101
1693.24	0.00987	1693.24	0.00642	1693.24	0.00384	1693.24	0.00203	1693.24	0.00096
1691.81	0.00971	1691.81	0.00628	1691.81	0.00372	1691.81	0.00194	1691.81	0.0009
1690.39	0.00952	1690.39	0.00613	1690.39	0.00359	1690.39	0.00185	1690.39	0.00084
1688.96	0.00931	1688.96	0.00596	1688.96	0.00346	1688.96	0.00175	1688.96	0.00078
1687.53	0.00906	1687.53	0.00576	1687.53	0.00332	1687.53	0.00164	1687.53	0.00071
1686.1	0.00875	1686.1	0.00554	1686.1	0.00315	1686.1	0.00152	1686.1	0.00064
1684.67	0.0084	1684.67	0.00527	1684.67	0.00296	1684.67	0.00139	1684.67	0.00056
1683.25	0.00801	1683.25	0.00498	1683.25	0.00275	1683.25	0.00126	1683.25	0.00048
1681.82	0.0076	1681.82	0.00466	1681.82	0.00254	1681.82	0.00112	1681.82	0.0004
1680.39	0.00719	1680.39	0.00434	1680.39	0.00232	1680.39	0.00099	1680.39	0.00033
1678.96	0.00677	1678.96	0.00402	1678.96	0.0021	1678.96	0.00086	1678.96	0.00026
1677.54	0.00634	1677.54	0.00371	1677.54	0.00189	1677.54	0.00074	1677.54	0.0002
1676.11	0.00591	1676.11	0.0034	1676.11	0.00168	1676.11	0.00062	1676.11	0.00014
1674.68	0.00548	1674.68	0.00309	1674.68	0.00148	1674.68	0.00051	1674.68	9e-05
1673.25	0.00505	1673.25	0.00279	1673.25	0.00128	1673.25	0.0004	1673.25	5e-05
1671.83	0.00462	1671.83	0.0025	1671.83	0.0011	1671.83	0.00031	1671.83	3e-05
1670.4	0.00421	1670.4	0.00222	1670.4	0.00092	1670.4	0.00022	1670.4	1e-05
1668.97	0.00381	1668.97	0.00195	1668.97	0.00075	1668.97	0.00015	1668.97	0
1667.54	0.00344	1667.54	0.0017	1667.54	0.0006	1667.54	9e-05	1667.54	1e-05
1666.11	0.00308	1666.11	0.00146	1666.11	0.00047	1666.11	5e-05	1666.11	2e-05
1664.69	0.00275	1664.69	0.00124	1664.69	0.00035	1664.69	2e-05	1664.69	6e-05
1663.26	0.00243	1663.26	0.00103	1663.26	0.00025	1663.26	0	1663.26	0.0001
1661.83	0.00212	1661.83	0.00085	1661.83	0.00017	1661.83	0	1661.83	0.00016
1660.4	0.00184	1660.4	0.00068	1660.4	0.0001	1660.4	1e-05	1660.4	0.00023
1658.98	0.00158	1658.98	0.00053	1658.98	5e-05	1658.98	4e-05	1658.98	0.00032
1657.55	0.00134	1657.55	0.0004	1657.55	2e-05	1657.55	9e-05	1657.55	0.00042
1656.12	0.00111	1656.12	0.00028	1656.12	0	1656.12	0.00015	1656.12	0.00054
1654.69	0.0009	1654.69	0.00018	1654.69	0	1654.69	0.00024	1654.69	0.00069
1653.27	0.00069	1653.27	0.0001	1653.27	2e-05	1653.27	0.00035	1653.27	0.00086
1651.84	0.00051	1651.84	4e-05	1651.84	7e-05	1651.84	0.00049	1651.84	0.00106
1650.41	0.00035	1650.41	1e-05	1650.41	0.00014	1650.41	0.00065	1650.41	0.00128
1648.98	0.00023	1648.98	0	1648.98	0.00024	1648.98	0.00083	1648.98	0.00151
1647.55	0.00013	1647.55	2e-05	1647.55	0.00037	1647.55	0.00103	1647.55	0.00178
1646.13	6e-05	1646.13	7e-05	1646.13	0.00052	1646.13	0.00126	1646.13	0.00206
1644.7	1e-05	1644.7	0.00014	1644.7	0.00069	1644.7	0.00151	1644.7	0.00237
1643.27	0	1643.27	0.00024	1643.27	0.00088	1643.27	0.00177	1643.27	0.00268
1641.84	1e-05	1641.84	0.00035	1641.84	0.00109	1641.84	0.00205	1641.84	0.00301
1640.42	4e-05	1640.42	0.00048	1640.42	0.0013	1640.42	0.00233	1640.42	0.00335
1638.99	9e-05	1638.99	0.00062	1638.99	0.00152	1638.99	0.00261	1638.99	0.00368
1637.56	0.00015	1637.56	0.00076	1637.56	0.00173	1637.56	0.00289	1637.56	0.00401
1636.13	0.00021	1636.13	0.00089	1636.13	0.00194	1636.13	0.00316	1636.13	0.00432
1634.71	0.00027	1634.71	0.00101	1634.71	0.00211	1634.71	0.0034	1634.71	0.0046
1633.28	0.00031	1633.28	0.00111	1633.28	0.00226	1633.28	0.0036	1633.28	0.00484
1631.85	0.00035	1631.85	0.00119	1631.85	0.00238	1631.85	0.00375	1631.85	0.00503
1630.42	0.00037	1630.42	0.00125	1630.42	0.00246	1630.42	0.00387	1630.42	0.00517
1628.99	0.00039	1628.99	0.00128	1628.99	0.00252	1628.99	0.00394	1628.99	0.00526
1627.57	0.0004	1627.57	0.00131	1627.57	0.00255	1627.57	0.00398	1627.57	0.0053
1626.14	0.00041	1626.14	0.00131	1626.14	0.00255	1626.14	0.00397	1626.14	0.00528
1624.71	0.0004	1624.71	0.00129	1624.71	0.00251	1624.71	0.00391	1624.71	0.00519
1623.28	0.00038	1623.28	0.00124	1623.28	0.00242	1623.28	0.00378	1623.28	0.00502
1621.86	0.00033	1621.86	0.00113	1621.86	0.00227	1621.86	0.00358	1621.86	0.00477
1620.43	0.00026	1620.43	0.00099	1620.43	0.00205	1620.43	0.00331	1620.43	0.00444
1619	0.00017	1619	0.0008	1619	0.00178	1619	0.00297	1619	0.00404
1617.57	8e-05	1617.57	0.0006	1617.57	0.00147	1617.57	0.00256	1617.57	0.00358
1616.15	2e-05	1616.15	0.00038	1616.15	0.00113	1616.15	0.00211	1616.15	0.00306
1614.72	0	1614.72	0.00019	1614.72	0.00077	1614.72	0.00162	1614.72	0.00248
1613.29	1e-05	1613.29	4e-05	1613.29	0.00042	1613.29	0.00111	1613.29	0.00186
1611.86	0	1611.86	1e-05	1611.86	0.00013	1611.86	0.00086	1611.86	0.00122
1610.44	9e-05	1610.44	4e-05	1610.44	5e-05	1610.44	0.00045	1610.44	0.00064
1609.01	0.00038	1609.01	1e-05	1609.01	8e-05	1609.01	0.00035	1609.01	0.0002
1607.58	0.00106	1607.58	0.00024	1607.58	0.00013	1607.58	0.0003	1607.58	0
1606.15	0.00242	1606.15	0.00095	1606.15	0.00019	1606.15	0.00035	1606.15	2e-05
1604.72	0.00488	1604.72	0.00245	1604.72	0.00091	1604.72	0.00063	1604.72	0.00011
1603.3	0.00898	1603.3	0.00509	1603.3	0.00239	1603.3	0.00095	1603.3	0.00026
1601.87	0.01531	1601.87	0.00929	1601.87	0.00486	1601.87	0.00156	1601.87	0.00047
1600.44	0.02441	1600.44	0.01538	1600.44	0.00849	1600.44	0.00249	1600.44	0.00072
1599.01	0.03638	1599.01	0.02342	1599.01	0.01331	1599.01	0.00375	1599.01	0.00097
1597.59	0.0505	1597.59	0.03289	1597.59	0.01898	1597.59	0.00522	1597.59	0.00117
1596.16	0.06485	1596.16	0.04249	1596.16	0.02471	1596.16	0.0067	1596.16	0.00128
1594.73	0.0766	1594.73	0.0503	1594.73	0.02935	1594.73	0.00789	1594.73	0.00126
1593.3	0.08296	1593.3	0.05444	1593.3	0.03176	1593.3	0.0085	1593.3	0.00113
1591.88	0.0824	1591.88	0.05394	1591.88	0.03139	1591.88	0.00839	1591.88	0.00093
1590.45	0.07543	1590.45	0.04917	1590.45	0.0285	1590.45	0.00762	1590.45	0.00072
1589.02	0.06431	1589.02	0.04169	1589.02	0.02402	1589.02	0.00647	1589.02	0.00054
1587.59	0.05184	1587.59	0.03339	1587.59	0.01909	1587.59	0.00521	1587.59	0.0004
1586.16	0.0403	1586.16	0.02578	1586.16	0.01462	1586.16	0.00407	1586.16	0.0003
1584.74	0.03091	1584.74	0.01963	1584.74	0.01105	1584.74	0.00319	1584.74	0.00024
1583.31	0.0239	1583.31	0.0151	1583.31	0.00845	1583.31	0.00256	1583.31	0.00021
1581.88	0.01898	1581.88	0.01196	1581.88	0.00669	1581.88	0.00214	1581.88	0.00019
1580.45	0.01566	1580.45	0.00987	1580.45	0.00553	1580.45	0.00187	1580.45	0.00018
1579.03	0.01344	1579.03	0.0085	1579.03	0.00479	1579.03	0.00171	1579.03	0.00017
1577.6	0.01196	1577.6	0.00759	1577.6	0.00432	1577.6	0.00161	1577.6	0.00016
1576.17	0.01094	1576.17	0.00698	1576.17	0.004	1576.17	0.00154	1576.17	0.00015
1574.74	0.0102	1574.74	0.00653	1574.74	0.00376	1574.74	0.00149	1574.74	0.00014
1573.32	0.00965	1573.32	0.00618	1573.32	0.00356	1573.32	0.00144	1573.32	0.00013
1571.89	0.00923	1571.89	0.00589	1571.89	0.00339	1571.89	0.0014	1571.89	0.00012
1570.46	0.00891	1570.46	0.00567	1570.46	0.00324	1570.46	0.00135	1570.46	0.00013
1569.03	0.0087	1569.03	0.0055	1569.03	0.00312	1569.03	0.00131	1569.03	0.00014
1567.6	0.00851	1567.6	0.00539	1567.6	0.00302	1567.6	0.00128	1567.6	0.00018
1566.18	0.00856	1566.18	0.00532	1566.18	0.00295	1566.18	0.00125	1566.18	0.00022
1564.75	0.00864	1564.75	0.00534	1564.75	0.00291	1564.75	0.00123	1564.75	0.00029
1563.32	0.00874	1563.32	0.0054	1563.32	0.00289	1563.32	0.00121	1563.32	0.00038
1561.89	0.00885	1561.89	0.00547	1561.89	0.00296	1561.89	0.0013	1561.89	0.00043
1560.47	0.00895	1560.47	0.00555	1560.47	0.00301	1560.47	0.00132	1560.47	0.00044
1559.04	0.00904	1559.04	0.00562	1559.04	0.00305	1559.04	0.00134	1559.04	0.00044
1557.61	0.0091	1557.61	0.00567	1557.61	0.00308	1557.61	0.00135	1557.61	0.00045
1556.18	0.00915	1556.18	0.0057	1556.18	0.0031	1556.18	0.00137	1556.18	0.00046
1554.76	0.00918	1554.76	0.00571	1554.76	0.00311	1554.76	0.00139	1554.76	0.00046
1553.33	0.00921	1553.33	0.00573	1553.33	0.00312	1553.33	0.00141	1553.33	0.00048
1551.9	0.00925	1551.9	0.00575	1551.9	0.00315	1551.9	0.00144	1551.9	0.00049
1550.47	0.00932	1550.47	0.0058	1550.47	0.00319	1550.47	0.00147	1550.47	0.00051
1549.04	0.00944	1549.04	0.0059	1549.04	0.00326	1549.04	0.00152	1549.04	0.00054
1547.62	0.00964	1547.62	0.00606	1547.62	0.00338	1547.62	0.00159	1547.62	0.00058
1546.19	0.00999	1546.19	0.00632	1546.19	0.00355	1546.19	0.00169	1546.19	0.00063
1544.76	0.01055	1544.76	0.00673	1544.76	0.00382	1544.76	0.00184	1544.76	0.00071
1543.33	0.01142	1543.33	0.00735	1543.33	0.00422	1543.33	0.00207	1543.33	0.00082
1541.91	0.01271	1541.91	0.00827	1541.91	0.0048	1541.91	0.00239	1541.91	0.00098
1540.48	0.01454	1540.48	0.00955	1540.48	0.0056	1540.48	0.00284	1540.48	0.0012
1539.05	0.01702	1539.05	0.01128	1539.05	0.00669	1539.05	0.00345	1539.05	0.0015
1537.62	0.02028	1537.62	0.01355	1537.62	0.00811	1537.62	0.00424	1537.62	0.00188
1536.2	0.02455	1536.2	0.01652	1536.2	0.00997	1536.2	0.00529	1536.2	0.00237
1534.77	0.03018	1534.77	0.02044	1534.77	0.01244	1534.77	0.00667	1534.77	0.00303
1533.34	0.03758	1533.34	0.02559	1533.34	0.01569	1533.34	0.00849	1533.34	0.00389
1531.91	0.04718	1531.91	0.03228	1531.91	0.01993	1531.91	0.01087	1531.91	0.00501
1530.48	0.05948	1530.48	0.04086	1530.48	0.02539	1530.48	0.01393	1530.48	0.00647
1529.06	0.07521	1529.06	0.05184	1529.06	0.03239	1529.06	0.01788	1529.06	0.00837
1527.63	0.09535	1527.63	0.0659	1527.63	0.04138	1527.63	0.02295	1527.63	0.01083
1526.2	0.12099	1526.2	0.0838	1526.2	0.05282	1526.2	0.02942	1526.2	0.01401
1524.77	0.15311	1524.77	0.10618	1524.77	0.0671	1524.77	0.03753	1524.77	0.01803
1523.35	0.19223	1523.35	0.13336	1523.35	0.08439	1523.35	0.04735	1523.35	0.02293
1521.92	0.23785	1521.92	0.16489	1521.92	0.10432	1521.92	0.05867	1521.92	0.0286
1520.49	0.28756	1520.49	0.19898	1520.49	0.1257	1520.49	0.07076	1520.49	0.03466
1519.06	0.33684	1519.06	0.23241	1519.06	0.14639	1519.06	0.08237	1519.06	0.04047
1517.64	0.37972	1517.64	0.26106	1517.64	0.16381	1517.64	0.092	1517.64	0.04524
1516.21	0.41008	1516.21	0.28082	1516.21	0.17545	1516.21	0.09824	1516.21	0.04826
1514.78	0.42281	1514.78	0.28842	1514.78	0.17939	1514.78	0.10008	1514.78	0.04904
1513.35	0.41515	1513.35	0.28224	1513.35	0.1748	1513.35	0.09712	1513.35	0.04742
1511.92	0.38751	1511.92	0.26274	1511.92	0.16211	1511.92	0.08969	1511.92	0.04361
1510.5	0.34343	1510.5	0.2324	1510.5	0.14293	1510.5	0.07874	1510.5	0.03813
1509.07	0.28889	1509.07	0.1952	1509.07	0.11971	1509.07	0.06567	1509.07	0.03166
1507.64	0.23134	1507.64	0.15608	1507.64	0.09545	1507.64	0.05214	1507.64	0.02504
1506.21	0.17824	1506.21	0.11999	1506.21	0.07315	1506.21	0.03979	1506.21	0.01904
1504.79	0.13472	1504.79	0.09043	1504.79	0.05494	1504.79	0.02977	1504.79	0.0142
1503.36	0.10223	1503.36	0.06841	1503.36	0.04145	1503.36	0.02239	1503.36	0.01067
1501.93	0.07946	1501.93	0.05306	1501.93	0.03212	1501.93	0.01735	1501.93	0.00829
1500.5	0.06416	1500.5	0.04284	1500.5	0.02599	1500.5	0.01411	1500.5	0.00679
1499.08	0.05424	1499.08	0.0363	1499.08	0.02216	1499.08	0.01214	1499.08	0.00595
1497.65	0.04797	1497.65	0.03227	1497.65	0.01989	1497.65	0.01105	1497.65	0.00553
1496.22	0.04398	1496.22	0.02978	1496.22	0.01855	1496.22	0.01048	1496.22	0.00538
1494.79	0.0411	1494.79	0.028	1494.79	0.01762	1494.79	0.0101	1494.79	0.00531
1493.36	0.03843	1493.36	0.02631	1493.36	0.01668	1493.36	0.00967	1493.36	0.00518
1491.94	0.03547	1491.94	0.02434	1491.94	0.0155	1491.94	0.00905	1491.94	0.00491
1490.51	0.0321	1490.51	0.02203	1490.51	0.01405	1490.51	0.00822	1490.51	0.00449
1489.08	0.02851	1489.08	0.01952	1489.08	0.01243	1489.08	0.00725	1489.08	0.00397
1487.65	0.02497	1487.65	0.01701	1487.65	0.01078	1487.65	0.00625	1487.65	0.0034
1486.23	0.0217	1486.23	0.01469	1486.23	0.00924	1486.23	0.0053	1486.23	0.00285
1484.8	0.01882	1484.8	0.01263	1484.8	0.00786	1484.8	0.00445	1484.8	0.00234
1483.37	0.01634	1483.37	0.01086	1483.37	0.00666	1483.37	0.0037	1483.37	0.0019
1481.94	0.01425	1481.94	0.00936	1481.94	0.00565	1481.94	0.00307	1481.94	0.00152
1480.52	0.01252	1480.52	0.00813	1480.52	0.00482	1480.52	0.00256	1480.52	0.00122
1479.09	0.01111	1479.09	0.00713	1479.09	0.00416	1479.09	0.00215	1479.09	0.00098
1477.66	0.00996	1477.66	0.00632	1477.66	0.00363	1477.66	0.00183	1477.66	0.0008
1476.23	0.00904	1476.23	0.00568	1476.23	0.00321	1476.23	0.00158	1476.23	0.00067
1474.8	0.00829	1474.8	0.00517	1474.8	0.00289	1474.8	0.0014	1474.8	0.00057
1473.38	0.00767	1473.38	0.00476	1473.38	0.00264	1473.38	0.00126	1473.38	0.00051
1471.95	0.00718	1471.95	0.00443	1471.95	0.00245	1471.95	0.00117	1471.95	0.00046
1470.52	0.00682	1470.52	0.0042	1470.52	0.00232	1470.52	0.00111	1470.52	0.00044
1469.09	0.00658	1469.09	0.00405	1469.09	0.00225	1469.09	0.00109	1469.09	0.00044
1467.67	0.00649	1467.67	0.00401	1467.67	0.00225	1467.67	0.0011	1467.67	0.00046
1466.24	0.00653	1466.24	0.00407	1466.24	0.00231	1466.24	0.00115	1466.24	0.00049
1464.81	0.00672	1464.81	0.00423	1464.81	0.00243	1464.81	0.00124	1464.81	0.00055
1463.38	0.00704	1463.38	0.00448	1463.38	0.00261	1463.38	0.00136	1463.38	0.00062
1461.96	0.0075	1461.96	0.00483	1461.96	0.00286	1461.96	0.00152	1461.96	0.00072
1460.53	0.00813	1460.53	0.00531	1460.53	0.0032	1460.53	0.00174	1460.53	0.00086
1459.1	0.00901	1459.1	0.00599	1459.1	0.00369	1459.1	0.00206	1459.1	0.00107
1457.67	0.01024	1457.67	0.00694	1457.67	0.0044	1457.67	0.00256	1457.67	0.00141
1456.24	0.01194	1456.24	0.00829	1456.24	0.00543	1456.24	0.00331	1456.24	0.00195
1454.82	0.01425	1454.82	0.01016	1454.82	0.0069	1454.82	0.00443	1454.82	0.00279
1453.39	0.01726	1453.39	0.01263	1453.39	0.00888	1453.39	0.00599	1453.39	0.004
1451.96	0.02093	1451.96	0.0157	1451.96	0.01139	1451.96	0.008	1451.96	0.0056
1450.53	0.02498	1450.53	0.01911	1450.53	0.0142	1450.53	0.01029	1450.53	0.00746
1449.11	0.02876	1449.11	0.02231	1449.11	0.01685	1449.11	0.01247	1449.11	0.00923
1447.68	0.03136	1447.68	0.0245	1447.68	0.01865	1447.68	0.01394	1447.68	0.01042
1446.25	0.03199	1446.25	0.025	1446.25	0.01903	1446.25	0.01423	1446.25	0.01062
1444.82	0.03041	1444.82	0.02361	1444.82	0.01783	1444.82	0.01321	1444.82	0.00975
1443.4	0.02709	1443.4	0.02076	1443.4	0.01545	1443.4	0.01123	1443.4	0.00811
1441.97	0.02299	1441.97	0.01729	1441.97	0.01258	1441.97	0.00889	1441.97	0.00622
1440.54	0.01901	1440.54	0.01397	1440.54	0.00987	1440.54	0.00673	1440.54	0.0045
1439.11	0.01574	1439.11	0.01128	1439.11	0.00771	1439.11	0.00502	1439.11	0.00318
1437.68	0.01338	1437.68	0.00935	1437.68	0.00618	1437.68	0.00384	1437.68	0.00229
1436.26	0.01187	1436.26	0.00813	1436.26	0.00521	1436.26	0.0031	1436.26	0.00174
1434.83	0.01107	1434.83	0.00747	1434.83	0.00467	1434.83	0.00268	1434.83	0.00143
1433.4	0.01077	1433.4	0.0072	1433.4	0.00443	1433.4	0.00249	1433.4	0.00127
1431.97	0.0108	1431.97	0.00717	1431.97	0.00437	1431.97	0.00242	1431.97	0.00121
1430.55	0.01098	1430.55	0.00727	1430.55	0.00441	1430.55	0.00242	1430.55	0.0012
1429.12	0.01117	1429.12	0.00738	1429.12	0.00446	1429.12	0.00244	1429.12	0.0012
1427.69	0.01127	1427.69	0.00743	1427.69	0.00448	1427.69	0.00245	1427.69	0.00119
1426.26	0.01121	1426.26	0.00739	1426.26	0.00444	1426.26	0.00242	1426.26	0.00117
1424.84	0.011	1424.84	0.00724	1424.84	0.00435	1424.84	0.00236	1424.84	0.00114
1423.41	0.01068	1423.41	0.00701	1423.41	0.00421	1423.41	0.00228	1423.41	0.0011
1421.98	0.01029	1421.98	0.00675	1421.98	0.00405	1421.98	0.00218	1421.98	0.00105
1420.55	0.00989	1420.55	0.00648	1420.55	0.00388	1420.55	0.00208	1420.55	0.001
1419.12	0.00951	1419.12	0.00622	1419.12	0.00372	1419.12	0.00199	1419.12	0.00095
1417.7	0.0092	1417.7	0.006	1417.7	0.00359	1417.7	0.00191	1417.7	0.00091
1416.27	0.00895	1416.27	0.00583	1416.27	0.00347	1416.27	0.00184	1416.27	0.00087
1414.84	0.00881	1414.84	0.00572	1414.84	0.0034	1414.84	0.0018	1414.84	0.00084
1413.41	0.00879	1413.41	0.0057	1413.41	0.00338	1413.41	0.00178	1413.41	0.00083
1411.99	0.00893	1411.99	0.00579	1411.99	0.00342	1411.99	0.0018	1411.99	0.00083
1410.56	0.00926	1410.56	0.006	1410.56	0.00355	1410.56	0.00186	1410.56	0.00085
1409.13	0.00978	1409.13	0.00634	1409.13	0.00374	1409.13	0.00196	1409.13	0.00089
1407.7	0.01043	1407.7	0.00677	1407.7	0.00399	1407.7	0.00208	1407.7	0.00094
1406.28	0.01107	1406.28	0.00719	1406.28	0.00423	1406.28	0.0022	1406.28	0.00099
1404.85	0.01153	1404.85	0.00748	1404.85	0.00439	1404.85	0.00228	1404.85	0.00101
1403.42	0.01159	1403.42	0.00751	1403.42	0.00439	1403.42	0.00226	1403.42	0.001
1401.99	0.01118	1401.99	0.00723	1401.99	0.0042	1401.99	0.00215	1401.99	0.00093
1400.56	0.01035	1400.56	0.00666	1400.56	0.00386	1400.56	0.00195	1400.56	0.00084
1399.14	0.00929	1399.14	0.00594	1399.14	0.00342	1399.14	0.00171	1399.14	0.00072
1397.71	0.0082	1397.71	0.00521	1397.71	0.00298	1397.71	0.00148	1397.71	0.00061
1396.28	0.00723	1396.28	0.00457	1396.28	0.00259	1396.28	0.00127	1396.28	0.00052
1394.85	0.00644	1394.85	0.00404	1394.85	0.00228	1394.85	0.00111	1394.85	0.00045
1393.43	0.00583	1393.43	0.00364	1393.43	0.00205	1393.43	0.00099	1393.43	0.00039
1392	0.00536	1392	0.00333	1392	0.00186	1392	0.00089	1392	0.00035
1390.57	0.00499	1390.57	0.00309	1390.57	0.00172	1390.57	0.00082	1390.57	0.00032
1389.14	0.00468	1389.14	0.00289	1389.14	0.00161	1389.14	0.00076	1389.14	0.0003
1387.72	0.00442	1387.72	0.00272	1387.72	0.00151	1387.72	0.00071	1387.72	0.00028
1386.29	0.0042	1386.29	0.00258	1386.29	0.00142	1386.29	0.00067	1386.29	0.00026
1384.86	0.00402	1384.86	0.00246	1384.86	0.00136	1384.86	0.00064	1384.86	0.00025
1383.43	0.00387	1383.43	0.00238	1383.43	0.00131	1383.43	0.00061	1383.43	0.00024
1382	0.00378	1382	0.00232	1382	0.00128	1382	0.0006	1382	0.00023
1380.58	0.00373	1380.58	0.0023	1380.58	0.00126	1380.58	0.0006	1380.58	0.00023
1379.15	0.00372	1379.15	0.0023	1379.15	0.00127	1379.15	0.0006	1379.15	0.00023
1377.72	0.00374	1377.72	0.00232	1377.72	0.00128	1377.72	0.00061	1377.72	0.00024
1376.29	0.00379	1376.29	0.00235	1376.29	0.00131	1376.29	0.00062	1376.29	0.00025
1374.87	0.00386	1374.87	0.00242	1374.87	0.00135	1374.87	0.00065	1374.87	0.00026
1373.44	0.004	1373.44	0.00251	1373.44	0.00141	1373.44	0.00069	1373.44	0.00028
1372.01	0.00421	1372.01	0.00266	1372.01	0.00151	1372.01	0.00074	1372.01	0.0003
1370.58	0.00456	1370.58	0.00291	1370.58	0.00167	1370.58	0.00083	1370.58	0.00035
1369.16	0.00512	1369.16	0.00331	1369.16	0.00193	1369.16	0.00098	1369.16	0.00042
1367.73	0.00609	1367.73	0.00398	1367.73	0.00236	1367.73	0.00124	1367.73	0.00055
1366.3	0.00774	1366.3	0.00516	1366.3	0.00314	1366.3	0.00169	1366.3	0.00078
1364.87	0.01059	1364.87	0.0072	1364.87	0.00447	1364.87	0.00248	1364.87	0.00119
1363.44	0.01541	1363.44	0.01066	1363.44	0.00676	1363.44	0.00384	1363.44	0.00191
1362.02	0.02336	1362.02	0.01638	1362.02	0.01056	1362.02	0.00611	1362.02	0.00311
1360.59	0.03587	1360.59	0.0254	1360.59	0.01655	1360.59	0.00971	1360.59	0.00502
1359.16	0.05462	1359.16	0.03887	1359.16	0.02547	1359.16	0.01507	1359.16	0.00786
1357.73	0.08115	1357.73	0.05783	1357.73	0.03795	1357.73	0.02252	1357.73	0.0118
1356.31	0.11649	1356.31	0.08285	1356.31	0.05429	1356.31	0.03218	1356.31	0.01687
1354.88	0.16043	1354.88	0.1136	1354.88	0.07409	1354.88	0.04375	1354.88	0.02285
1353.45	0.21088	1353.45	0.14836	1353.45	0.09613	1353.45	0.0564	1353.45	0.02927
1352.02	0.26339	1352.02	0.1839	1352.02	0.11819	1352.02	0.06877	1352.02	0.03539
1350.6	0.31159	1350.6	0.21579	1350.6	0.13744	1350.6	0.07922	1350.6	0.04036
1349.17	0.34821	1349.17	0.23926	1349.17	0.15102	1349.17	0.08619	1349.17	0.04342
1347.74	0.36715	1347.74	0.25051	1347.74	0.15678	1347.74	0.08862	1347.74	0.04412
1346.31	0.36529	1346.31	0.24782	1346.31	0.15392	1346.31	0.08621	1346.31	0.04241
1344.88	0.34356	1344.88	0.23203	1344.88	0.14319	1344.88	0.07951	1344.88	0.03864
1343.46	0.30638	1343.46	0.20625	1343.46	0.12657	1343.46	0.06971	1343.46	0.03347
1342.03	0.26019	1342.03	0.1747	1342.03	0.10669	1342.03	0.05829	1342.03	0.02764
1340.6	0.21162	1340.6	0.14175	1340.6	0.08616	1340.6	0.04669	1340.6	0.02185
1339.17	0.16606	1339.17	0.11093	1339.17	0.06708	1339.17	0.03603	1339.17	0.01664
1337.75	0.12686	1337.75	0.08445	1337.75	0.05076	1337.75	0.02701	1337.75	0.01229
1336.32	0.0953	1336.32	0.06315	1336.32	0.03769	1336.32	0.01985	1336.32	0.00889
1334.89	0.0711	1334.89	0.04685	1334.89	0.02773	1334.89	0.01444	1334.89	0.00634
1333.46	0.05319	1333.46	0.03482	1333.46	0.02042	1333.46	0.0105	1333.46	0.00453
1332.04	0.0403	1332.04	0.0262	1332.04	0.01521	1332.04	0.00771	1332.04	0.00326
1330.61	0.03126	1330.61	0.02017	1330.61	0.01159	1330.61	0.00579	1330.61	0.0024
1329.18	0.02513	1329.18	0.01611	1329.18	0.00918	1329.18	0.00453	1329.18	0.00184
1327.75	0.02117	1327.75	0.0135	1327.75	0.00764	1327.75	0.00374	1327.75	0.0015
1326.32	0.01883	1326.32	0.01197	1326.32	0.00675	1326.32	0.00329	1326.32	0.00131
1324.9	0.01764	1324.9	0.01121	1324.9	0.00632	1324.9	0.00308	1324.9	0.00123
1323.47	0.01719	1323.47	0.01094	1323.47	0.00617	1323.47	0.00301	1323.47	0.0012
1322.04	0.01704	1322.04	0.01086	1322.04	0.00613	1322.04	0.003	1322.04	0.00121
1320.61	0.01673	1320.61	0.01066	1320.61	0.00603	1320.61	0.00296	1320.61	0.00119
1319.19	0.01591	1319.19	0.01013	1319.19	0.00571	1319.19	0.00279	1319.19	0.00112
1317.76	0.01446	1317.76	0.00916	1317.76	0.00514	1317.76	0.00249	1317.76	0.00098
1316.33	0.01252	1316.33	0.00788	1316.33	0.00438	1316.33	0.00209	1316.33	0.0008
1314.9	0.0104	1314.9	0.00648	1314.9	0.00356	1314.9	0.00167	1314.9	0.00062
1313.48	0.00843	1313.48	0.00519	1313.48	0.0028	1313.48	0.00128	1313.48	0.00046
1312.05	0.00681	1312.05	0.00413	1312.05	0.00219	1312.05	0.00098	1312.05	0.00033
1310.62	0.00558	1310.62	0.00334	1310.62	0.00174	1310.62	0.00076	1310.62	0.00025
1309.19	0.00469	1309.19	0.00278	1309.19	0.00143	1309.19	0.00061	1309.19	0.00016
1307.76	0.00407	1307.76	0.0024	1307.76	0.00122	1307.76	0.00043	1307.76	9e-05
1306.34	0.00366	1306.34	0.00198	1306.34	0.0009	1306.34	0.00031	1306.34	5e-05
1304.91	0.00302	1304.91	0.00163	1304.91	0.00072	1304.91	0.00023	1304.91	3e-05
1303.48	0.00263	1303.48	0.00139	1303.48	0.0006	1303.48	0.00018	1303.48	2e-05
1302.05	0.00238	1302.05	0.00124	1302.05	0.00052	1302.05	0.00015	1302.05	1e-05
1300.63	0.00225	1300.63	0.00117	1300.63	0.00049	1300.63	0.00014	1300.63	1e-05
1299.2	0.00225	1299.2	0.00117	1299.2	0.00049	1299.2	0.00014	1299.2	1e-05
1297.77	0.0024	1297.77	0.00126	1297.77	0.00054	1297.77	0.00016	1297.77	2e-05
1296.34	0.00269	1296.34	0.00144	1296.34	0.00064	1296.34	0.0002	1296.34	3e-05
1294.92	0.00312	1294.92	0.00171	1294.92	0.00078	1294.92	0.00026	1294.92	4e-05
1293.49	0.00362	1293.49	0.00202	1293.49	0.00094	1293.49	0.00033	1293.49	6e-05
1292.06	0.00407	1292.06	0.00229	1292.06	0.00109	1292.06	0.00039	1292.06	8e-05
1290.63	0.00429	1290.63	0.00242	1290.63	0.00115	1290.63	0.00042	1290.63	9e-05
1289.2	0.00418	1289.2	0.00234	1289.2	0.00111	1289.2	0.0004	1289.2	8e-05
1287.78	0.00375	1287.78	0.00207	1287.78	0.00095	1287.78	0.00033	1287.78	6e-05
1286.35	0.00313	1286.35	0.00168	1286.35	0.00074	1286.35	0.00023	1286.35	3e-05
1284.92	0.00247	1284.92	0.00127	1284.92	0.00053	1284.92	0.00015	1284.92	1e-05
1283.49	0.0019	1283.49	0.00093	1283.49	0.00036	1283.49	8e-05	1283.49	0
1282.07	0.00145	1282.07	0.00066	1282.07	0.00023	1282.07	4e-05	1282.07	0
1280.64	0.00113	1280.64	0.00048	1280.64	0.00015	1280.64	2e-05	1280.64	1e-05
1279.21	0.0009	1279.21	0.00035	1279.21	9e-05	1279.21	0	1279.21	2e-05
1277.78	0.00074	1277.78	0.00026	1277.78	6e-05	1277.78	0	1277.78	3e-05
1276.36	0.00061	1276.36	0.0002	1276.36	3e-05	1276.36	0	1276.36	4e-05
1274.93	0.00052	1274.93	0.00016	1274.93	2e-05	1274.93	0	1274.93	5e-05
1273.5	0.00044	1273.5	0.00012	1273.5	1e-05	1273.5	1e-05	1273.5	6e-05
1272.07	0.00037	1272.07	9e-05	1272.07	0	1272.07	2e-05	1272.07	7e-05
1270.64	0.00032	1270.64	7e-05	1270.64	0	1270.64	2e-05	1270.64	9e-05
1269.22	0.00027	1269.22	5e-05	1269.22	0	1269.22	3e-05	1269.22	0.0001
1267.79	0.00023	1267.79	4e-05	1267.79	0	1267.79	4e-05	1267.79	0.00011
1266.36	0.0002	1266.36	3e-05	1266.36	0	1266.36	5e-05	1266.36	0.00012
1264.93	0.00017	1264.93	2e-05	1264.93	1e-05	1264.93	6e-05	1264.93	0.00013
1263.51	0.00014	1263.51	1e-05	1263.51	1e-05	1263.51	7e-05	1263.51	0.00014
1262.08	0.00011	1262.08	0	1262.08	2e-05	1262.08	8e-05	1262.08	0.00016
1260.65	8e-05	1260.65	0	1260.65	3e-05	1260.65	0.0001	1260.65	0.00018
1259.22	5e-05	1259.22	0	1259.22	4e-05	1259.22	0.00012	1259.22	0.0002
1257.8	3e-05	1257.8	1e-05	1257.8	6e-05	1257.8	0.00015	1257.8	0.00023
1256.37	1e-05	1256.37	2e-05	1256.37	9e-05	1256.37	0.00018	1256.37	0.00026
1254.94	0	1254.94	3e-05	1254.94	0.00011	1254.94	0.00021	1254.94	0.00029
1253.51	0	1253.51	5e-05	1253.51	0.00014	1253.51	0.00024	1253.51	0.00032
1252.08	0	1252.08	7e-05	1252.08	0.00017	1252.08	0.00027	1252.08	0.00035
1250.66	1e-05	1250.66	9e-05	1250.66	0.0002	1250.66	0.0003	1250.66	0.00037
1249.23	2e-05	1249.23	0.00011	1249.23	0.00022	1249.23	0.00032	1249.23	0.0004
1247.8	3e-05	1247.8	0.00012	1247.8	0.00024	1247.8	0.00035	1247.8	0.00042
1246.37	4e-05	1246.37	0.00014	1246.37	0.00026	1246.37	0.00036	1246.37	0.00043
1244.95	5e-05	1244.95	0.00015	1244.95	0.00027	1244.95	0.00038	1244.95	0.00044
1243.52	6e-05	1243.52	0.00016	1243.52	0.00028	1243.52	0.00038	1243.52	0.00045
1242.09	6e-05	1242.09	0.00017	1242.09	0.00029	1242.09	0.00039	1242.09	0.00045
1240.66	7e-05	1240.66	0.00018	1240.66	0.0003	1240.66	0.0004	1240.66	0.00046
1239.24	8e-05	1239.24	0.00019	1239.24	0.00031	1239.24	0.00041	1239.24	0.00046
1237.81	9e-05	1237.81	0.00021	1237.81	0.00033	1237.81	0.00042	1237.81	0.00048
1236.38	0.00011	1236.38	0.00023	1236.38	0.00035	1236.38	0.00044	1236.38	0.0005
1234.95	0.00013	1234.95	0.00026	1234.95	0.00038	1234.95	0.00047	1234.95	0.00052
1233.52	0.00015	1233.52	0.00029	1233.52	0.00041	1233.52	0.0005	1233.52	0.00055
1232.1	0.00018	1232.1	0.00032	1232.1	0.00044	1232.1	0.00053	1232.1	0.00057
1230.67	0.0002	1230.67	0.00034	1230.67	0.00046	1230.67	0.00055	1230.67	0.00058
1229.24	0.00021	1229.24	0.00035	1229.24	0.00047	1229.24	0.00055	1229.24	0.00057
1227.81	0.0002	1227.81	0.00034	1227.81	0.00045	1227.81	0.00052	1227.81	0.00054
1226.39	0.00019	1226.39	0.00031	1226.39	0.00042	1226.39	0.00048	1226.39	0.0005
1224.96	0.00016	1224.96	0.00028	1224.96	0.00037	1224.96	0.00043	1224.96	0.00044
1223.53	0.00013	1223.53	0.00024	1223.53	0.00033	1223.53	0.00038	1223.53	0.00038
1222.1	0.00012	1222.1	0.00021	1222.1	0.0003	1222.1	0.00034	1222.1	0.00035
1220.68	0.00011	1220.68	0.00021	1220.68	0.00029	1220.68	0.00033	1220.68	0.00034
1219.25	0.00013	1219.25	0.00023	1219.25	0.00031	1219.25	0.00036	1219.25	0.00036
1217.82	0.00017	1217.82	0.00028	1217.82	0.00037	1217.82	0.00042	1217.82	0.00042
1216.39	0.00025	1216.39	0.00037	1216.39	0.00047	1216.39	0.00052	1216.39	0.00052
1214.96	0.00036	1214.96	0.0005	1214.96	0.0006	1214.96	0.00065	1214.96	0.00065
1213.54	0.0005	1213.54	0.00066	1213.54	0.00076	1213.54	0.00081	1213.54	0.0008
1212.11	0.00065	1212.11	0.00082	1212.11	0.00093	1212.11	0.00098	1212.11	0.00096
1210.68	0.00079	1210.68	0.00097	1210.68	0.00109	1210.68	0.00114	1210.68	0.00111
1209.25	0.00091	1209.25	0.0011	1209.25	0.00123	1209.25	0.00127	1209.25	0.00123
1207.83	0.00101	1207.83	0.00121	1207.83	0.00133	1207.83	0.00138	1207.83	0.00134
1206.4	0.0011	1206.4	0.0013	1206.4	0.00143	1206.4	0.00146	1206.4	0.00142
1204.97	0.00119	1204.97	0.00139	1204.97	0.00151	1204.97	0.00154	1204.97	0.00149
1203.54	0.00129	1203.54	0.0015	1203.54	0.00161	1203.54	0.00163	1203.54	0.00156
1202.12	0.00143	1202.12	0.00163	1202.12	0.00172	1202.12	0.00172	1202.12	0.00164
1200.69	0.00159	1200.69	0.00178	1200.69	0.00186	1200.69	0.00183	1200.69	0.00172
1199.26	0.00178	1199.26	0.00194	1199.26	0.002	1199.26	0.00194	1199.26	0.00181

## Sheet: Fig. 6e
X1	Y1	X2	Y2
0	0	0	0
0.2	0	0.2	0
1.4	0.74	0.7	-0.58
1.6	0.74	0.9	-0.58
2.1	-1.58	1.4	0.14
2.3	-1.58	1.6	0.14
		2.1	-0.46
		2.3	-0.46

## Sheet: Fig. 6f
X1	Y1	X2	Y2
0	0	0	0
0.2	0	0.2	0
1.4	0.46	0.7	-0.52
1.6	0.46	0.9	-0.52
2.1	-1.25	1.4	0.24
2.3	-1.25	1.6	0.24
		2.1	-0.39
		2.3	-0.39
