# Supplementary material for: Highly-efficient RuNi single-atom alloy catalysts toward chemoselective hydrogenation of nitroarenes
Source: Nat Commun. 2022 Jun 8;13:3188. doi: 10.1038/s41467-022-30536-9 (PMC9178046; doi:10.1038/s41467-022-30536-9)
Supplement: Supplementary file 2 — Source data [file 41467_2022_30536_MOESM2_ESM.zip › Source data/Fig. 7.xlsx]

## Sheet: Fig. 7
X	Y
0	0
0.4	0
0.8	0.46
1.2	0.46
1.6	-1.25
2	-1.25
2.4	-2.24
2.8	-2.24
3.2	-2.83
3.6	-2.83
4	-1.98
4.4	-1.98
4.8	-2.68
5.2	-2.68
5.6	-3.25
6	-3.25
6.4	-2.22
6.8	-2.22
7.2	-3.2
7.6	-3.2
8	-2.61
8.4	-2.61
8.8	-4.75
9.2	-4.75
9.6	-5.06
10	-5.06
10.4	-5.5
10.8	-5.5
11.2	-4.81
11.6	-4.81
12	-5.73
12.4	-5.73
